# Supplementary material for: Ectopic Expression of PtrLBD39 Retarded Primary and Secondary Growth in Populus trichocarpa
Source: Int J Mol Sci. 2024 Feb 12;25(4):2205. doi: 10.3390/ijms25042205 (PMC10889148; doi:10.3390/ijms25042205)
Supplement: Supplementary file 1 [file ijms-25-02205-s001.zip]

Archive with 8 entries (8 files):
- Figures S1-S8.pdf
- Table S1.xlsx
- Table S2.xlsx
- Table S3.xlsx
- Table S4.xlsx
- Table S5.xlsx
- Table S6.xlsx
- Table S7.pdf
