# Supplementary material for: Ectopic Expression of PtrLBD39 Retarded Primary and Secondary Growth in Populus trichocarpa
Source: Int J Mol Sci. 2024 Feb 12;25(4):2205. doi: 10.3390/ijms25042205 (PMC10889148; doi:10.3390/ijms25042205)
Supplement: Supplementary file 1 [file ijms-25-02205-s001.zip › Table S1.xlsx]

## Sheet: Table S1
Table S1. RNA-seq data of OE-PtrLBD39-L1, L2 and L3
Gene ID	transcriptName	best arabi gene	best arabi Symbol	Family	blast pop v3 ID	WT_1bio_x	WT_2bio_x	WT_3bio_x	L39_L1_1bio_x	L39_L1_2bio_x	L39_L1_3bio_x	L39_L2_1bio_x	L39_L2_2bio_x	L39_L2_3bio_x	L39_L3_1bio_x	L39_L3_2bio_x	L39_L3_3bio_x	L39_L1/WT_logFC	L39_L1/WT_PValue	L39_L1/WT_FDR	sig	L39_L2/WT_logFC	L39_L2/WT_PValue	L39_L2/WT_FDR	sig	L39_L3/WT_logFC	L39_L3/WT_PValue	L39_L3/WT_FDR	sig	best arabi defline
Potri.001G000400	Potri.001G000400.5	AT2G30942	AT2G30942		Potri.001G000400	31.7142	29.4033	29.7423	43.9068	29.0276	38.4071	36.1396	35.2689	29.4784	38.337	33.7394	29.4053	0.293143	0.434453	0.525774	no	0.150903	0.687242	0.914984	no	0.159475	0.670575	0.905912	no	transmembrane protein, putative (DUF3317)
Potri.001G000500	Potri.001G000500.1	AT1G55570	sks12		Potri.001G000500	0	0	0	0.434997	0.265552	0.0105646	0	0	0	0.0111969	0	0	7.29542	5.77483e-13	4.62211e-12	up	0	1	1	no	1.86878	0.234984	0.442131	no	SKU5 similar 12
Potri.001G000600	Potri.001G000600.1	AT1G55570	sks12		Potri.001G000600	0	0.0113076	0	1.22735	1.22437	0.0706562	0	0	0	0	0	0	7.16321	3.48058e-22	1.11766e-20	up	-1.82177	0.233749	0.4329	no	-1.82177	0.249655	0.454725	no	SKU5 similar 12
Potri.001G000700	Potri.001G000700.2	AT2G32080	PUR ALPHA-1		Potri.001G000700	41.8495	38.3232	42.0785	32.195	36.9536	43.756	37.3739	38.7806	36.047	38.0364	34.1202	30.0273	-0.114645	0.758726	0.821945	no	-0.123734	0.740248	0.95951	no	-0.258657	0.488594	0.739016	no	purin-rich alpha 1
Potri.001G000800	Potri.001G000800.6	AT1G55550	AT1G55550		Potri.001G000800	3.22388	3.33099	3.59029	3.22299	2.92598	3.26493	3.11676	4.4873	3.97974	3.62796	3.70291	3.95852	-0.107835	0.774091	0.834529	no	0.191621	0.609658	0.846525	no	0.154233	0.681215	0.9149	no	P-loop containing nucleoside triphosphate hydrolases superfamily protein
Potri.001G000900	Potri.001G000900.8	AT3G13410	AT3G13410		Potri.001G000900	103.116	99.3209	95.0819	69.9135	80.8137	79.5283	67.6413	82.3273	85.3187	85.2442	81.8174	76.3159	-0.369724	0.322037	0.410123	no	-0.338523	0.364423	0.591371	no	-0.289786	0.437394	0.683388	no	2-C-methyl-D-erythritol 4-phosphate cytidylyltransferase
Potri.001G001000	Potri.001G001000.1					0	0	0	0	0	0	0	0	0	0	0	0	0	1	1	no	0	1	1	no	0	1	1	no
Potri.001G001100	Potri.001G001100.1	AT2G03090	EXPA15		Potri.001G001100	0	0	0	0.167042	0.136916	0.00998616	0	0	0	0.0423355	0.0129207	0	6.19603	5.18727e-08	2.19188e-07	up	0	1	1	no	3.83534	0.00944353	0.0355296	up	expansin A15
Potri.001G001201	Potri.001G001201.2	AT1G55540	LNO1		Potri.001G001201	0	0	0	0.100463	0.156111	0.195192	0	0	0.0728579	0	0.10102	0	5.83125	8.3277e-07	3.00945e-06	up	3.40297	0.0243731	0.0730899	no	3.56474	0.0187918	0.0625253	no	Nuclear pore complex protein
Potri.001G001250	Potri.001G001250.1	AT1G55540	LNO1		Potri.003G223400	0.0280219	0.468399	0.151838	0.462491	0.762673	0.282413	0.612719	0.295525	0.21562	0.816316	0.764022	0.423307	1.15121	0.0224735	0.0396638	up	0.709149	0.168471	0.344323	no	1.56181	0.00153557	0.00779249	up	Nuclear pore complex protein
Potri.001G001300	Potri.001G001300.1	AT4G26410	AT4G26410		Potri.001G001300	24.818	22.8508	22.7595	30.7492	23.4913	24.8565	26.8947	26.1813	22.2627	27.3183	23.1123	22.6081	0.167334	0.65477	0.73291	no	0.0971526	0.795104	1	no	0.0525406	0.888332	1	no	chromosome-associated kinesin
Potri.001G001400	Potri.001G001400.2	AT1G55535	AT1G55535		Potri.001G001400	10.5283	10.543	9.43526	10.7066	9.35359	9.78033	8.15741	8.96317	7.35762	10.339	8.06362	7.60644	-0.0319455	0.931964	0.958233	no	-0.31764	0.396502	0.628538	no	-0.230062	0.538984	0.788616	no	transmembrane protein
Potri.001G001500	Potri.001G001500.5	AT5G56340	ATCRT1		Potri.001G001500	11.7723	13.0388	13.0032	11.1707	11.9783	11.1633	11.6093	12.2198	12.8122	12.9416	11.7332	10.4924	-0.140201	0.707877	0.778807	no	-0.045417	0.903334	1	no	-0.104712	0.779548	0.993756	no	RING/U-box superfamily protein
Potri.001G001600	Potri.001G001600.1	AT5G56350	AT5G56350		Potri.001G001600	28.8661	27.5255	27.6224	34.7815	29.9949	27.6247	33.7069	29.8958	35.1942	29.0409	31.1849	30.4122	0.137224	0.71313	0.7833	no	0.233821	0.531098	0.772996	no	0.109472	0.769277	0.98538	no	Pyruvate kinase family protein
Potri.001G001700	Potri.001G001700.2	AT5G56360	PSL4		Potri.001G001700	11.7493	11.8651	13.1616	18.2419	13.1997	17.3214	20.1144	18.8678	18.8404	17.1053	17.4255	16.8669	0.407003	0.276799	0.360758	no	0.652831	0.0817616	0.196342	no	0.482924	0.197166	0.397375	no	calmodulin-binding protein
Potri.001G002000	Potri.001G002000.8	AT3G13460	ECT2		Potri.001G002000	56.7661	64.1817	74.3484	116.43	112.099	147.284	120.512	111.581	109.734	118.093	91.7443	90.2481	0.944354	0.0120039	0.022585	no	0.807596	0.0313013	0.0897967	no	0.619715	0.0976078	0.229403	no	evolutionarily conserved C-terminal region 2
Potri.001G002200	Potri.001G002200.2	AT4G26330	UNE17		Potri.001G002200	1.44038	1.02745	1.09688	1.66135	1.32034	1.77622	2.05142	2.83967	3.70107	1.92034	1.25523	2.4258	0.41675	0.277096	0.361073	no	1.26968	0.000998437	0.00529962	up	0.653349	0.0884024	0.214087	no	Subtilisin-like serine endopeptidase family protein
Potri.001G002300	Potri.001G002300.3	AT5G56460	AT5G56460		Potri.001G002300	18.8162	11.23	10.3323	17.4822	26.8731	37.0203	36.6118	31.079	35.7584	26.5196	28.2649	28.1208	1.01117	0.00743337	0.0146388	up	1.35711	0.000361353	0.00223074	up	1.03776	0.00603684	0.0243294	up	Protein kinase superfamily protein
Potri.001G002350	Potri.001G002350.1					0	0	0	1.80524	1.73655	0	0	0	0.2182	0	0	0.361439	6.14112	8.23163e-08	3.39196e-07	up	2.53831	0.106907	0.240697	no	3.15585	0.0424405	0.118135	no
Potri.001G002400	Potri.001G002400.1	AT5G64810	WRKY51	WRKY	Potri.001G002400	0.243955	0	0	2.80409	2.87297	0.447028	0	0.750402	0.0521434	0.947567	0.361494	0.921315	4.5273	1.35578e-12	1.03616e-11	up	1.70689	0.0309812	0.0890443	no	3.11987	7.62706e-06	7.52414e-05	up	WRKY DNA-binding protein 51
Potri.001G002500	Potri.001G002500.1	AT3G13470	Cpn60beta2		Potri.001G002500	14.1056	15.811	14.5881	49.492	29.2546	37.0808	34.2978	34.9871	38.9492	32.9659	30.4501	32.6276	1.37981	0.000282963	0.000717135	up	1.28205	0.000721216	0.00400812	up	1.10966	0.00330753	0.0148352	up	TCP-1/cpn60 chaperonin family protein
Potri.001G002600	Potri.001G002600.4	AT5G56510	PUM12		Potri.001G002600	2.63088	2.9282	2.43207	6.12266	3.65881	1.25732	1.76557	2.1589	2.21042	2.4001	2.18403	1.90411	0.464018	0.219402	0.297851	no	-0.380927	0.314365	0.531426	no	-0.300798	0.426892	0.671734	no	pumilio 12
Potri.001G002700	Potri.001G002700.2	AT1G55480	ZKT		Potri.001G002700	0.58762	0.695915	1.27362	3.22393	2.29489	0.496968	0.691854	0.87396	0.599009	1.36068	0.455462	0.768181	1.22905	0.00268972	0.00576265	up	-0.23253	0.579896	0.819596	no	0.0309661	0.940798	1	no	protein containing PDZ domain, a K-box domain, and a TPR region
Potri.001G002800	Potri.001G002800.1	AT5G36110	CYP716A1		Potri.001G002800	0	0.0691068	0.0378343	0.617365	0.23755	0.103956	0.209928	0.038353	0.410416	0.101703	0.124158	0.140088	3.06562	7.07066e-09	3.33255e-08	up	2.55218	1.87756e-06	2.23011e-05	up	1.70592	0.00254634	0.0118858	up	cytochrome P450, family 716, subfamily A, polypeptide 1
Potri.001G003000	Potri.001G003000.1	AT5G36110	CYP716A1		Potri.001G003000	0	0	0	0.127892	0.411661	0	0	0	0	0	0	0	6.68473	5.265e-10	2.86081e-09	up	0	1	1	no	0	1	1	no	cytochrome P450, family 716, subfamily A, polypeptide 1
Potri.001G003100	Potri.001G003100.4	AT5G36110	CYP716A1		Potri.001G003100	0.882013	0.728933	0.767572	4.94696	4.02894	3.94258	3.50651	1.96138	3.40483	1.79081	2.1862	2.01878	2.43881	1.9652e-09	9.93366e-09	up	1.89678	2.2282e-06	2.59439e-05	up	1.33191	0.000819208	0.00457238	up	cytochrome P450, family 716, subfamily A, polypeptide 1
Potri.001G003200	Potri.001G003200.1	AT4G04220	RLP46		Potri.001G003200	0.979809	0.31715	0.200345	5.18704	8.62146	9.10412	14.9363	11.6331	14.5729	2.64787	10.8371	5.96938	3.93253	5.21485e-20	1.1665e-18	up	4.77647	6.76541e-27	2.68102e-24	up	3.69515	3.71102e-18	3.00963e-16	up	receptor like protein 46
Potri.001G003300	Potri.001G003300.1	AT3G13480	AT3G13480		Potri.001G003300	1.22127	1.52211	1.93011	1.97967	1.70459	4.05616	2.28097	4.02494	5.22073	4.34835	3.19711	2.88264	0.736421	0.0780059	0.121188	no	1.30678	0.00158685	0.00777223	up	1.15796	0.00531778	0.0218842	up	nuclear polyadenylated RNA-binding protein
Potri.001G003400	Potri.001G003400.1	AT4G09830	AT4G09830		Potri.001G003400	13.3272	12.9923	11.5803	24.6995	13.0712	20.7908	15.0955	15.4058	17.5534	18.0129	15.5851	10.1172	0.627303	0.0965389	0.145829	no	0.342409	0.363249	0.589931	no	0.205551	0.585295	0.831032	no	nuclear receptor family 2 group C protein
Potri.001G003500	Potri.001G003500.2	AT5G56520	AT5G56520		Potri.001G003500	12.0473	12.906	14.6732	9.55214	9.10683	10.1196	8.97499	7.90802	7.62017	9.02747	9.50403	6.46223	-0.461186	0.220967	0.299684	no	-0.6935	0.0664654	0.166047	no	-0.665067	0.0784367	0.194408	no	hypothetical protein
Potri.001G003700	Potri.001G003700.2	AT5G23710	AT5G23710		Potri.001G003700	0	0	0	0.10293	0.0228493	0.0199986	0.0238638	0	0.0186618	0	0.0258753	0.0412167	4.11734	0.00433008	0.00891925	up	2.54892	0.105966	0.239756	no	3.16542	0.0419546	0.117225	no	DNA binding / DNA-directed RNA polymerase
Potri.001G003800	Potri.001G003800.1	AT1G55360	AT1G55360		Potri.001G003800	45.024	45.644	49.8426	89.2129	130.276	115.39	119.628	84.0214	119.87	74.6727	81.9474	91.8718	1.25296	0.000931612	0.00216198	up	1.20315	0.00146021	0.00728082	up	0.822514	0.0284175	0.0857951	no	tRNA-splicing ligase (DUF239)
Potri.001G003900	Potri.001G003900.7	AT1G55350	DEK1		Potri.001G003900	6.69799	6.92924	8.60752	7.89627	8.37004	8.9071	7.89978	8.48268	8.06768	7.94152	7.53481	7.97846	0.17915	0.631381	0.712308	no	0.137077	0.713483	0.936655	no	0.0771248	0.836331	1	no	calpain-type cysteine protease family
Potri.001G004000	Potri.001G004000.3	AT1G55340	AT1G55340		Potri.001G004000	10.4417	9.29929	13.666	10.1887	8.7444	11.0828	8.8165	9.50144	10.8776	13.3216	8.89317	10.0708	-0.154041	0.681563	0.756057	no	-0.193919	0.605395	0.842657	no	-0.0487349	0.896652	1	no	hypothetical protein (DUF1639)
Potri.001G004100	Potri.001G004100.1	AT4G26320	AGP13		Potri.001G004100	536.938	556.628	547.333	388.832	637.837	548.915	633.556	543.041	578.835	480.733	573.082	521.545	-0.0585895	0.875058	0.914512	no	0.0973335	0.793933	1	no	-0.0588117	0.874588	1	no	arabinogalactan protein 13
Potri.001G004200	Potri.001G004200.3	AT1G55325	GCT		Potri.001G004200	4.16235	3.92771	4.78911	6.95084	4.86328	6.33289	4.9388	4.96929	4.82454	5.02111	4.93423	4.50043	0.494688	0.186856	0.259725	no	0.194032	0.603982	0.841167	no	0.166645	0.656017	0.893678	no	RNA polymerase II transcription mediator
Potri.001G004300	Potri.001G004300.5	AT4G26310	AT4G26310		Potri.001G004300	2.33931	3.50197	3.84358	6.67213	4.31504	3.83718	3.71254	4.72526	3.48392	3.60887	3.7124	3.65138	0.613377	0.104902	0.156986	no	0.29989	0.426864	0.662219	no	0.180084	0.633442	0.873884	no	elongation factor P (EF-P) family protein
Potri.001G004366	Potri.001G004366.1	AT5G19760	AT5G19760		Potri.001G004366	0	0	0	1.25722	0	0.186109	0	0	0	0	0	0	6.15497	7.53017e-08	3.12062e-07	up	0	1	1	no	0	1	1	no	Mitochondrial substrate carrier family protein
Potri.001G004432	Potri.001G004432.1					0	0	0	0.308791	0	0	0	0	0	0	0	0	5.43492	1.31783e-05	4.04761e-05	up	0	1	1	no	0	1	1	no
Potri.001G004500	Potri.001G004500.1	AT5G19760	AT5G19760		Potri.001G004500	52.2698	53.5425	62.5599	42.5083	34.8718	41.5727	47.1713	44.1209	44.7027	49.204	44.1798	39.2423	-0.501227	0.180272	0.251677	no	-0.308084	0.409348	0.643693	no	-0.344259	0.356733	0.590418	no	Mitochondrial substrate carrier family protein
Potri.001G004600	Potri.001G004600.2	AT5G19780	TUA5		Potri.001G004600	58.417	57.092	49.6845	68.6406	50.7913	47.0453	65.3278	58.4788	59.2301	65.0753	57.853	50.2878	0.0110965	0.976263	0.990896	no	0.147943	0.691619	0.918778	no	0.0683961	0.854485	1	no	tubulin alpha-5
Potri.001G004700	Potri.001G004700.1	AT5G19790	RAP2.11	ERF	Potri.001G004700	1.39024	1.5482	1.33497	3.21566	2.11849	6.61057	6.00273	5.78427	4.21277	3.58856	3.60901	2.45901	1.48289	0.000165458	0.00043377	up	1.9016	1.64299e-06	1.98875e-05	up	1.17322	0.00278545	0.0128353	up	related to AP2 11
Potri.001G004800	Potri.001G004800.1	AT5G19820	emb2734		Potri.001G004800	10.3461	9.57224	8.60269	12.3032	14.6144	10.8986	9.85383	9.15072	11.0171	9.44012	9.8089	12.6198	0.406889	0.276786	0.360755	no	0.0739635	0.843063	1	no	0.16014	0.668256	0.903963	no	ARM repeat superfamily protein
Potri.001G004900	Potri.001G004900.1					0	0	0	1.80952	0.494391	0	0	0	0	0	0	0	7.62896	8.09183e-15	8.34625e-14	up	0	1	1	no	0	1	1	no
Potri.001G005000	Potri.001G005000.1	AT5G19830	AT5G19830		Potri.001G005000	3.78168	4.84075	3.81136	11.4354	6.84854	8.05567	6.07765	6.18177	6.91906	6.9037	6.34339	5.6056	1.08144	0.00469659	0.00956964	up	0.624533	0.100564	0.230357	no	0.599583	0.115099	0.261178	no	Peptidyl-tRNA hydrolase family protein
Potri.001G005100	Potri.001G005100.1	AT3G13540	MYB5	MYB	Potri.001G005100	0.126072	0.0554566	0.0853907	2.06219	1.45171	1.29947	0.758079	0.72019	0.485042	0.719227	0.485716	0.803452	4.15292	9.60014e-17	1.30115e-15	up	2.86073	1.36045e-08	2.59109e-07	up	2.90284	8.69602e-09	1.60487e-07	up	myb domain protein 5
Potri.001G005400	Potri.001G005400.1	AT5G11950	LOG8		Potri.001G005400	6.48401	5.70438	7.32336	4.31837	4.80416	10.4155	2.99206	4.81041	2.30384	3.88406	3.14445	1.53046	0.00416662	0.991211	1	no	-0.947689	0.0134872	0.0458419	no	-1.18882	0.00211502	0.0102058	down	Putative lysine decarboxylase family protein
Potri.001G005500	Potri.001G005500.4	AT4G08810	SUB1		Potri.001G005500	123.906	136.478	122.969	43.0446	86.7994	70.0224	53.1808	80.9677	83.897	81.1603	83.0699	64.162	-0.939587	0.0124457	0.0233494	no	-0.813994	0.0300123	0.0867772	no	-0.747166	0.046179	0.126677	no	calcium ion binding protein
Potri.001G005600	Potri.001G005600.5	AT3G13600	AT3G13600		Potri.001G005600	0	0	0	1.11753	0.847601	0.18094	0.129546	0.32109	0.472767	0	0.0819386	0.13052	9.13349	4.30612e-25	2.33542e-23	up	7.9459	6.03364e-17	4.71774e-15	up	5.82816	8.48705e-07	1.04842e-05	up	calmodulin-binding family protein
Potri.001G005700	Potri.001G005700.2	AT4G25650	ACD1-LIKE		Potri.001G005700	0.0724409	0.0637307	0.117757	1.12444	0.303327	0.862822	0.897584	0.180384	1.05289	0.855845	0.686996	0.581354	3.16454	7.87143e-11	4.7814e-10	up	3.06024	2.99072e-10	7.78906e-09	up	3.05893	3.301e-10	7.92808e-09	up	ACD1-like protein
Potri.001G005900	Potri.001G005900.6	AT4G25650	ACD1-LIKE		Potri.001G005900	17.7249	12.1832	10.9179	11.7152	14.7	15.4539	13.9899	11.6279	16.826	10.5824	11.4955	12.1462	0.0365152	0.922228	0.951322	no	0.0560714	0.880809	1	no	-0.254458	0.496761	0.746654	no	ACD1-like protein
Potri.001G006100	Potri.001G006100.1	AT2G41890	AT2G41890		Potri.001G006100	0.101669	0.145347	0.213472	1.55815	0.738343	0.0116437	0.0694706	0.223379	0.179279	0.123406	0.128055	0.107989	2.31503	5.17908e-08	2.18868e-07	up	0.0577429	0.894649	1	no	-0.352643	0.433816	0.679595	no	curculin-like (mannose-binding) lectin family protein / PAN domain-containing protein
Potri.001G006200	Potri.001G006200.1	AT3G13600	AT3G13600		Potri.001G006200	0.118288	0.151367	0.256379	0.836698	1.7448	0.266014	0.282158	0.614294	0.671149	0.292378	0.701117	1.84781	2.43327	3.2111e-08	1.39453e-07	up	1.58625	0.000311417	0.00196633	up	2.43795	2.90955e-08	4.88046e-07	up	calmodulin-binding family protein
Potri.001G006250	Potri.001G006250.2					0	0	0.0680969	6.07445	4.27559	0	0	0	0	0.122035	0.0744896	0	6.89573	3.13005e-20	7.24315e-19	up	-1.8314	0.232627	0.4329	no	1.33658	0.30286	0.524073	no
Potri.001G006300	Potri.001G006300.5	AT1G55300	TAF7		Potri.001G006300	8.36669	7.55125	5.78061	7.56521	8.92839	10.0224	9.4728	9.85169	8.65795	7.91409	5.97019	8.0783	0.289275	0.445236	0.53631	no	0.366317	0.333423	0.554904	no	0.0177807	0.962599	1	no	TBP-associated factor 7
Potri.001G006400	Potri.001G006400.7	AT1G55310	SCL33		Potri.001G006400	47.6109	50.9155	51.353	63.1447	44.0328	70.1853	57.3558	58.5998	63.9003	62.7845	55.3751	53.5814	0.242917	0.515426	0.604997	no	0.263045	0.481239	0.721134	no	0.196431	0.59886	0.842472	no	SC35-like splicing factor 33
Potri.001G006500	Potri.001G006500.1	AT3G13560	AT3G13560		Potri.001G006500	0.209889	0.410337	0.0379096	3.14796	0.451633	0.341869	0.650159	0.594374	0.408741	0.71334	0.746432	0.418348	2.53475	4.61578e-09	2.2276e-08	up	1.2909	0.00280978	0.0125994	up	1.47441	0.000648685	0.0037484	up	O-Glycosyl hydrolases family 17 protein
Potri.001G006600	Potri.001G006600.1	AT1G55320	AAE18		Potri.001G006600	0	0.105332	0	0.0940983	0.0104444	0	0	0	0	0.00968844	0	0	-0.240573	0.732491	0.799604	no	-4.93738	0.000117589	0.00084427	down	-3.0686	0.003236	0.0145612	down	acyl-activating enzyme 18
Potri.001G006700	Potri.001G006700.1	AT1G55320	AAE18		Potri.001G006700	4.91059	4.51953	4.11404	3.76291	3.86522	3.69447	3.00439	3.02927	5.88581	4.2182	2.79866	3.18299	-0.258492	0.492887	0.583272	no	-0.183661	0.625639	0.860531	no	-0.408601	0.279083	0.493282	no	acyl-activating enzyme 18
Potri.001G006800	Potri.001G006800.2	AT3G13610	AT3G13610		Potri.001G006800	0	0	0	0	0.241747	0	0	0	0	0	0	0	4.49963	0.00115289	0.00262433	up	0	1	1	no	0	1	1	no	2-oxoglutarate (2OG) and Fe(II)-dependent oxygenase superfamily protein
Potri.001G006850	Potri.001G006850.1	AT2G15180	AT2G15180		Potri.010G160300	0	0	0	0.485089	0.272044	0	0	0	0	0	0	0.0204469	6.46433	4.85157e-09	2.33203e-08	up	0	1	1	no	1.86741	0.235145	0.442131	no	Zinc knuckle (CCHC-type) family protein
Potri.001G006901	Potri.001G006901.1	AT3G13610	AT3G13610		Potri.T170500	0.0162213	0	0.0351583	0.22948	0	0.0743103	0.0177345	0.0142561	0	0.0630064	0	0.0306304	2.45679	0.00256952	0.00552039	up	-0.571113	0.623868	0.858976	no	0.948367	0.327758	0.554957	no	2-oxoglutarate (2OG) and Fe(II)-dependent oxygenase superfamily protein
Potri.001G006951	Potri.001G006951.1					0.0436935	0.0384398	0	0.540859	1.21208	0	0.0477695	0	0	0	0	0.0825058	4.21673	8.20188e-11	4.9657e-10	up	-0.917636	0.40697	0.640763	no	0.0500519	0.959369	1	no
Potri.001G007000	Potri.001G007000.1	AT1G15670	AT1G15670		Potri.001G007000	10.8356	17.1673	17.6918	22.9481	6.67517	10.4548	36.4564	34.7626	30.1901	16.8303	7.64444	9.70975	-0.190231	0.612715	0.69625	no	1.14985	0.00242782	0.0111197	up	-0.417944	0.266898	0.476991	no	Galactose oxidase/kelch repeat superfamily protein
Potri.001G007200	Potri.001G007200.1	AT3G13620	PUT4		Potri.001G007300	0.936257	0.660366	0.900921	0.78024	0.456245	0.872596	0.238251	0.453976	0.510643	0.15675	0.631483	0.22861	-0.241345	0.537846	0.626986	no	-1.04331	0.00905073	0.0330222	down	-1.31018	0.0012958	0.00673046	down	Amino acid permease family protein
Potri.001G007300	Potri.001G007300.1	AT3G13620	PUT4		Potri.001G007300	2.58375	0.944202	1.80925	2.15562	6.79639	1.85738	3.07103	2.04948	2.7641	1.74982	3.34561	8.6193	1.01919	0.00827602	0.0161632	up	0.563651	0.142652	0.302745	no	1.36377	0.000436385	0.00264892	up	Amino acid permease family protein
Potri.001G007501	Potri.001G007501.4	AT2G20142	AT2G20142		Potri.001G007501	2.32224	2.46864	1.06607	5.41835	7.46164	6.20566	9.5384	4.57786	4.21905	1.2841	5.67782	11.2519	1.70085	1.36817e-05	4.19189e-05	up	1.64123	2.62892e-05	0.000232097	up	1.63368	2.86525e-05	0.00024347	up	Toll-Interleukin-Resistance (TIR) domain family protein
Potri.001G007700	Potri.001G007700.8	AT5G17230	PSY		Potri.001G007700	0	0	0	0.281768	0.194597	0	0	0	0	0	0	0	6.50614	3.24211e-09	1.59332e-08	up	0	1	1	no	0	1	1	no	PHYTOENE SYNTHASE
Potri.001G007800	Potri.001G007800.1	AT2G42500	PP2A-3		Potri.001G007800	41.9871	44.4621	42.3195	48.0532	42.4472	44.4597	48.8328	50.4553	46.5347	52.1032	47.5842	45.1007	0.0677221	0.855987	0.89988	no	0.179415	0.630698	0.864838	no	0.169147	0.650395	0.888623	no	protein phosphatase 2A-3
Potri.001G007900	Potri.001G007900.6	AT2G42520	AT2G42520		Potri.001G007900	15.2478	14.5718	18.4427	19.741	21.0818	14.6946	17.8483	21.7828	17.5353	17.7145	16.914	16.3979	0.202018	0.5885	0.674226	no	0.244329	0.512925	0.754418	no	0.0803955	0.829485	1	no	P-loop containing nucleoside triphosphate hydrolases superfamily protein
Potri.001G008000	Potri.001G008000.1	AT1G55270	AT1G55270		Potri.001G008000	3.70773	3.88988	4.20074	6.40464	3.95393	6.26729	4.16199	6.7959	6.33149	6.10331	4.3718	2.58335	0.494762	0.189757	0.263222	no	0.551738	0.143602	0.304461	no	0.14631	0.697918	0.928457	no	Galactose oxidase/kelch repeat superfamily protein
Potri.001G008080	Potri.001G008080.1					0	0	0	0.594631	0.176001	0	0	0	0	0	0	0	5.51397	7.94418e-06	2.50758e-05	up	0	1	1	no	0	1	1	no
Potri.001G008160	Potri.001G008160.1					0	0	0.0380344	0.0413754	0.293915	0	0	0	0	0	0	0	2.8357	0.0088554	0.0171669	up	-1.8314	0.232627	0.4329	no	-1.8314	0.248495	0.454725	no
Potri.001G008240	Potri.001G008240.1	AT1G55265	AT1G55265		Potri.T157100	4.6388	3.45125	2.32736	5.13112	2.66777	2.70223	3.44363	3.09536	4.01498	3.30885	3.59813	1.40583	0.00725736	0.985066	0.997917	no	0.0180825	0.962681	1	no	-0.329633	0.397552	0.638209	no	DUF538 family protein, putative (Protein of unknown function, DUF538)
Potri.001G008320	Potri.001G008320.1	AT1G55265	AT1G55265		Potri.T157400	30.6815	33.6777	26.9902	31.277	25.2895	29.982	35.0083	30.3616	30.8321	31.1581	37.3605	29.7557	-0.0779774	0.834793	0.883486	no	0.0745201	0.841962	1	no	0.105228	0.778331	0.992789	no	DUF538 family protein, putative (Protein of unknown function, DUF538)
Potri.001G008400	Potri.001G008400.2	AT5G19860	AT5G19860		Potri.001G008400	29.3604	32.364	38.5879	22.8503	13.9505	25.676	22.8224	22.8601	20.3695	24.5337	16.4769	8.89609	-0.682935	0.0689169	0.108483	no	-0.602769	0.107941	0.242634	no	-1.00711	0.00764982	0.0298489	down	transmembrane protein, putative (Protein of unknown function, DUF538)
Potri.001G008500	Potri.001G008500.1	AT2G44290	AT2G44290		Potri.001G008500	20.3247	30.6648	30.1313	44.4506	25.75	24.2342	32.1888	24.5816	29.5772	47.4728	48.2437	37.9528	0.218891	0.558572	0.64633	no	0.0899497	0.809949	1	no	0.720378	0.0551666	0.145943	no	Bifunctional inhibitor/lipid-transfer protein/seed storage 2S albumin superfamily protein
Potri.001G008600	Potri.001G008600.3	AT1G11880	AT1G11880		Potri.001G008600	0	0	0	0	0.0264449	0.0925824	0	0	0	0	0	0	3.83527	0.00942686	0.0181205	up	0	1	1	no	0	1	1	no	transferases, transferring hexosyl groups
Potri.001G008700	Potri.001G008700.7	AT3G32940	AT3G32940		Potri.001G008700	5.09065	6.33857	6.21551	9.86382	6.74946	7.27433	7.18847	7.74206	5.65995	7.55684	5.63473	5.48584	0.436744	0.244455	0.324832	no	0.222603	0.552512	0.794022	no	0.0821132	0.826576	1	no	RNA-binding KH domain-containing protein
Potri.001G008800	Potri.001G008800.3	AT1G55250	HUB2		Potri.001G008800	15.7377	14.6081	15.0744	18.0375	13.5147	17.4172	17.0862	14.5449	16.6403	18.2322	14.823	13.2216	0.108539	0.771335	0.832315	no	0.0878116	0.814083	1	no	0.0269743	0.942418	1	no	histone mono-ubiquitination 2
Potri.001G008900	Potri.001G008900.1	AT1G55230	AT1G55230		Potri.001G008900	0.174676	0	0	0.355691	0.482067	0.0290982	0	0	0	0	0.16942	0.149927	2.26363	6.97682e-05	0.000193651	up	-4.86851	0.000175336	0.00119642	down	0.835548	0.190707	0.387907	no	proteinase inhibitor I4, serpin (DUF716)
Potri.001G009000	Potri.001G009000.1	AT1G55230	AT1G55230		Potri.001G009000	0	0.213056	0	1.87954	0.591525	0	0.308894	0.230572	0.345085	0.372341	0	0.171486	3.35173	3.40999e-10	1.8966e-09	up	1.90521	0.000753035	0.00415122	up	1.26037	0.0348865	0.101251	no	proteinase inhibitor I4, serpin (DUF716)
Potri.001G009100	Potri.001G009100.1	AT1G58170	AT1G58170		Potri.001G009100	140.163	154.819	109.752	56.6825	56.9075	58.6031	100.91	121.82	105.117	122.003	126.793	93.4349	-1.23292	0.00112831	0.00257611	down	-0.303957	0.415424	0.650199	no	-0.242065	0.516498	0.766168	no	Disease resistance-responsive (dirigent-like protein) family protein
Potri.001G009200	Potri.001G009200.2	AT5G19875	AT5G19875		Potri.001G009200	0.618863	0.362968	0.223556	1.48956	0.107972	1.20489	0.704785	0.33993	0.79366	0.600944	0.886465	0.559949	1.20223	0.00724814	0.0143084	up	0.597048	0.189345	0.376412	no	0.746218	0.101074	0.236084	no	transmembrane protein
Potri.001G009300	Potri.001G009300.1	AT5G19875	AT5G19875		Potri.001G009300	0	0.0310959	0.0383045	0	0.407003	0	1.23658	0	0.120878	0	0.167602	0.133486	2.33549	0.0128093	0.0239683	up	3.96226	4.59804e-07	6.36047e-06	up	1.88025	0.057762	0.151488	no	transmembrane protein
Potri.001G009501	Potri.001G009501.1	AT2G20480	AT2G20480		Potri.001G009501	43.6053	54.9372	55.3453	72.4997	49.9878	69.698	90.2937	79.0403	83.2744	85.9511	67.9856	60.1882	0.320463	0.394898	0.485725	no	0.71473	0.058361	0.149444	no	0.476479	0.206167	0.410697	no	hypothetical protein
Potri.001G009600	Potri.001G009600.1	AT1G69770	CMT3		Potri.001G009600	1.11704	0.937468	1.09108	4.34915	1.82322	1.25236	1.57476	1.42089	1.31316	1.76263	0.897307	1.28361	1.23649	0.00138125	0.00310863	up	0.453591	0.237152	0.437541	no	0.328112	0.392966	0.633293	no	chromomethylase 3
Potri.001G009700	Potri.001G009700.1	AT3G13670	AT3G13670		Potri.001G009700	43.4632	36.8295	42.0917	47.1325	47.2404	53.5788	50.4157	45.7477	52.0082	49.095	48.3424	52.1451	0.273728	0.463173	0.554336	no	0.275854	0.459693	0.698869	no	0.289535	0.437787	0.68387	no	Protein kinase family protein
Potri.001G009800	Potri.001G009800.15	AT2G34860	EDA3		Potri.001G009800	2.70685	2.51049	2.2796	8.61215	5.46227	13.0277	6.34658	4.47122	10.0099	7.69541	5.31581	5.49619	1.85347	2.13112e-06	7.29614e-06	up	1.47344	0.000142062	0.000996203	up	1.30311	0.000740576	0.00418101	up	DnaJ/Hsp40 cysteine-rich domain superfamily protein
Potri.001G010000	Potri.001G010000.4	AT3G58060	AT3G58060		Potri.001G010200	1.8891	3.0787	2.88626	2.68343	2.22066	2.76645	1.96375	2.92583	2.01227	1.86447	0.93615	1.0526	-0.0343088	0.928687	0.955737	no	-0.185791	0.627966	0.862371	no	-1.02388	0.00892301	0.0339596	down	Cation efflux family protein
Potri.001G010200	Potri.001G010200.1	AT3G58060	AT3G58060		Potri.001G010200	2.69507	3.62388	3.53467	4.15205	5.5623	5.89251	7.23227	6.51355	4.11089	4.66903	2.32353	3.03609	0.663607	0.0814251	0.125961	no	0.856576	0.0246837	0.073888	no	0.0265676	0.944374	1	no	Cation efflux family protein
Potri.001G010300	Potri.001G010300.1	AT3G58060	AT3G58060		Potri.001G010300	0.455364	0.452304	0.175106	0.173171	0.553563	0.215333	0.321189	0.064548	0	0.114111	0.208958	0.194161	-0.207631	0.640242	0.719816	no	-1.577	0.00127422	0.00649709	down	-1.07634	0.0224476	0.0712361	no	Cation efflux family protein
Potri.001G010400	Potri.001G010400.2	AT4G10620	AT4G10620		Potri.001G010400	1.40585	1.19558	1.18835	4.20967	3.13952	2.85087	2.1108	2.47106	2.32377	2.40264	2.0443	1.90249	1.42691	0.000237139	0.000607618	up	0.86543	0.0245284	0.0735114	no	0.744106	0.0532	0.141741	no	P-loop containing nucleoside triphosphate hydrolases superfamily protein
Potri.001G010500	Potri.001G010500.5	AT3G58040	SINAT2		Potri.001G010500	12.2661	8.83818	8.77055	16.5642	16.4585	20.7516	13.6715	12.5829	15.3402	14.7488	10.7931	9.4319	0.848007	0.0245204	0.0429116	no	0.477444	0.203491	0.396797	no	0.227394	0.544338	0.792862	no	seven in absentia of Arabidopsis 2
Potri.001G010700	Potri.001G010700.4	AT3G45240	GRIK1		Potri.001G010700	0	0.0392321	0	0.775436	0.385122	0.408574	0.390032	0.0489894	0.352669	0.22734	0.237886	0.157887	5.04424	7.23705e-16	8.71169e-15	up	4.05552	4.88566e-10	1.21785e-08	up	3.71938	2.62133e-08	4.44187e-07	up	geminivirus rep interacting kinase 1
Potri.001G010800	Potri.001G010800.1	AT1G50480	THFS		Potri.001G010800	8.40008	6.39062	7.95497	11.3065	8.48454	11.4192	8.63433	8.60162	10.2543	11.3708	8.96073	11.8396	0.456521	0.224128	0.303368	no	0.273528	0.465844	0.705054	no	0.500438	0.182788	0.375515	no	10-formyltetrahydrofolate synthetase
Potri.001G010900	Potri.001G010900.2	AT5G06700	AT5G06700		Potri.001G010900	0	0	0	0.708649	0.131093	0	0	0	0	0	0	0	7.40284	1.58431e-13	1.36318e-12	up	0	1	1	no	0	1	1	no	trichome birefringence-like protein (DUF828)
Potri.001G011000	Potri.001G011000.1	AT3G49120	PRXCB		Potri.001G011000	0.197203	0.504703	0.213711	0.739719	0.0187667	0	0.195999	0.0157557	0.0766372	0.243719	0.0212521	0.0677047	-0.365089	0.446988	0.538067	no	-1.73254	0.00117709	0.00608424	down	-1.41801	0.00653038	0.0259941	down	peroxidase CB
Potri.001G011200	Potri.001G011200.1	AT3G49120	PRXCB		Potri.001G011200	0.603346	0.723819	0.693478	0.646623	0.19139	0.0167512	0.699607	0.0642729	0.031263	0	1.21373	0.414287	-1.28989	0.00440646	0.00904559	down	-1.41438	0.00180223	0.0086462	down	-0.34379	0.420356	0.664118	no	peroxidase CB
Potri.001G011300	Potri.001G011300.1	AT3G49120	PRXCB		Potri.001G011300	0.0210877	0.445251	1.07408	0.571787	0.220748	1.13992	0.484151	0.277994	0.23438	0.184294	0.0999928	0.199098	0.353955	0.415355	0.506794	no	-0.629	0.167574	0.342945	no	-1.61911	0.00112971	0.0060202	down	peroxidase CB
Potri.001G011401	Potri.001G011401.1					0	0	0.0160897	1.33023	0.497341	0.0544115	0	0	0.0126936	0	0	0	6.51139	1.46846e-17	2.25892e-16	up	-0.0616014	0.968016	1	no	-1.8314	0.248495	0.454725	no
Potri.001G011500	Potri.001G011500.1	AT5G06720	PA2		Potri.001G011500	0	0.241728	0.0930517	0.0607353	0.143814	0.110137	0	0	0	0	0.508935	0	-0.116065	0.841982	0.888957	no	-5.73528	9.50639e-07	1.22241e-05	down	0.43943	0.431858	0.677451	no	peroxidase 2
Potri.001G011700	Potri.001G011700.1	AT1G51110	AT1G51110		Potri.001G011700	0.474616	0.328074	1.13891	2.19814	0.958177	0.869694	1.18604	0.625676	0.159414	0.954667	0.542536	0.528124	1.05495	0.0100529	0.0192012	up	0.0150445	0.971283	1	no	0.0764038	0.854615	1	no	Plastid-lipid associated protein PAP / fibrillin family protein
Potri.001G011800	Potri.001G011800.1	AT5G19900	AT5G19900		Potri.001G011800	5.79657	6.80908	6.85933	9.192	7.11498	6.72309	6.92891	7.34966	6.61016	6.79111	4.85962	5.99917	0.24238	0.51791	0.607401	no	0.10182	0.785807	0.996503	no	-0.140955	0.706998	0.935999	no	PRLI-interacting factor
Potri.001G011900	Potri.001G011900.4	AT3G07160	GSL10		Potri.001G011900	20.1777	20.9877	21.4806	26.1511	21.339	22.677	22.7076	22.5096	26.7994	21.3995	21.366	24.8155	0.163552	0.660997	0.738197	no	0.201115	0.589737	0.829171	no	0.109405	0.769222	0.985346	no	glucan synthase-like 10
Potri.001G012200	Potri.001G012200.7	AT5G13000	GSL12		Potri.001G012200	4.29119	7.3937	5.59894	24.4543	7.2408	6.78097	12.0463	12.8933	15.0759	13.3282	11.9323	14.268	1.15409	0.00227684	0.0049323	up	1.21098	0.00138194	0.00694315	up	1.19331	0.00161734	0.00815286	up	glucan synthase-like 12
Potri.001G012300	Potri.001G012300.2	AT3G06880	AT3G06880		Potri.001G012300	2.09509	1.99426	2.78225	2.95578	2.25607	1.61272	2.31869	2.91283	2.31979	2.493	1.44538	0.802574	-0.010671	0.977567	0.991816	no	0.136839	0.717916	0.940664	no	-0.534452	0.161594	0.341221	no	Transducin/WD40 repeat-like superfamily protein
Potri.001G012401	Potri.001G012401.1	AT3G12120	FAD2		Potri.T180100	0.533336	0.953079	0.86697	0.805586	1.01192	0.183242	0.036443	0.0585904	0.227992	0.097105	0.0197575	0.188829	-0.246853	0.550617	0.638693	no	-2.79525	8.44911e-09	1.66655e-07	down	-2.868	6.85435e-09	1.29557e-07	down	fatty acid desaturase 2
Potri.001G012500	Potri.001G012500.1	AT3G12120	FAD2		Potri.001G012500	0	0	0	0.867262	0.693079	0	0	0	0	0	0	0	7.76265	1.23349e-15	1.43673e-14	up	0	1	1	no	0	1	1	no	fatty acid desaturase 2
Potri.001G012601	Potri.001G012601.1					0	0	0	0.177789	0.236802	0	0	0	0	0	0	0	4.82612	0.000304596	0.000765232	up	0	1	1	no	0	1	1	no
Potri.001G012700	Potri.001G012700.1	AT3G12120	FAD2		Potri.001G012700	0	0.0665395	0.0204912	4.72572	0.890707	0.034648	0	0.049853	0	1.06493	0.0896592	0	5.8212	8.0589e-23	2.91533e-21	up	-0.727734	0.465357	0.70451	no	3.57178	2.00671e-08	3.47296e-07	up	fatty acid desaturase 2
Potri.001G012800	Potri.001G012800.1	AT2G18220	AT2G18220		Potri.001G012800	1.67431	1.59224	2.24648	5.31059	3.04633	3.04612	2.31863	2.90791	3.23105	3.40651	3.38361	2.87553	1.04801	0.00609839	0.0121971	up	0.618364	0.103726	0.236127	no	0.810212	0.0334279	0.0977716	no	Noc2p family
Potri.001G012901	Potri.001G012901.1	AT5G06730	AT5G06730		Potri.001G013000	0.125583	1.0417	0.272191	0.296101	0.169022	0.509553	0.411895	0	0.414139	0.296157	0.808161	0	-0.567598	0.203483	0.279307	no	-0.836554	0.0637723	0.160619	no	-0.447546	0.314917	0.538973	no	Peroxidase superfamily protein
Potri.001G013000	Potri.001G013000.1	AT3G49110	PRXCA		Potri.001G013000	0.113883	0.551044	1.43985	0.738413	0.357641	0.521703	1.66009	0.450388	0.876295	0.866254	1.39502	0.143363	-0.372947	0.38271	0.473539	no	0.503767	0.222302	0.424925	no	0.1866	0.655405	0.893124	no	peroxidase CA
Potri.001G013101	Potri.001G013101.1					0	0	0	0.234681	0.573061	0	0	0	0	0	0	0	6.38703	9.4089e-09	4.36325e-08	up	0	1	1	no	0	1	1	no
Potri.001G013200	Potri.001G013200.1	AT3G12130	AT3G12130	C3H	Potri.001G013200	0	0.0302787	0	0	0	0	0	0	0	0	0	0	-2.59799	0.107569	0.160489	no	-2.59799	0.0945074	0.218987	no	-2.59799	0.105934	0.244343	no	KH domain-containing protein / zinc finger (CCCH type) family protein
Potri.001G013300	Potri.001G013300.2	AT1G73240	AT1G73240		Potri.001G013300	3.64788	3.13235	3.23838	8.12314	5.59068	4.26696	5.89102	4.2676	4.64084	5.52561	4.40914	4.54714	0.843102	0.0258832	0.0450952	no	0.562448	0.135863	0.291388	no	0.531619	0.15867	0.33652	no	nucleoporin protein Ndc1-Nup protein
Potri.001G013400	Potri.001G013400.1	AT5G19640	AT5G19640		Potri.001G013400	6.3831	4.41761	4.89984	110.794	41.3386	110.727	86.3363	86.849	80.9777	138.914	82.7681	67.8892	4.06518	7.21991e-22	2.19703e-20	up	4.01664	1.77618e-21	2.84132e-19	up	4.20482	5.28945e-23	9.60724e-21	up	Major facilitator superfamily protein
Potri.001G013500	Potri.001G013500.1	AT2G05990	MOD1		Potri.001G013500	6.00684	8.37249	6.18495	18.7213	9.67847	10.8763	10.8101	11.4611	11.113	14.4645	10.1822	12.8783	0.932577	0.0137372	0.0255403	no	0.698572	0.0639975	0.161058	no	0.867418	0.021766	0.069473	no	NAD(P)-binding Rossmann-fold superfamily protein
Potri.001G013600	Potri.001G013600.3	AT3G57980	AT3G57980	MYB_related	Potri.003G212500	1.66075	1.68145	2.13157	3.02977	1.99101	3.09419	1.66352	1.62263	2.6018	2.15322	2.41966	2.72427	0.568339	0.136124	0.197268	no	0.106589	0.779657	0.991218	no	0.415187	0.276012	0.489466	no	DNA-binding bromodomain-containing protein
Potri.001G013700	Potri.001G013700.1	AT5G19630	AT5G19630		Potri.001G013700	9.45317	10.4609	11.8064	11.6941	6.6119	11.1079	9.19955	11.456	10.9091	11.1553	8.46745	6.38368	-0.108866	0.772398	0.833256	no	-0.00673775	0.985703	1	no	-0.286386	0.447304	0.694717	no	alpha/beta-Hydrolases superfamily protein
Potri.001G013800	Potri.001G013800.14	AT5G13020	EML3		Potri.001G013800	15.844	13.4408	14.1775	16.0553	13.4452	18.3115	14.6504	13.907	13.2997	16.5716	13.9541	10.7198	0.137678	0.712617	0.782909	no	-0.054303	0.884476	1	no	-0.0755271	0.839883	1	no	Emsy N Terminus (ENT)/ plant Tudor-like domains-containing protein
Potri.001G013900	Potri.001G013900.1	AT5G13030	AT5G13030		Potri.001G013900	21.1374	19.1752	19.865	20.2992	17.7987	21.1565	20.3947	18.7664	19.5485	21.2907	18.6457	16.6442	-0.0222806	0.952432	0.9734	no	-0.0356423	0.923967	1	no	-0.0889055	0.81188	1	no	selenoprotein O
Potri.001G014000	Potri.001G014000.4	AT1G04640	LIP2		Potri.001G014000	2.7295	2.75101	3.01541	4.62364	2.63534	3.5448	2.40468	3.00435	2.44691	3.06219	3.45556	2.72715	0.3454	0.373364	0.464149	no	-0.111783	0.773902	0.986847	no	0.121012	0.755557	0.974606	no	lipoyltransferase 2
Potri.001G014025	Potri.001G014025.1					0	0	0	0.128663	0	0	0	0	0	0	0	0	1.89043	0.231904	0.311317	no	0	1	1	no	0	1	1	no
Potri.001G014050	Potri.001G014050.1					1.0537	1.35485	1.66893	1.59257	2.2626	1.11393	3.30828	1.66213	0.485086	2.23002	0.768675	1.14789	0.283594	0.483509	0.574162	no	0.408529	0.310707	0.526828	no	0.0326062	0.93603	1	no
Potri.001G014100	Potri.001G014100.1	AT5G60900	RLK1		Potri.001G014100	0	0	0	0.196958	0.0720132	0	0	0	0.00840225	0	0.186401	0	6.09933	1.19386e-07	4.82148e-07	up	1.7698	0.251124	0.449145	no	5.51915	7.76425e-06	7.63572e-05	up	receptor-like protein kinase 1
Potri.001G014200	Potri.001G014200.1	AT4G02210	AT4G02210		Potri.001G014200	0	0	0	0.0735216	0.0326419	0	0	0	0	0	0	0	3.19431	0.0404202	0.0674243	no	0	1	1	no	0	1	1	no	Myb/SANT-like DNA-binding domain protein
Potri.001G014301	Potri.001G014301.1	AT5G60900	RLK1		Potri.001G014300	0	0	0	0.437838	0.155512	0	0	0	0	0	0	0	5.31962	2.53404e-05	7.47059e-05	up	0	1	1	no	0	1	1	no	receptor-like protein kinase 1
Potri.001G014401	Potri.001G014401.1	AT5G60900	RLK1		Potri.001G014401	0	0	0	0.188287	0.122606	0	0	0	0.0364133	0	0	0	6.20554	4.86238e-08	2.0631e-07	up	3.40297	0.0243731	0.0730899	no	0	1	1	no	receptor-like protein kinase 1
Potri.001G014501	Potri.001G014501.1	AT5G60900	RLK1		Potri.003G212000	0	0	0	0.136205	0.0302359	0	0	0	0	0	0	0	4.84274	0.000288351	0.000728724	up	0	1	1	no	0	1	1	no	receptor-like protein kinase 1
Potri.001G014600	Potri.001G014600.1	AT5G60900	RLK1		Potri.001G014600	0	0	0	0.0121471	0.248078	0	0	0.00905543	0.176186	0	0.0122144	0	6.04904	1.64387e-07	6.53071e-07	up	5.64877	2.32831e-06	2.69572e-05	up	1.87759	0.233958	0.442131	no	receptor-like protein kinase 1
Potri.001G014700	Potri.001G014700.1	AT1G34300	AT1G34300		Potri.001G014700	0	0	0	0.19244	0.0533994	0	0	0	0	0	0	0	5.90892	5.29814e-07	1.96159e-06	up	0	1	1	no	0	1	1	no	lectin protein kinase family protein
Potri.001G014900	Potri.001G014900.3	AT5G59600	AT5G59600		Potri.001G014900	0.105483	0.14848	0.137175	0.397933	0.64044	0.628188	0.138388	0.398627	0.568162	0.553116	0.525185	0.77681	2.08101	4.4271e-06	1.45223e-05	up	1.50148	0.000990395	0.00526336	up	2.23389	7.93892e-07	9.85947e-06	up	Tetratricopeptide repeat (TPR)-like superfamily protein
Potri.001G015000	Potri.001G015000.1	AT3G57930	AT3G57930		Potri.001G015000	17.5723	18.4122	24.3254	32.1578	24.3251	19.1554	31.8089	26.19	29.554	27.9825	26.5329	29.3467	0.326548	0.383449	0.474236	no	0.537774	0.151707	0.318175	no	0.475756	0.204551	0.408247	no	rho GTPase-activating gacO-like protein
Potri.001G015100	Potri.001G015100.1	AT5G42260	BGLU12		Potri.003G211100	0.0553889	0	0	1.19169	0.37688	0	0.242223	0	0	0.0134463	0.131321	0	4.68706	1.55155e-13	1.3373e-12	up	1.90512	0.0149836	0.0499785	up	1.19311	0.165364	0.347583	no	beta glucosidase 12
Potri.001G015300	Potri.001G015300.2	AT3G45140	LOX2		Potri.001G015300	0	0	0	1.03264	0.489628	0	0	0	0	0	0	0	8.84556	6.40705e-23	2.36327e-21	up	0	1	1	no	0	1	1	no	lipoxygenase 2
Potri.001G015400	Potri.001G015400.1	AT3G45140	LOX2		Potri.001G015400	0	0.0283385	0.00872699	0.911383	0.252895	0	0.34336	0.0566184	0	0.250231	0.0190925	0	4.76428	3.48567e-15	3.79432e-14	up	3.18803	1.0679e-06	1.35966e-05	up	2.71936	5.9272e-05	0.000465419	up	lipoxygenase 2
Potri.001G015450	Potri.001G015450.1					0.286896	0.0673067	0.0414549	3.54006	1.76191	0.175238	1.12917	0.285757	0.294343	0.482888	0.430792	0.451451	3.75775	1.12149e-14	1.13559e-13	up	2.06588	3.24126e-05	0.000279852	up	1.77178	0.000438925	0.00265971	up
Potri.001G015500	Potri.001G015500.1	AT3G45140	LOX2		Potri.001G015500	0.0655907	0.158686	0	0.0966561	0.180235	0.0150237	0	0	0	0.00796144	0	0	0.29773	0.563734	0.651179	no	-6.22391	1.82144e-08	3.38408e-07	down	-4.35513	1.40942e-06	1.65491e-05	down	lipoxygenase 2
Potri.001G015601	Potri.001G015601.1					0	0.274329	0	1.98508	0.195851	0.0857083	0	0	0	0	0	0.058881	2.83302	5.67361e-07	2.09172e-06	up	-4.68879	0.000377826	0.00231563	down	-2.03666	0.0337062	0.0984451	no
Potri.001G015700	Potri.001G015700.1	AT5G12970	AT5G12970		Potri.001G015700	0.911998	1.06979	0.859775	1.52095	1.17201	0.679333	0.907904	0.853641	1.83838	0.950391	1.00201	0.980064	0.243087	0.528703	0.617878	no	0.341978	0.3741	0.602702	no	0.0443967	0.908505	1	no	Calcium-dependent lipid-binding (CaLB domain) plant phosphoribosyltransferase family protein
Potri.001G015801	Potri.001G015801.1					0	0	0	0	0.744235	0	0	0	0	0	0	0	4.10473	0.0044489	0.00910699	up	0	1	1	no	0	1	1	no
Potri.001G015900	Potri.001G015900.2	AT1G73730	EIL3	EIL	Potri.001G015900	4.3219	2.75242	3.74694	5.41072	5.44506	5.824	3.28664	5.1899	4.85265	3.40941	4.76972	5.17825	0.624475	0.0977194	0.147427	no	0.301436	0.422939	0.658385	no	0.303922	0.419349	0.662947	no	ETHYLENE-INSENSITIVE3-like 3
Potri.001G015966	Potri.001G015966.1	AT1G73730	EIL3	EIL	Potri.001G015966	1.99068	1.36214	2.15731	1.78184	2.3154	2.36428	2.05547	1.61991	2.11169	2.3984	1.44212	2.05351	0.23539	0.561409	0.649009	no	0.0733695	0.856397	1	no	0.104929	0.796188	1	no	ETHYLENE-INSENSITIVE3-like 3
Potri.001G016032	Potri.001G016032.1					2.53143	2.58244	2.68497	4.41297	3.07279	3.15822	2.23762	2.39043	3.33853	2.17048	2.58585	1.75439	0.446785	0.251118	0.332298	no	0.0325787	0.933398	1	no	-0.262329	0.504613	0.75428	no
Potri.001G016100	Potri.001G016100.2					0	0	0	0.429819	0.190829	0	0	0	0	0.531054	0.432204	0	4.12288	0.00427785	0.0088247	up	0	1	1	no	4.79684	0.000336052	0.00211117	up
Potri.001G016200	Potri.001G016200.1	AT3G20810	JMJD5		Potri.001G016200	4.58457	6.60117	5.31979	4.84864	5.41643	4.30847	4.52874	6.03725	5.5959	5.18187	3.80956	2.99236	-0.180076	0.633662	0.714281	no	-0.0302301	0.936116	1	no	-0.461961	0.222909	0.436616	no	2-oxoglutarate (2OG) and Fe(II)-dependent oxygenase superfamily protein
Potri.001G016300	Potri.001G016300.1	AT5G12890	AT5G12890		Potri.001G016300	0.178589	0.16759	0	2.86333	0.673016	2.53073	1.79629	0.899867	1.78136	0.797725	1.07265	0.663215	4.08084	3.07123e-18	5.29165e-17	up	3.64211	4.62324e-15	2.67818e-13	up	2.81937	1.14128e-09	2.46745e-08	up	UDP-Glycosyltransferase superfamily protein
Potri.001G016500	Potri.001G016500.1	AT5G12890	AT5G12890		Potri.001G016500	0	0	0	0.281682	0.0535972	0	0	0	0	0	0	0	5.6061	4.43709e-06	1.45455e-05	up	0	1	1	no	0	1	1	no	UDP-Glycosyltransferase superfamily protein
Potri.001G016600	Potri.001G016600.2	AT5G12900	AT5G12900		Potri.001G016600	1.48963	1.21986	1.54326	5.41198	1.57898	3.17598	3.63617	3.61462	4.80598	4.47597	2.03242	1.27375	1.25631	0.00114122	0.00260321	up	1.50358	0.000105146	0.000771505	up	0.872483	0.0231394	0.0729735	no	DNA double-strand break repair RAD50 ATPase
Potri.001G016700	Potri.001G016700.2	AT5G65360	AT5G65360		Potri.003G210100	1.64642	2.56772	1.05432	6.74929	2.97694	7.85088	6.1364	3.81472	3.45511	2.10745	5.32293	4.16878	1.72872	1.85518e-05	5.56715e-05	up	1.33441	0.000897532	0.0048384	up	1.12564	0.00514101	0.0212697	up	Histone superfamily protein
Potri.001G016800	Potri.001G016800.3	AT5G12920	AT5G12920		Potri.001G016800	0.308575	0.401778	0.481543	2.70652	3.07514	0.0226175	0.310371	0.650859	0.358796	0.287654	0.0292638	0.104882	2.27584	4.63844e-08	1.9736e-07	up	0.154615	0.712992	0.936327	no	-1.45329	0.00173575	0.00864727	down	Transducin/WD40 repeat-like superfamily protein
Potri.001G017000	Potri.001G017000.3	AT4G12070	AT4G12070		Potri.001G017000	1.64779	0.939293	1.28411	3.485	4.36721	6.15195	1.06606	2.13699	1.6779	1.8278	2.524	2.52882	1.85555	1.88345e-06	6.48964e-06	up	0.336218	0.376623	0.605476	no	0.82985	0.0296636	0.0888556	no	hypothetical protein
Potri.001G017100	Potri.001G017100.3	AT5G12930	AT5G12930		Potri.001G017100	0.248145	0.654925	0.089639	1.00763	0.837007	0.783103	0.844024	0.811752	1.20222	0.535467	1.12762	0.611743	1.3726	0.0011505	0.00262335	up	1.49758	0.000366856	0.00225991	up	1.15917	0.0061963	0.0249024	up	inactive rhomboid protein
Potri.001G017300	Potri.001G017300.9	AT1G51140	FBH3	bHLH	Potri.001G017300	10.1595	13.1229	12.6915	26.9851	16.8833	31.5774	22.5117	20.0174	20.8387	21.5674	20.2068	17.4731	1.06842	0.00469243	0.00956284	up	0.816656	0.0299554	0.0866366	no	0.719676	0.0554619	0.146513	no	basic helix-loop-helix (bHLH) DNA-binding superfamily protein
Potri.001G017500	Potri.001G017500.1	AT3G20820	AT3G20820		Potri.001G017500	0.514121	3.90489	0.947167	13.2533	8.86214	7.42675	3.7472	8.76561	8.23434	5.65799	4.51001	20.0633	2.45112	9.23377e-10	4.87008e-09	up	1.94322	8.20907e-07	1.07259e-05	up	2.48618	5.49736e-10	1.26291e-08	up	Leucine-rich repeat (LRR) family protein
Potri.001G017600	Potri.001G017600.7	AT4G31980	AT4G31980		Potri.001G017600	0	0	0	0.200926	0	0.156153	0.643698	0.0953188	0	0.0150454	0.0183673	0	5.91695	4.5527e-07	1.70387e-06	up	6.89343	5.17808e-11	1.5303e-09	up	2.66333	0.0944564	0.224966	no	PPPDE thiol peptidase family protein
Potri.001G017900	Potri.001G017900.3	AT4G31980	AT4G31980		Potri.001G017900	0.0166556	0	0	1.25666	0.122047	0.01526	0	0.0146378	0.01424	0.0646933	0.236931	0.0157253	5.89799	1.12946e-13	9.99179e-13	up	0.711711	0.601885	0.839312	no	3.74857	0.000116958	0.000842876	up	PPPDE thiol peptidase family protein
Potri.001G018100	Potri.001G018100.6	AT2G39725	AT2G39725		Potri.001G018100	10.3476	8.30865	6.67485	17.2332	8.08097	11.6626	4.39944	11.5479	13.8319	11.8821	9.63792	8.37393	0.54271	0.162086	0.229691	no	0.237172	0.540725	0.782501	no	0.238112	0.540124	0.789527	no	LYR family of Fe/S cluster biogenesis protein
Potri.001G018200	Potri.001G018200.1	AT5G12950	AT5G12950		Potri.001G018200	121.106	97.6879	104.475	51.395	76.2235	56.7723	62.2065	62.1826	56.5056	72.7703	58.7413	57.8751	-0.809956	0.0308018	0.0528436	no	-0.83758	0.025593	0.0761199	no	-0.771388	0.0395876	0.11212	no	proline-tRNA ligase (DUF1680)
Potri.001G018300	Potri.001G018300.1	AT3G20830	UCNL		Potri.001G018300	12.9945	12.2981	8.6496	35.3343	49.5281	20.0093	51.6939	31.5321	41.8368	22.8835	29.4979	21.8205	1.62699	2.19699e-05	6.54332e-05	up	1.88104	1.11574e-06	1.41413e-05	up	1.12792	0.00290559	0.0133184	up	AGC (cAMP-dependent, cGMP-dependent and protein kinase C) kinase family protein
Potri.001G018400	Potri.001G018400.1	AT3G20840	PLT1	AP2	Potri.001G018400	0	0	0	0.566921	0.407003	0	0	0	0	0	0	0	7.92905	1.17e-16	1.5711e-15	up	0	1	1	no	0	1	1	no	Integrase-type DNA-binding superfamily protein
Potri.001G018500	Potri.001G018500.1	AT5G13070	AT5G13070		Potri.001G018500	12.1972	15.4126	13.5611	15.2611	14.0931	19.7938	18.9961	19.5935	18.0526	16.8722	11.3217	15.3183	0.255586	0.496931	0.587241	no	0.45997	0.22171	0.423979	no	0.0800695	0.831455	1	no	MSF1-like family protein
Potri.001G018600	Potri.001G018600.3	AT1G51200	AT1G51200		Potri.001G018600	96.3577	107.357	132.451	104.221	83.6693	110.076	115.241	115.452	109.598	111.493	84.6437	73.3891	-0.173987	0.640922	0.720345	no	0.0176157	0.96232	1	no	-0.318709	0.393262	0.63354	no	A20/AN1-like zinc finger family protein
Potri.001G018700	Potri.001G018700.7	AT3G20860	NEK5		Potri.001G018700	9.60031	10.1648	10.7479	6.34874	4.7653	4.4252	5.61659	8.01015	5.82526	8.24372	6.11355	4.8504	-0.973754	0.0101065	0.0192919	no	-0.649191	0.0843927	0.201229	no	-0.667591	0.0761417	0.189772	no	Serine/Threonine kinase catalytic domain protein
Potri.001G018800	Potri.001G018800.2	AT3G20870	AT3G20870		Potri.001G018800	9.37067	11.3198	13.0565	17.8424	13.9803	15.1797	18.4407	16.9414	16.6964	14.8954	16.5039	13.8285	0.47788	0.203192	0.279006	no	0.62586	0.0959607	0.221738	no	0.422355	0.260537	0.46882	no	ZIP metal ion transporter family
Potri.001G018900	Potri.001G018900.1	AT3G57670	NTT	C2H2	Potri.001G018900	0	0	0	0	0.053414	0	0	0	0	0	0	0	3.18454	0.0409013	0.0680056	no	0	1	1	no	0	1	1	no	C2H2-type zinc finger family protein
Potri.001G019000	Potri.001G019000.4	AT5G19620	OEP80		Potri.001G019000	7.42913	7.36518	9.56715	10.5487	8.52089	10.0694	8.36753	6.75922	9.08931	10.2725	9.64934	6.54089	0.258411	0.489963	0.580442	no	-0.0085412	0.981786	1	no	0.119355	0.749748	0.970022	no	outer envelope protein of 80 kDa
Potri.001G019100	Potri.001G019100.4	AT1G63440	HMA5		Potri.001G019100	2.7282	2.72101	2.78176	2.61271	2.95869	3.6498	3.08238	3.2791	3.12402	3.39153	2.16163	1.96662	0.164341	0.662896	0.739844	no	0.204675	0.587001	0.82659	no	-0.129994	0.730526	0.954788	no	heavy metal atpase 5
Potri.001G019200	Potri.001G019200.1	AT1G21200	AT1G21200	Trihelix	Potri.001G019200	1.43818	1.87152	2.10244	5.22769	2.63462	4.09712	4.28298	4.45013	4.24593	4.40054	3.6051	2.72276	1.14331	0.00279372	0.00596531	up	1.26166	0.000989367	0.00525948	up	0.986883	0.00967975	0.0360429	no	sequence-specific DNA binding transcription factor
Potri.001G019400	Potri.001G019400.2	AT5G13490	AAC2		Potri.001G019400	1.98321	1.83081	1.71552	2.39043	2.15051	1.59703	1.1862	1.32088	2.00731	0.915395	1.2651	1.44421	0.149387	0.694982	0.767549	no	-0.291106	0.445926	0.68349	no	-0.609092	0.113373	0.258106	no	ADP/ATP carrier 2
Potri.001G019500	Potri.001G019500.1	AT2G22410	SLO1		Potri.001G019500	0.144882	0.111529	0.176636	0.597805	0.805713	0.398225	0.455392	0.517276	0.363865	0.254995	0.644059	0.547156	2.05383	3.21359e-06	1.07478e-05	up	1.62592	0.000229308	0.00150653	up	1.73507	8.75406e-05	0.000656376	up	SLOW GROWTH 1
Potri.001G019600	Potri.001G019600.10	AT3G63530	BB		Potri.001G019600	3.93439	6.01654	4.66554	13.5505	6.14548	7.37929	4.72929	6.15514	5.81174	8.82108	5.73841	6.61242	0.887436	0.0198812	0.0355037	no	0.191774	0.613252	0.849968	no	0.534214	0.159622	0.338122	no	RING/U-box superfamily protein
Potri.001G019700	Potri.001G019700.1	AT2G43150	AT2G43150		Potri.001G019700	0.391096	0.559115	2.22512	0.432247	0.614103	1.16456	0.962052	2.23415	2.17343	1.42414	0.434645	0.807734	-0.491716	0.243124	0.323458	no	0.775619	0.0555962	0.143583	no	-0.227005	0.585691	0.831405	no	Proline-rich extensin-like family protein
Potri.001G019795	Potri.001G019795.2	AT2G43150	AT2G43150		Potri.001G020020	0	0	0	0.0182319	0	0	0	0	0	0	0	0	1.89043	0.231904	0.311317	no	0	1	1	no	0	1	1	no	Proline-rich extensin-like family protein
Potri.001G019890	Potri.001G019890.2	AT3G54580	AT3G54580		Potri.001G019900	0	0	0.124412	0.270682	0.330485	0	0	0	0	0	0	0.189682	2.29358	0.000198548	0.000513876	up	-4.44922	0.00108955	0.00569141	down	0.772475	0.272927	0.485131	no	Proline-rich extensin-like family protein
Potri.001G019985	Potri.001G019985.1	AT3G54580	AT3G54580		Potri.001G019900	0	0	0	0	0.0297354	0	0	0	0.0728579	0.151708	0	0	2.67618	0.093189	0.141321	no	3.93667	0.00645087	0.024886	up	4.90047	0.000202201	0.00135812	up	Proline-rich extensin-like family protein
Potri.001G020080	Potri.001G020080.1	AT2G43150	AT2G43150		Potri.001G020080	0	0	0	0.147731	0.337315	0	0	0	0	0	0	0	6.12568	9.10685e-08	3.73276e-07	up	0	1	1	no	0	1	1	no	Proline-rich extensin-like family protein
Potri.001G020140	Potri.001G020140.1	AT2G43150	AT2G43150		Potri.001G020140	0.019215	0	0	1.06467	0.965494	0	0	0	0	0	0	0	6.25559	6.74049e-16	8.15052e-15	up	-1.8279	0.233034	0.4329	no	-1.8279	0.248916	0.454725	no	Proline-rich extensin-like family protein
Potri.001G020200	Potri.001G020200.4	AT4G35040	bZIP19	bZIP	Potri.001G020200	2.0322	3.91011	3.46982	4.55022	3.68838	8.1442	4.45953	5.3837	4.73739	5.70712	3.7089	1.80826	0.799853	0.0358897	0.0606887	no	0.630943	0.0972566	0.224047	no	0.253223	0.505678	0.75523	no	Basic-leucine zipper (bZIP) transcription factor family protein
Potri.001G020300	Potri.001G020300.22	AT5G12440	AT5G12440		Potri.001G020300	44.7131	45.7055	44.3941	50.9018	33.3145	49.1982	42.8115	43.9161	47.0896	51.7815	42.4503	36.1793	-0.0150461	0.967805	0.984805	no	-0.0106869	0.977129	1	no	-0.0478899	0.897783	1	no	CCCH-type zinc fingerfamily protein with RNA-binding domain-containing protein
Potri.001G020400	Potri.001G020400.1	AT5G33340	CDR1		Potri.001G020400	0	0	0	1.69492	0.771799	0	0	0	0	0	0	0	8.42154	6.76524e-20	1.48194e-18	up	0	1	1	no	0	1	1	no	Eukaryotic aspartyl protease family protein
Potri.001G020501	Potri.001G020501.1	AT1G07740	AT1G07740		Potri.001G020501	0.195493	0.614239	0.575041	3.16069	1.95873	1.53525	1.09918	0.269986	1.09835	1.73561	1.32426	0.791028	2.24689	2.9632e-07	1.13806e-06	up	0.816984	0.0676991	0.168453	no	1.46309	0.000908948	0.00500122	up	Tetratricopeptide repeat (TPR)-like superfamily protein
Potri.001G020600	Potri.001G020600.1	AT2G41560	ACA4		Potri.001G020600	0.385843	0.708674	0.652886	2.44193	1.72899	1.15356	1.2137	1.13628	1.79988	2.13628	1.37218	0.850011	1.60349	4.69514e-05	0.000133149	up	1.24654	0.00144403	0.00720939	up	1.31652	0.000784931	0.00439867	up	autoinhibited Ca(2+)-ATPase
Potri.001G020700	Potri.001G020700.3	AT5G13470	AT5G13470		Potri.001G020700	7.53275	7.89285	7.97985	11.5079	10.7796	8.14229	8.1429	6.66975	11.5297	9.69806	8.32764	5.93997	0.377927	0.31851	0.406212	no	0.17082	0.651775	0.883689	no	0.0338555	0.928824	1	no	hypothetical protein
Potri.001G020900	Potri.001G020900.1	AT3G63440	CKX6		Potri.001G020900	7.85411	5.17164	5.93707	4.61532	5.25278	4.65296	2.65024	3.78151	2.32123	3.74273	1.60924	2.23149	-0.384753	0.307598	0.394384	no	-1.11448	0.00352429	0.015207	down	-1.31993	0.000595168	0.00347718	down	cytokinin oxidase/dehydrogenase 6
Potri.001G021000	Potri.001G021000.1	AT5G13460	IQD11		Potri.001G021000	1.2737	2.3939	4.05311	5.32373	7.84234	3.20387	4.73456	3.57188	3.72229	2.51862	3.67866	6.57032	1.08446	0.00458727	0.00936603	up	0.64	0.0925109	0.216417	no	0.727072	0.0562502	0.148225	no	IQ-domain 11
Potri.001G021100	Potri.001G021100.1	AT3G51940	AT3G51940		Potri.001G021100	2.28321	2.92634	3.45401	2.63702	3.20295	4.38553	2.36948	3.06592	3.92394	3.50008	3.10504	1.84928	0.240362	0.526394	0.615674	no	0.112658	0.766392	0.980673	no	-0.035553	0.925445	1	no	oxidoreductase/transition metal ion-binding protein
Potri.001G021200	Potri.001G021200.1	AT3G20470	GRP5		Potri.001G021200	0	0	0	1.28341	0.596938	0	0	0	0	0	0	0.0244724	7.52745	3.05707e-14	2.91361e-13	up	0	1	1	no	1.86741	0.235145	0.442131	no	glycine-rich protein 5
Potri.001G021300	Potri.001G021300.1	AT3G20470	GRP5		Potri.001G021300	0	0	0	1.85275	0.548384	0	0	0	0	0	0	0	7.53838	2.69846e-14	2.59238e-13	up	0	1	1	no	0	1	1	no	glycine-rich protein 5
Potri.001G021500	Potri.001G021500.3					7.94793	7.64993	8.8274	9.92695	6.53904	8.83281	7.45875	8.41226	7.25801	9.20295	5.87717	6.11676	0.0506771	0.89234	0.928026	no	-0.078557	0.833816	1	no	-0.204233	0.58574	0.831405	no
Potri.001G021600	Potri.001G021600.2					4.32205	3.27736	2.4889	2.98468	2.991	2.8001	4.92294	3.08325	2.96853	2.49356	2.31524	2.39033	-0.201624	0.598726	0.683628	no	0.119184	0.754765	0.970571	no	-0.486598	0.206125	0.410637	no
Potri.001G021801	Potri.001G021801.1					0	0	0	0.0862798	0	0	0	0	0	0	0	0	3.57907	0.0183397	0.0331326	up	0	1	1	no	0	1	1	no
Potri.001G021900	Potri.001G021900.1					0	0	0	0.0744862	0.13228	0	0	0	0	0	0	0	5.65798	3.00385e-06	1.00793e-05	up	0	1	1	no	0	1	1	no
Potri.001G022100	Potri.001G022100.1					0	0	0	0.328422	0.281208	0	0	0	0	0	0	0	7.2895	6.14267e-13	4.89854e-12	up	0	1	1	no	0	1	1	no
Potri.001G022150	Potri.001G022150.1					0	0	0	0.529242	1.04059	0	0	0	0	0	0	0	6.97686	2.34702e-11	1.52615e-10	up	0	1	1	no	0	1	1	no
Potri.001G022400	Potri.001G022400.1	AT1G22220	AUF2		Potri.001G022400	1.02244	0.715266	0.961178	3.74676	2.06323	3.46491	1.26596	1.47236	1.57979	2.27275	1.31426	1.46544	1.78072	7.43858e-06	2.36017e-05	up	0.679922	0.0834879	0.199619	no	0.906624	0.021197	0.0679663	no	F-box family protein
Potri.001G022500	Potri.001G022500.2	AT4G31560	HCF153		Potri.001G022500	5.64987	6.83184	4.48137	12.3293	7.95289	10.1326	10.3562	6.50783	8.0987	8.56793	8.72112	6.74162	0.840878	0.027264	0.0472741	no	0.555578	0.143477	0.304236	no	0.501091	0.187145	0.38224	no	high chlorophyll fluorescence 153
Potri.001G022601	Potri.001G022601.1					0.393556	0.424925	0.348954	0.632677	0.805229	0.426138	0.156461	0.220103	0.168238	0.260564	0.190856	0.0844484	0.664234	0.127195	0.18585	no	-1.0865	0.0228176	0.0702559	no	-1.12326	0.0205347	0.0662264	no
Potri.001G022700	Potri.001G022700.1	AT3G08550	KOB1		Potri.001G022700	33.8226	35.3169	35.2224	40.1655	38.2822	50.4266	43.102	45.5929	51.6839	53.6166	44.7082	38.692	0.304397	0.414963	0.506422	no	0.427736	0.252369	0.450864	no	0.39274	0.293175	0.511693	no	elongation defective 1 protein / ELD1 protein
Potri.001G022800	Potri.001G022800.2	AT3G14470	AT3G14470		Potri.001G022800	0	0	0	0.505506	0.23846	0	0	0	0	0	0	0	7.1366	3.98997e-12	2.86007e-11	up	0	1	1	no	0	1	1	no	NB-ARC domain-containing disease resistance protein
Potri.001G022900	Potri.001G022900.3	AT3G51930	AT3G51930		Potri.001G022900	0.253987	0.0893791	0.117963	0.384976	0.888784	0.339084	0.111072	0.102042	0.210946	0.0845598	0.0860248	0.644034	1.80393	2.54516e-05	7.50146e-05	up	-0.10637	0.812856	1	no	0.839565	0.052863	0.141069	no	Transducin/WD40 repeat-like superfamily protein
Potri.001G023000	Potri.001G023000.3	AT3G04040	AT3G04040		Potri.001G023000	7.4763	7.96414	6.34503	15.2914	9.42922	6.74668	8.83845	7.87674	7.35462	11.8081	9.26314	8.33436	0.52891	0.162087	0.229691	no	0.143171	0.704648	0.929007	no	0.43234	0.252754	0.4586	no	transmembrane protein
Potri.001G023100	Potri.001G023100.1	AT2G41430	ERD15		Potri.001G023100	34.3144	39.0502	38.0744	58.6964	26.2104	41.1751	48.2617	54.9251	46.0316	55.635	44.8767	32.6694	0.177943	0.63392	0.714479	no	0.421142	0.260228	0.461289	no	0.257083	0.491545	0.741904	no	dehydration-induced protein (ERD15)
Potri.001G023200	Potri.001G023200.1	AT4G30880	AT4G30880		Potri.001G023200	0	0	0	1.30186	0.847723	0	0	0	0	0	0	0	7.2152	1.5404e-12	1.16881e-11	up	0	1	1	no	0	1	1	no	Bifunctional inhibitor/lipid-transfer protein/seed storage 2S albumin superfamily protein
Potri.001G023300	Potri.001G023300.2	AT4G30880	AT4G30880		Potri.001G023300	0	0	0	0.420408	0.331824	0	0	0	0	0	0	0	5.58814	4.85414e-06	1.5813e-05	up	0	1	1	no	0	1	1	no	Bifunctional inhibitor/lipid-transfer protein/seed storage 2S albumin superfamily protein
Potri.001G023400	Potri.001G023400.1	AT5G50400	PAP27		Potri.001G023400	0	0	0	0.513703	0.684216	0	0	0	0	0	0	0	8.07105	1.41218e-17	2.18196e-16	up	0	1	1	no	0	1	1	no	purple acid phosphatase 27
Potri.001G023500	Potri.001G023500.2	AT1G50420	SCL3	GRAS	Potri.001G023500	1.08096	1.09222	1.96014	1.17341	1.42285	3.38299	3.56879	2.62426	2.73595	1.94343	2.28371	0.767961	0.537852	0.162588	0.230241	no	1.11177	0.00402073	0.0170102	up	0.27233	0.480256	0.73065	no	scarecrow-like 3
Potri.001G023600	Potri.001G023600.1	AT3G13650	AT3G13650		Potri.001G023600	0	0.320754	0.362186	1.64764	0	0	0.132868	0.267019	0.831238	0.118012	0.036017	0.258171	1.18651	0.0211661	0.0375656	up	0.871217	0.0904323	0.212453	no	-0.66093	0.269767	0.480886	no	Disease resistance-responsive (dirigent-like protein) family protein
Potri.001G023701	Potri.001G023701.1					0	0	0	0.168593	0.149702	0	0	0	0	0	0	0	2.68119	0.0927854	0.141032	no	0	1	1	no	0	1	1	no
Potri.001G023800	Potri.001G023800.1	AT3G13650	AT3G13650		Potri.001G023800	14.3409	12.753	14.1763	7.65364	7.52639	7.74152	12.882	15.8566	8.88094	9.52216	9.09748	8.63625	-0.848093	0.025118	0.0438672	no	-0.13361	0.721726	0.944171	no	-0.598338	0.112514	0.256434	no	Disease resistance-responsive (dirigent-like protein) family protein
Potri.001G023900	Potri.001G023900.1	AT1G29050	TBL38		Potri.001G023900	1.3542	1.06727	0.703205	2.02885	1.31422	0.439425	0.70942	1.19014	0.928649	0.794474	0.802664	0.439505	0.265473	0.501723	0.591847	no	-0.141999	0.720069	0.942639	no	-0.621848	0.12349	0.276358	no	TRICHOME BIREFRINGENCE-LIKE 38
Potri.001G024000	Potri.001G024000.1	AT1G34570	AT1G34570		Potri.001G024000	5.97449	8.6428	8.31019	11.8357	8.60752	11.4556	12.4576	9.41876	10.9269	11.1245	9.12682	8.31578	0.475995	0.209832	0.286768	no	0.515984	0.173815	0.352902	no	0.317055	0.403348	0.644965	no	Essential protein Yae1, N-terminal
Potri.001G024100	Potri.001G024100.1	AT2G38800	AT2G38800		Potri.001G024100	20.8336	24.051	32.0333	51.7398	23.6874	30.3895	46.1405	50.983	49.6797	50.0218	43.8678	36.3082	0.460123	0.218245	0.296547	no	0.932513	0.0131458	0.0449005	no	0.759325	0.0428877	0.119192	no	Plant calmodulin-binding protein-like protein
Potri.001G024200	Potri.001G024200.1	AT2G38780	AT2G38780		Potri.001G024200	2.95894	3.03241	3.15546	3.93362	3.88829	4.701	3.35542	3.44424	4.23875	3.74442	5.11222	1.93179	0.453475	0.234295	0.313294	no	0.271556	0.475883	0.715477	no	0.236015	0.536092	0.785754	no	cytochrome C oxidase subunit
Potri.001G024300	Potri.001G024300.1	AT1G52340	ABA2		Potri.001G024300	9.7143	10.7946	11.9123	22.2727	16.9292	18.6693	23.0136	18.8017	16.7635	20.2003	15.6041	12.4797	0.835771	0.026564	0.0461545	no	0.853247	0.0235721	0.0718243	no	0.574587	0.126103	0.280943	no	NAD(P)-binding Rossmann-fold superfamily protein
Potri.001G024401	Potri.001G024401.1	AT2G38770	EMB2765		Potri.001G024401	0	0	0	1.56454	0	0	0	0	0	0	0	0	5.52867	7.40303e-06	2.34995e-05	up	0	1	1	no	0	1	1	no	P-loop containing nucleoside triphosphate hydrolases superfamily protein
Potri.001G024500	Potri.001G024500.1	AT1G63780	IMP4		Potri.001G024500	2.07362	1.38511	1.6854	6.60946	4.80365	5.62924	5.75161	4.08354	5.49919	5.77972	5.14392	7.21483	1.72738	1.19482e-05	3.68733e-05	up	1.57502	6.1392e-05	0.000488684	up	1.81818	4.21105e-06	4.41813e-05	up	Ribosomal RNA processing Brix domain protein
Potri.001G024600	Potri.001G024600.15	AT1G76390	PUB43		Potri.001G024600	0.0968228	0.127771	0.119917	1.00284	0.723964	0.354839	0.423419	0.224888	0.473029	0.335783	0.221357	0.182829	2.57862	4.23168e-09	2.05131e-08	up	1.6914	0.000112731	0.000816464	up	1.0966	0.0136792	0.0480894	up	ARM repeat superfamily protein
Potri.001G024800	Potri.001G024800.1	AT2G38760	ANNAT3		Potri.001G024800	5.80361	12.3974	17.7172	3.82341	3.6531	0.33016	1.74176	0.666733	3.82681	4.05172	3.50737	3.42017	-2.20638	2.58762e-08	1.1375e-07	down	-2.52231	3.13141e-10	8.12513e-09	down	-1.70883	1.08034e-05	0.000102244	down	annexin 3
Potri.001G024900	Potri.001G024900.1	AT2G38750	ANNAT4		Potri.001G024900	27.6854	44.7788	72.0914	8.66272	2.15612	1.32608	3.89508	2.70711	7.20255	12.9914	8.09487	7.34063	-3.57736	7.36652e-18	1.18657e-16	down	-3.38676	1.78804e-16	1.30722e-14	down	-2.34568	2.40342e-09	4.9419e-08	down	annexin 4
Potri.001G025100	Potri.001G025100.40	AT3G54500	AT3G54500		Potri.001G025100	21.2072	14.0311	12.8241	30.6504	30.5475	62.8904	31.6538	28.3548	30.2816	34.4551	31.7419	32.0672	1.36842	0.000315995	0.000791646	up	0.909587	0.0156368	0.0517904	no	1.03171	0.00622579	0.0249956	up	agglutinin-like protein
Potri.001G025200	Potri.001G025200.3	AT1G33720	CYP76C6		Potri.001G025200	0.0473971	0.135519	0	0.0419073	0.210867	0.0434255	0	0	0.628104	0	0	0	0.610393	0.290831	0.37607	no	1.72883	0.000966083	0.00515535	up	-5.43068	1.40703e-05	0.000129397	down	cytochrome P450, family 76, subfamily C, polypeptide 6
Potri.001G025300	Potri.001G025300.1	AT2G47110	UBQ6		Potri.012G114000	7.06678	9.06218	6.65236	15.4618	11.0337	10.5624	16.827	12.0002	15.7703	9.82802	13.8438	18.8005	0.700444	0.0652646	0.103402	no	0.967886	0.0110512	0.0389434	no	0.897853	0.018347	0.0616036	no	ubiquitin 6
Potri.001G025400	Potri.001G025400.5	AT3G14460	AT3G14460		Potri.001G025400	3.22057	2.42571	2.31305	5.05037	8.33289	7.52292	7.66482	6.76893	8.71501	3.69525	9.61653	6.28932	1.39312	0.000273044	0.000693862	up	1.53989	6.0793e-05	0.000484801	up	1.29933	0.000670713	0.0038597	up	LRR and NB-ARC domains-containing disease resistance protein
Potri.001G025500	Potri.001G025500.2	AT3G57080	NRPE5		Potri.001G025500	0.0192596	0.406653	0	1.08985	0.806446	0.282333	0	0	0.296394	0	0.0228312	0	2.23877	3.49354e-06	1.16084e-05	up	-0.51579	0.364581	0.59146	no	-4.07272	1.15388e-05	0.000108521	down	Eukaryotic rpb5 RNA polymerase subunit family protein
Potri.001G025601	Potri.001G025601.1	AT3G54480	SKIP5		Potri.T153900	38.3237	37.6636	39.0514	45.2592	40.6343	48.6393	46.952	42.5151	41.0719	44.9924	36.5997	35.8229	0.225857	0.545578	0.634177	no	0.182314	0.625548	0.860439	no	0.0295366	0.936979	1	no	SKP1/ASK-interacting protein 5
Potri.001G025701	Potri.001G025701.1	AT5G20710	BGAL7		Potri.T154000	0	0.00733138	0	3.56619	1.48299	0.221418	0.0911075	0.1538	0.669726	0.574538	0.62236	0.369791	8.8557	8.88099e-36	5.41345e-33	up	6.35673	1.01915e-16	7.65969e-15	up	7.10979	7.97495e-22	1.21978e-19	up	beta-galactosidase 7
Potri.001G025800	Potri.001G025800.1	AT5G20710	BGAL7		Potri.001G025800	0	0	0	1.52517	0.998899	0	0	0	0	0	0	0	9.47169	1.06075e-27	9.55854e-26	up	0	1	1	no	0	1	1	no	beta-galactosidase 7
Potri.001G026000	Potri.001G026000.3	AT3G14180	ASIL2	Trihelix	Potri.003G198800	9.18971	11.1868	11.9785	12.8153	7.70737	15.0148	12.7834	14.242	12.1055	12.5073	10.4607	9.17662	0.135538	0.718156	0.787457	no	0.274323	0.465022	0.704187	no	-0.0093633	0.980112	1	no	sequence-specific DNA binding transcription factor
Potri.001G026100	Potri.001G026100.1	AT3G07300	AT3G07300		Potri.001G026100	27.421	27.3782	28.6629	39.56	29.1143	47.0658	38.3019	33.7852	35.3496	36.7409	30.321	32.7789	0.47172	0.20725	0.283712	no	0.364257	0.329694	0.550088	no	0.258537	0.488821	0.739262	no	NagB/RpiA/CoA transferase-like superfamily protein
Potri.001G026200	Potri.001G026200.1	AT3G61790	AT3G61790		Potri.001G026200	4.27025	2.22625	2.49477	4.99277	21.9276	6.24702	8.68399	5.72976	7.67745	2.5767	23.5192	24.8872	1.88295	1.44132e-06	5.04649e-06	up	1.29627	0.000767432	0.00422124	up	2.50264	3.38005e-10	8.1012e-09	up	Protein with RING/U-box and TRAF-like domain
Potri.001G026300	Potri.001G026300.1	AT3G54470	AT3G54470		Potri.001G026300	11.9959	14.8201	15.5328	39.5913	18.3412	15.7435	20.1598	18.2478	23.5267	21.0016	21.1706	19.3484	0.798473	0.0338037	0.0574593	no	0.548398	0.143643	0.304495	no	0.538675	0.150905	0.323628	no	uridine 5'-monophosphate synthase / UMP synthase (PYRE-F) (UMPS)
Potri.001G026400	Potri.001G026400.3	AT3G07940	AT3G07940		Potri.001G026400	0.354498	0.412478	0.570062	0.593174	0.598534	0.167635	0.250043	0.221101	0.15643	0.0777301	0.677801	0.22673	0.0149467	0.971494	0.987234	no	-1.0908	0.0126533	0.0434951	down	-0.469242	0.271432	0.483262	no	Calcium-dependent ARF-type GTPase activating protein family
Potri.001G026501	Potri.001G026501.1					61.4633	69.9283	71.8689	13.0228	13.1241	12.9226	21.2707	33.4247	18.7582	28.0231	31.1744	14.0384	-2.379	1.43516e-09	7.40033e-09	down	-1.46825	0.000116774	0.000841202	down	-1.47288	0.000111708	0.000811924	down
Potri.001G026600	Potri.001G026600.1	AT5G13810	AT5G13810		Potri.001G026600	97.8455	110.729	108.162	34.8758	48.8325	43.9524	53.4782	72.0763	48.2967	64.0555	58.4368	47.863	-1.31088	0.000545532	0.00131474	down	-0.865394	0.0212205	0.066032	no	-0.894729	0.0172762	0.0586061	no	Glutaredoxin family protein
Potri.001G026700	Potri.001G026700.2	AT5G59560	SRR1		Potri.001G026700	5.22681	4.28802	3.90943	6.59663	4.44767	4.55381	5.03077	5.15722	5.60649	4.3593	4.39047	4.2688	0.215601	0.569233	0.656531	no	0.234543	0.535407	0.777224	no	-0.0443934	0.906783	1	no	sensitivity to red light reduced protein (SRR1)
Potri.001G026800	Potri.001G026800.1	AT5G13480	FY		Potri.001G026800	4.98109	5.5955	5.03235	12.1682	9.06927	7.86384	7.24229	7.20795	6.92425	7.72189	6.40918	6.33744	0.898301	0.0172954	0.0314793	no	0.453348	0.227156	0.432106	no	0.390949	0.297564	0.517244	no	Transducin/WD40 repeat-like superfamily protein
Potri.001G026900	Potri.001G026900.3	AT5G19420	AT5G19420		Potri.001G026900	2.53628	2.5648	2.36198	6.11806	5.56676	3.36052	3.41887	3.53703	3.03581	3.12863	3.70045	4.184	1.0108	0.00767969	0.0150805	up	0.420715	0.263867	0.466247	no	0.561176	0.136638	0.299609	no	Regulator of chromosome condensation (RCC1) family with FYVE zinc finger domain-containing protein
Potri.001G027000	Potri.001G027000.1	AT2G41310	RR3		Potri.001G027000	41.6336	44.9589	45.6117	55.6865	74.2746	51.2248	35.8169	38.2143	48.1898	39.434	54.7144	64.4931	0.454651	0.224475	0.303792	no	-0.113164	0.762036	0.976986	no	0.26298	0.481769	0.731805	no	response regulator 3
Potri.001G027100	Potri.001G027100.1	AT3G54450	AT3G54450		Potri.001G027100	107.574	68.3107	84.363	152.122	237.937	358.7	154.014	163.056	155.454	138.649	167.234	158.879	1.52464	6.29075e-05	0.000175474	up	0.860509	0.0218984	0.0678351	no	0.836602	0.0257959	0.0791884	no	Major facilitator superfamily protein
Potri.001G027232	Potri.001G027232.7	AT2G40030	NRPD1B		Potri.001G027232	4.33294	3.44766	4.42269	8.17297	8.35205	12.9813	7.18271	8.7678	7.02215	6.64906	6.92282	8.85894	1.2739	0.000792138	0.00185847	up	0.912716	0.0154584	0.0513166	no	0.878309	0.0197434	0.0645183	no	nuclear RNA polymerase D1B
Potri.001G027400	Potri.001G027400.1	AT3G54440	AT3G54440		Potri.001G027400	19.0221	19.4821	21.8376	28.2206	20.2604	27.0715	23.9662	25.4793	29.9205	28.141	23.3443	19.3336	0.324319	0.385044	0.475858	no	0.395388	0.289806	0.499525	no	0.23098	0.535952	0.785668	no	glycoside hydrolase family 2 protein
Potri.001G027500	Potri.001G027500.2	AT5G27060	RLP53		Potri.001G027500	0	0	0	1.28403	0.438522	0	0	0.220897	0	0	0.132426	0.0791028	7.28629	6.66695e-13	5.29123e-12	up	4.49244	0.00101252	0.00536052	up	4.3073	0.00229311	0.0109096	up	receptor like protein 53
Potri.001G027600	Potri.001G027600.2	AT4G19160	AT4G19160		Potri.001G027600	6.36841	8.97153	8.73098	10.3878	7.47108	10.4121	11.0439	8.69688	7.86206	8.64962	5.54814	5.75352	0.231931	0.536905	0.62612	no	0.197103	0.599601	0.837568	no	-0.270491	0.472124	0.721779	no	transglutaminase family protein
Potri.001G027700	Potri.001G027700.2	AT5G12330	LRP1	SRS	Potri.001G027700	1.20686	2.72421	2.83947	9.11692	8.11202	4.14649	9.98258	6.97794	9.28638	6.63055	7.64272	7.07655	1.65665	2.12389e-05	6.3375e-05	up	1.95348	6.4293e-07	8.61018e-06	up	1.65571	2.13858e-05	0.00018762	up	Lateral root primordium (LRP) protein-like protein
Potri.001G027800	Potri.001G027800.2					0	0	0	0.693949	0.0560177	0.392231	0.234019	0	0	0	0	0.252619	5.79262	1.15581e-06	4.09704e-06	up	3.44329	0.0229647	0.0703176	no	3.82151	0.00968743	0.0360429	up
Potri.001G027900	Potri.001G027900.1	AT3G07960	PIP5K6		Potri.001G027900	0	0	0	0.247438	0.195301	0	0	0	0	0	0	0.102752	7.18173	2.28061e-12	1.69325e-11	up	0	1	1	no	5.2217	3.85439e-05	0.000317377	up	Phosphatidylinositol-4-phosphate 5-kinase family protein
Potri.001G027950	Potri.001G027950.2					0	0	0	1.10978	0.886888	0	0	0	0.214623	0	0	0	7.34347	3.15375e-13	2.60679e-12	up	4.32333	0.00187599	0.00888637	up	0	1	1	no
Potri.001G028000	Potri.001G028000.1	AT3G27890	NQR		Potri.001G028000	44.8498	61.5452	57.3776	80.0129	89.687	95.4257	102.004	91.0329	102.487	99.4974	93.8516	80.8909	0.694956	0.0638113	0.101325	no	0.851511	0.0234497	0.0715513	no	0.743674	0.0474641	0.129506	no	NADPH:quinone oxidoreductase
Potri.001G028100	Potri.001G028100.6	AT5G13500	AT5G13500		Potri.001G028100	20.9158	30.1734	22.6485	17.8433	25.6635	32.1734	12.228	28.9456	26.2807	26.645	21.5169	16.9321	0.0375753	0.919783	0.94946	no	-0.128362	0.730864	0.951626	no	-0.179933	0.629786	0.870493	no	Hyp O-arabinosyltransferase-like protein
Potri.001G028200	Potri.001G028200.1	AT5G07030	AT5G07030		Potri.001G028200	50.5192	64.4933	74.2266	118.555	99.383	56.4658	115.728	97.118	85.563	97.5734	115.618	121.664	0.536036	0.151625	0.216697	no	0.657056	0.0792349	0.191394	no	0.82332	0.0282333	0.085319	no	Eukaryotic aspartyl protease family protein
Potri.001G028300	Potri.001G028300.2	AT1G08315	AT1G08315		Potri.001G028300	14.7302	14.3783	15.6971	8.16588	12.3724	12.2106	17.8105	13.9628	12.5188	11.1364	13.1795	12.0034	-0.451736	0.229319	0.309495	no	-0.0168486	0.964124	1	no	-0.302977	0.419432	0.663049	no	ARM repeat superfamily protein
Potri.001G028400	Potri.001G028400.1	AT3G54390	AT3G54390	Trihelix	Potri.001G028400	25.9619	24.8073	19.3554	57.5539	61.4308	58.7071	79.1841	59.8735	73.2913	40.1269	46.2269	47.5334	1.34127	0.00041126	0.00101149	up	1.59829	2.89526e-05	0.000253112	up	0.93291	0.0132043	0.0467343	no	sequence-specific DNA binding transcription factor
Potri.001G028500	Potri.001G028500.1	AT3G06730	TRX z		Potri.001G028500	0.980629	1.77936	1.56086	5.96096	3.07959	1.43192	2.41224	3.23185	2.14841	2.32107	3.05151	3.06689	1.26645	0.00167634	0.00372539	up	0.847738	0.0349263	0.0983833	no	0.961348	0.0169632	0.0577581	no	Thioredoxin z
Potri.001G028600	Potri.001G028600.1	AT5G13930	TT4		Potri.001G028600	0	0	0	0.54577	0.294232	0	0.0180762	0.0581232	0	0	0	0	7.00893	1.73363e-11	1.1448e-10	up	3.70923	0.0120536	0.0418714	up	0	1	1	no	Chalcone and stilbene synthase family protein
Potri.001G028750	Potri.001G028750.2	AT5G36930	AT5G36930		Potri.001G028700	0.259863	0.368018	0.261009	1.868	1.54591	1.74211	1.6977	1.33686	0.894114	0.769325	0.781401	1.03525	2.52943	7.32185e-10	3.90899e-09	up	2.13601	1.49315e-07	2.32121e-06	up	1.53555	0.00013969	0.000983527	up	Disease resistance protein (TIR-NBS-LRR class) family
Potri.001G028900	Potri.001G028900.1	AT2G44080	ARL		Potri.001G028900	0	0	0	0.144508	0.192475	0	0	0	0	0.119029	0	0	4.82612	0.000304596	0.000765232	up	0	1	1	no	3.53222	0.019753	0.0645183	no	ARGOS-like protein
Potri.001G029300	Potri.001G029300.7	AT3G14460	AT3G14460		Potri.001G029300	0.553819	0.371451	0.588293	1.05369	0.441982	0.497365	0.719384	0.973448	0.614138	0.553757	0.643519	0.398634	0.394673	0.312175	0.399474	no	0.609804	0.117132	0.259121	no	0.0761836	0.845783	1	no	LRR and NB-ARC domains-containing disease resistance protein
Potri.001G029400	Potri.001G029400.3	AT5G07900	AT5G07900		Potri.001G029400	1.45678	0.839982	1.49339	2.30921	2.18442	2.2095	1.80791	1.66958	1.28758	2.40865	1.02683	1.24531	0.823771	0.0327267	0.0558301	no	0.330921	0.390144	0.621511	no	0.308069	0.424152	0.668509	no	Mitochondrial transcription termination factor family protein
Potri.001G029500	Potri.001G029500.1	AT3G12600	NUDT16		Potri.001G029500	3.79176	5.26037	3.75356	4.68503	6.01113	5.02734	6.57696	7.69015	7.32528	5.68228	6.46144	6.12725	0.295378	0.436732	0.527945	no	0.75289	0.0477364	0.126825	no	0.511602	0.17811	0.367725	no	nudix hydrolase homolog 16
Potri.001G029600	Potri.001G029600.4	AT5G13530	KEG		Potri.001G029600	17.5746	16.4842	18.1281	17.3415	16.8909	18.1077	17.7272	17.9439	17.3137	17.0828	16.4547	16.6136	0.00424481	0.990919	1	no	0.021896	0.953182	1	no	-0.057389	0.877718	1	no	protein kinases;ubiquitin-protein ligase
Potri.001G029700	Potri.001G029700.1	AT3G56710	SIB1		Potri.001G029700	0.245763	0	0.399502	1.30378	0.900432	0.337754	0.671721	0.539972	0.0525296	0.35797	1.09251	0.0580087	1.97895	0.000865012	0.0020183	up	0.972185	0.128702	0.279256	no	1.19467	0.0601238	0.156645	no	sigma factor binding protein 1
Potri.001G029800	Potri.001G029800.14	AT5G06950	AHBP-1B	bZIP	Potri.001G029800	5.39411	4.42226	5.19258	7.32079	6.65437	8.1471	6.55612	6.85258	6.62236	6.40825	6.60349	5.80053	0.559777	0.136433	0.197642	no	0.416486	0.267215	0.470897	no	0.32584	0.385284	0.624727	no	bZIP transcription factor family protein
Potri.001G029900	Potri.001G029900.1	AT3G12260	AT3G12260		Potri.001G029900	105.893	113.809	97.9104	129.836	112.277	100.026	121.483	120.634	128.402	118.242	127.655	127.666	0.107257	0.773672	0.834192	no	0.222257	0.551343	0.7928	no	0.234049	0.530465	0.780776	no	LYR family of Fe/S cluster biogenesis protein
Potri.001G030000	Potri.001G030000.1	AT2G38730	AT2G38730		Potri.001G030000	35.6112	35.1696	37.7904	32.9693	25.2996	28.402	33.2442	31.4053	25.8077	31.419	30.755	23.7031	-0.325052	0.38518	0.476001	no	-0.263384	0.481369	0.721236	no	-0.338323	0.366113	0.60205	no	Cyclophilin-like peptidyl-prolyl cis-trans isomerase family protein
Potri.001G030100	Potri.001G030100.5	AT5G06970	AT5G06970		Potri.001G030100	22.4409	22.5038	23.0761	16.586	16.2118	15.3288	17.0937	18.5157	16.624	17.3478	15.0354	14.6523	-0.499135	0.182079	0.253935	no	-0.380981	0.307854	0.523305	no	-0.532187	0.15495	0.330596	no	plant/protein (DUF810)
Potri.001G030200	Potri.001G030200.3	AT3G12270	PRMT3		Potri.001G030200	1.78017	1.33506	2.18219	6.14685	3.40114	4.15327	4.04136	2.68445	3.72595	3.32501	2.11029	3.35228	1.37098	0.000378791	0.000936319	up	0.980689	0.0104591	0.0371501	no	0.731987	0.0554984	0.146587	no	protein arginine methyltransferase 3
Potri.001G030300	Potri.001G030300.1	AT5G07900	AT5G07900		Potri.001G030300	1.4374	1.99014	2.27274	2.92611	2.23646	2.49717	3.14297	2.60935	2.37726	2.63138	2.08571	1.80948	0.425957	0.261958	0.34409	no	0.511622	0.17768	0.358827	no	0.195473	0.606646	0.849671	no	Mitochondrial transcription termination factor family protein
Potri.001G030401	Potri.001G030401.1	AT4G37210	AT4G37210		Potri.001G030401	0	0	0	0.0499747	0.133125	0	0	0	0	0	0	0.0800461	4.50827	0.00112601	0.00257104	up	0	1	1	no	3.52729	0.0199033	0.0645183	no	Tetratricopeptide repeat (TPR)-like superfamily protein
Potri.001G030600	Potri.001G030600.1	AT2G22590	AT2G22590		Potri.001G030600	0	0	0	0.0945913	0	0	0	0.00881453	0	0	0.0118895	0	4.53435	0.00104806	0.00240993	up	1.77115	0.25096	0.449145	no	1.87759	0.233958	0.442131	no	UDP-Glycosyltransferase superfamily protein
Potri.001G030750	Potri.001G030750.1	AT1G29940	NRPA2		Potri.001G030750	1.0404	1.23485	0.880644	4.57953	4.43374	3.31654	3.66813	2.49961	3.07906	2.88736	2.61993	3.1503	1.96402	5.274e-07	1.95431e-06	up	1.54889	6.33269e-05	0.000501795	up	1.45453	0.000167928	0.00115665	up	nuclear RNA polymerase A2
Potri.001G030900	Potri.001G030900.5	AT3G15140	AT3G15140		Potri.001G030900	49.3899	46.411	45.8397	64.6365	57.9406	52.4789	55.424	50.594	58.542	58.9007	54.4405	54.4623	0.305537	0.413162	0.504577	no	0.216371	0.562044	0.803088	no	0.244535	0.512361	0.762074	no	Polynucleotidyl transferase, ribonuclease H-like superfamily protein
Potri.001G031200	Potri.001G031200.2					0	0	0	0	0.564102	0	0	0	0	0	0	0	5.55598	5.69195e-06	1.83131e-05	up	0	1	1	no	0	1	1	no
Potri.001G031400	Potri.001G031400.7	AT3G12280	RBR1		Potri.001G031400	5.06214	7.02191	7.45013	13.935	7.86732	9.96392	10.9909	10.1152	9.7628	10.8934	8.82481	7.40132	0.701289	0.0619996	0.0987839	no	0.660049	0.0787939	0.190487	no	0.473296	0.206756	0.411656	no	retinoblastoma-related 1
Potri.001G031500	Potri.001G031500.1	AT5G22130	PNT1		Potri.001G031500	7.14338	6.51722	6.62465	9.1108	7.30283	5.83037	6.0438	6.33915	7.96454	6.61203	8.336	6.15275	0.132463	0.724765	0.793107	no	0.00471103	0.990005	1	no	0.0564756	0.880677	1	no	mannosyltransferase family protein
Potri.001G031600	Potri.001G031600.1	AT5G47530	AT5G47530		Potri.001G031600	0	0	0	0.496364	0.50686	0	0	0	0	0	0	0	6.92666	4.2244e-11	2.65532e-10	up	0	1	1	no	0	1	1	no	Auxin-responsive family protein
Potri.001G031700	Potri.001G031700.5	AT5G09860	THO1		Potri.001G031700	18.4064	18.2765	21.1224	24.0921	17.5182	26.7364	20.5259	16.9634	19.7689	23.0519	16.182	17.2092	0.241724	0.517618	0.60712	no	-0.0137207	0.970689	1	no	-0.0342974	0.926828	1	no	nuclear matrix protein-like protein
Potri.001G031800	Potri.001G031800.12	AT5G06980	AT5G06980		Potri.001G031800	11.6116	7.82287	8.63189	21.9984	18.8191	59.3617	20.5901	10.366	30.2963	25.8938	20.4783	16.1752	1.83581	1.91344e-06	6.58709e-06	up	1.12591	0.00292932	0.0130548	up	1.15606	0.00226926	0.0108153	up	hypothetical protein
Potri.001G031900	Potri.001G031900.2	AT5G06990	AT5G06990		Potri.001G031900	0	0	0	0.517766	0.656788	0	0	0	0	0	0	0	7.91106	1.47268e-16	1.94681e-15	up	0	1	1	no	0	1	1	no	MIZU-KUSSEI-like protein (Protein of unknown function, DUF617)
Potri.001G032000	Potri.001G032000.3	AT1G74320	AT1G74320		Potri.001G032000	6.16472	4.63317	5.58555	8.81643	7.42891	8.08644	5.19296	7.01659	8.16994	8.09067	5.69725	6.18083	0.570597	0.129966	0.189342	no	0.315433	0.401614	0.634594	no	0.285863	0.44733	0.694717	no	Protein kinase superfamily protein
Potri.001G032100	Potri.001G032100.5	AT3G28050	UMAMIT41		Potri.001G032100	0	0	0.0417006	0.87703	0.416234	0.094014	0.0841383	0	0.0109662	0	0.182461	0.0484403	4.99134	6.12799e-14	5.60896e-13	up	1.07438	0.255691	0.455235	no	2.36603	0.00403155	0.0175676	up	nodulin MtN21 /EamA-like transporter family protein
Potri.001G032200	Potri.001G032200.5	AT5G07020	AT5G07020		Potri.001G032200	0	0	0	1.45605	0.893625	0	0	0	0	0	0	0.0171486	8.37453	1.40394e-19	2.92296e-18	up	0	1	1	no	1.86741	0.235145	0.442131	no	proline-rich family protein
Potri.001G032300	Potri.001G032300.2	AT5G07040	AT5G07040		Potri.001G032300	0	0	0	1.19683	0.723562	0.0197903	0	0	0	0	0	0	7.84337	4.00889e-16	4.98048e-15	up	0	1	1	no	0	1	1	no	RING/U-box superfamily protein
Potri.001G032400	Potri.001G032400.1	AT5G06570	AT5G06570		Potri.001G032400	0.615832	0.270892	0.125134	0.907506	1.32961	1.23425	3.30328	2.02959	8.35842	0.691438	2.60074	4.16088	1.76903	4.97542e-05	0.000140583	up	3.74546	4.33628e-17	3.46833e-15	up	2.86751	5.74823e-11	1.57593e-09	up	alpha/beta-Hydrolases superfamily protein
Potri.001G032500	Potri.001G032500.1	AT5G07050	UMAMIT9		Potri.001G032500	42.4527	48.9844	47.7898	120.466	97.8922	115.653	201.045	163.394	143.046	191.469	139.523	111.569	1.26242	0.000856985	0.00200101	up	1.86586	1.26504e-06	1.57839e-05	up	1.66839	1.3079e-05	0.000121433	up	nodulin MtN21 /EamA-like transporter family protein
Potri.001G032566	Potri.001G032566.3	AT2G38720	MAP65-5		Potri.001G032566	5.52771	6.91635	7.03636	4.65473	3.36165	5.53078	5.81313	6.01471	5.28112	8.84385	5.40864	4.62249	-0.523369	0.167827	0.236642	no	-0.1873	0.619911	0.85552	no	-0.0452471	0.904592	1	no	microtubule-associated protein 65-5
Potri.001G032683	Potri.001G032683.1	AT2G38720	MAP65-5		Potri.003G192400	1.87022	2.21704	2.16418	3.51274	2.92006	0.711543	0.727769	1.54614	0.921443	1.50826	0.469712	0.808058	0.187644	0.626711	0.708486	no	-0.963043	0.0144552	0.0485782	no	-1.15741	0.00360342	0.015949	down	microtubule-associated protein 65-5
Potri.001G032800	Potri.001G032800.1	AT3G14630	CYP72A9		Potri.001G032800	31.3883	37.0339	34.8885	14.9597	18.3959	17.6617	16.5034	16.2519	19.8533	19.962	16.4992	12.4194	-1.01782	0.00695274	0.0137654	down	-0.973531	0.00975825	0.0350246	no	-1.07963	0.0042453	0.018384	down	cytochrome P450, family 72, subfamily A, polypeptide 9
Potri.001G032900	Potri.001G032900.1	AT3G12490	CYSB		Potri.001G032900	71.2282	72.746	77.708	76.3402	40.4053	46.6662	60.9931	73.4635	61.4193	73.0814	73.8076	49.4667	-0.440115	0.239296	0.318998	no	-0.17851	0.6325	0.866176	no	-0.175071	0.639102	0.878729	no	cystatin B
Potri.001G033200	Potri.001G033200.1	AT3G12480	NF-YC11	NF-YC	Potri.001G033200	16.1252	15.5908	13.7133	20.1841	23.7025	21.8188	18.5421	18.2262	22.0383	18.4458	18.9071	18.8335	0.532314	0.155782	0.22201	no	0.372315	0.320145	0.538093	no	0.306505	0.41303	0.656275	no	nuclear factor Y, subunit C11
Potri.001G033400	Potri.001G033400.4	AT1G15780	NRB4		Potri.001G033400	0.064444	0.0425215	0	0.484329	0.059028	0.00738051	0.00880696	0	0.00688718	0	0.0477467	0	2.24806	3.20018e-05	9.26985e-05	up	-2.63307	0.00338614	0.0147201	down	-1.3149	0.0873299	0.212153	no	mediator of RNA polymerase II transcription subunit 15a-like protein
Potri.001G033500	Potri.001G033500.3					0.404766	0.542624	1.25328	2.63584	2.82475	2.08382	1.60152	2.98135	0.922829	3.0695	1.62227	1.85619	1.78208	1.37443e-05	4.20959e-05	up	1.32979	0.00111454	0.00580459	up	1.58088	0.000110812	0.000806582	up
Potri.001G033600	Potri.001G033600.2	AT2G26920	AT2G26920		Potri.001G033600	4.85118	6.25294	5.50179	6.21782	5.50637	5.29099	6.05919	7.67176	6.48061	5.79254	5.69228	5.68531	0.0348957	0.925825	0.95358	no	0.283448	0.449501	0.687428	no	0.0481056	0.89787	1	no	Ubiquitin-associated/translation elongation factor EF1B protein
Potri.001G033800	Potri.001G033800.1	AT2G03220	FT1		Potri.001G033800	0	0	0	0.243353	0.225908	0	0.0410327	0.00824617	0.136375	0.282448	0.0556144	0.088588	6.9952	1.97459e-11	1.29533e-10	up	5.74012	1.28283e-06	1.59829e-05	up	6.91738	3.89106e-11	1.09695e-09	up	fucosyltransferase 1
Potri.001G033900	Potri.001G033900.4	AT2G43190	POP4		Potri.001G033900	6.21286	5.24043	5.72645	6.89017	3.53679	5.56023	5.74205	4.44695	6.03736	5.97077	5.27697	4.71685	-0.10408	0.782995	0.841461	no	-0.0823496	0.827334	1	no	-0.105678	0.779714	0.99388	no	ribonuclease P family protein
Potri.001G034100	Potri.001G034100.3	AT2G03220	FT1		Potri.001G034100	0	0	0	0.499515	1.16935	0	0.028075	0	0.0439102	0.024936	0	0	8.39274	9.89054e-20	2.10956e-18	up	3.95564	0.00620447	0.0243247	up	2.65478	0.0951556	0.225275	no	fucosyltransferase 1
Potri.001G034200	Potri.001G034200.1	AT3G12400	ELC		Potri.001G034200	24.0201	22.8138	19.1638	23.7735	40.5733	31.6127	32.7333	28.1694	33.4408	22.7108	43.132	42.6348	0.53999	0.149489	0.214071	no	0.515398	0.16877	0.344807	no	0.716732	0.0562324	0.148189	no	Ubiquitin-conjugating enzyme/RWD-like protein
Potri.001G034300	Potri.001G034300.8	AT1G65440	GTB1		Potri.001G034300	0.705494	0.808868	0.606707	1.75463	1.49609	0.43787	0.572259	0.700027	1.0001	0.954674	0.447837	0.696168	0.794513	0.0384486	0.0645214	no	0.100122	0.793819	1	no	-0.0139087	0.971106	1	no	global transcription factor group B1
Potri.001G034400	Potri.001G034400.1	AT3G12390	AT3G12390		Potri.001G034400	49.8574	51.7236	52.8296	108.487	74.4742	86.5925	97.1455	93.3601	88.6179	90.1938	88.3864	95.9604	0.803729	0.0323208	0.0551862	no	0.854087	0.0230323	0.0704812	no	0.830225	0.0270966	0.0824568	no	Nascent polypeptide-associated complex (NAC), alpha subunit family protein
Potri.001G034500	Potri.001G034500.1	AT5G07900	AT5G07900		Potri.001G034500	1.64998	1.5889	2.05389	3.99547	2.14734	1.69558	2.14517	1.95957	4.78485	3.22606	1.90309	3.03142	0.562799	0.151779	0.216873	no	0.751014	0.0549602	0.14231	no	0.627637	0.109377	0.250662	no	Mitochondrial transcription termination factor family protein
Potri.001G034600	Potri.001G034600.1	AT5G07900	AT5G07900		Potri.001G034600	1.25846	1.28668	2.17471	4.83573	2.5564	2.76722	2.24599	2.36145	2.72765	2.91964	1.72568	1.58636	1.10588	0.00383693	0.00800702	up	0.637126	0.0937181	0.218009	no	0.402214	0.289801	0.507341	no	Mitochondrial transcription termination factor family protein
Potri.001G034700	Potri.001G034700.4	AT5G07900	AT5G07900		Potri.001G034700	2.35	1.91738	2.12568	3.77581	4.67202	4.5319	4.34074	3.13959	4.05884	3.65297	3.32497	3.16706	1.02174	0.00748605	0.0147301	up	0.851533	0.0254281	0.0757074	no	0.666154	0.0800437	0.197633	no	Mitochondrial transcription termination factor family protein
Potri.001G034900	Potri.001G034900.3	AT5G07900	AT5G07900		Potri.003G190700	0.298005	0.39326	0.141291	0.922212	0.662904	0.836169	1.5883	1.11309	1.09876	0.759614	0.927329	0.562719	1.51357	0.00068335	0.00161694	up	2.15996	9.69336e-07	1.24461e-05	up	1.40364	0.00167891	0.00841338	up	Mitochondrial transcription termination factor family protein
Potri.001G034933	Potri.001G034933.2	AT5G07900	AT5G07900		Potri.003G190400	2.76798	3.68396	5.16869	6.45942	4.14572	5.67034	4.9195	5.20212	7.45153	5.19648	3.75244	4.43603	0.486157	0.199689	0.274824	no	0.597494	0.114956	0.255276	no	0.204909	0.588607	0.834104	no	Mitochondrial transcription termination factor family protein
Potri.001G034966	Potri.001G034966.1	AT5G07900	AT5G07900		Potri.001G034700	0.567444	0.684109	0.501065	2.3042	1.01201	0.827983	1.33266	0.720342	1.02419	1.24488	0.747413	0.496063	1.22475	0.00346566	0.00728676	up	0.799906	0.0567292	0.14598	no	0.500529	0.238138	0.446339	no	Mitochondrial transcription termination factor family protein
Potri.001G035000	Potri.001G035000.3	AT5G07900	AT5G07900		Potri.001G035000	1.61282	1.2006	1.86306	3.53108	2.5603	3.05278	2.79023	2.02489	2.7275	2.96014	2.3321	2.61039	0.968022	0.0132461	0.0247114	no	0.690329	0.0766355	0.18635	no	0.758945	0.0518803	0.13901	no	Mitochondrial transcription termination factor family protein
Potri.001G035200	Potri.001G035200.1	AT5G07900	AT5G07900		Potri.001G035200	1.36233	1.5532	0.949096	2.83518	1.17872	1.91048	3.19161	1.82037	3.37539	2.10582	1.46665	1.67998	0.611525	0.116463	0.172261	no	1.11406	0.00425887	0.0178918	up	0.441132	0.257444	0.465197	no	Mitochondrial transcription termination factor family protein
Potri.001G035300	Potri.001G035300.1	AT5G07900	AT5G07900		Potri.001G035300	1.60437	1.99265	1.58526	3.33775	2.9473	2.56518	2.20114	3.17942	2.35337	2.45906	2.18158	1.42565	0.769578	0.0469069	0.0769525	no	0.576846	0.135572	0.290905	no	0.225106	0.561553	0.808615	no	Mitochondrial transcription termination factor family protein
Potri.001G035400	Potri.001G035400.1	AT4G19110	AT4G19110		Potri.001G035400	0.177633	0	0	0.191961	0.309913	0.705245	0.550244	0.273198	0.784663	0.244361	0.140383	0.0279519	2.76405	3.27741e-07	1.25225e-06	up	3.1558	3.07607e-09	6.56499e-08	up	1.20107	0.0453855	0.124949	no	Protein kinase superfamily protein
Potri.001G035450	Potri.001G035450.1					0.0861019	0	0	0.77821	1.05154	0.736281	1.44339	0	0.196304	0.306566	0.646436	0.162585	4.75016	1.57965e-12	1.19651e-11	up	4.04563	8.16594e-09	1.61343e-07	up	3.52215	1.56392e-06	1.81312e-05	up
Potri.001G035500	Potri.001G035500.7	AT4G12560	CPR1		Potri.001G035500	0.938556	1.01149	1.57654	3.70666	3.15624	1.87031	2.64223	3.14474	2.65806	3.39489	3.26827	2.17102	1.30757	0.00081195	0.00190213	up	1.26096	0.00121509	0.006248	up	1.32513	0.000689517	0.00394383	up	F-box and associated interaction domains-containing protein
Potri.001G035600	Potri.001G035600.4	AT5G07900	AT5G07900		Potri.001G035600	0.79376	0.535919	0.400095	2.78553	3.45893	2.63839	2.74469	2.49837	2.91972	1.66703	2.18827	2.00427	2.35361	1.69465e-08	7.60682e-08	up	2.23193	8.01138e-08	1.33102e-06	up	1.75313	2.31454e-05	0.000201686	up	Mitochondrial transcription termination factor family protein
Potri.001G035700	Potri.001G035700.1	AT3G54380	SAC3C		Potri.001G035700	4.22199	4.29939	5.12847	9.86346	8.12692	8.69995	6.22208	7.73361	6.74331	8.48482	7.16823	6.01575	0.967256	0.0110033	0.0208569	no	0.600951	0.112519	0.250808	no	0.666744	0.0785989	0.194755	no	SAC3/GANP/Nin1/mts3/eIF-3 p25 family
Potri.001G035800	Potri.001G035800.4	AT3G11450	AT3G11450	MYB	Potri.001G035800	8.4517	6.60559	6.96625	9.59602	8.8951	7.49957	7.93436	8.33035	8.62427	8.63543	7.17833	8.65476	0.238824	0.523637	0.612919	no	0.176522	0.637229	0.870165	no	0.152021	0.684699	0.917694	no	DnaJ and Myb-like DNA-binding domain-containing protein
Potri.001G035900	Potri.001G035900.3	AT5G56790	AT5G56790		Potri.001G035900	0	0	0	0.256508	0.269179	0	0	0.0579461	0	0	0	0.0249004	7.67561	4.03549e-15	4.35966e-14	up	4.63667	0.000567811	0.00329637	up	3.52729	0.0199033	0.0645183	no	Protein kinase superfamily protein
Potri.001G036000	Potri.001G036000.3	AT3G11440	MYB65	MYB	Potri.001G036000	0.483	0.668863	1.31827	2.01402	1.53555	0.926032	0.762749	0.825388	0.81825	1.6155	0.710409	0.599583	0.857418	0.0279765	0.048406	no	-0.0337139	0.93137	1	no	0.249099	0.523676	0.773834	no	myb domain protein 65
Potri.001G036100	Potri.001G036100.4	AT5G06120	AT5G06120		Potri.001G036100	9.0803	9.54259	10.047	14.0608	13.1771	8.74443	9.07287	10.6664	8.4044	11.2485	11.0353	11.4588	0.327595	0.381077	0.472056	no	-0.0266951	0.943048	1	no	0.235045	0.529513	0.780164	no	ARM repeat superfamily protein
Potri.001G036400	Potri.001G036400.1	AT3G54360	AT3G54360		Potri.001G036400	24.6275	27.8177	22.4842	16.0573	19.4057	22.8601	15.171	23.4081	21.5049	23.1687	19.1808	14.7804	-0.361339	0.334109	0.422673	no	-0.318411	0.394459	0.626524	no	-0.391335	0.295666	0.514921	no	zinc ion binding protein
Potri.001G036500	Potri.001G036500.2	AT5G07010	ST2A		Potri.001G036600	0	0	0.0143515	1.12407	1.02585	0.485331	0.333001	0.256048	0.339667	0.128595	0.282577	0.837715	7.17915	2.52916e-22	8.32069e-21	up	5.68369	1.25596e-12	4.91571e-11	up	6.12178	3.86291e-15	2.00463e-13	up	sulfotransferase 2A
Potri.001G036600	Potri.001G036600.2	AT5G07010	ST2A		Potri.001G036600	0.725936	0.0354805	0	3.39945	3.06077	1.05309	0.264551	0.496214	0.724091	0.293715	0.956171	0.495001	3.2911	4.28321e-13	3.48584e-12	up	0.977495	0.03497	0.0984906	no	1.17691	0.0112586	0.0409535	up	sulfotransferase 2A
Potri.001G036700	Potri.001G036700.1	AT5G07010	ST2A		Potri.001G036700	0.15687	0.207012	0.255001	1.54882	1.29317	0	0	0.396362	0.368825	0.266573	0.13947	0.185134	2.17191	2.94592e-06	9.9058e-06	up	0.351539	0.476925	0.71661	no	-0.0476483	0.926696	1	no	sulfotransferase 2A
Potri.001G036800	Potri.001G036800.4	AT5G04940	SUVH1		Potri.001G036800	10.8943	12.4167	12.664	15.8418	9.69128	13.6807	14.0982	13.3964	13.4733	15.8985	13.5366	12.6452	0.124287	0.739563	0.805559	no	0.187467	0.616055	0.85202	no	0.226148	0.545338	0.79357	no	SU(VAR)3-9 homolog 1
Potri.001G036900	Potri.001G036900.1	AT1G51680	4CL1		Potri.001G036900	793.783	706.206	714.715	187.922	239.555	274.457	265.709	375.375	327.202	398.145	398.496	243.106	-1.65769	1.45397e-05	4.43765e-05	down	-1.1936	0.00157793	0.00773487	down	-1.09088	0.00379844	0.0166599	down	4-coumarate:CoA ligase 1
Potri.001G037000	Potri.001G037000.6	AT5G23570	SGS3		Potri.001G037000	1.35019	1.08421	1.04095	3.8031	1.17625	2.09221	3.72504	2.50863	4.79567	1.20551	3.42674	3.76444	1.02241	0.00814791	0.015929	up	1.66515	1.98554e-05	0.000181976	up	1.27121	0.00103813	0.00561715	up	XS domain-containing protein / XS zinc finger domain-containing protein-like protein
Potri.001G037101	Potri.001G037101.1	AT5G23570	SGS3		Potri.003G188301	0.0595773	0	0.0430429	0.889653	0.904308	0.300218	0.26054	0.113446	0.220725	0	0.51792	0.449996	4.34704	7.15207e-16	8.61831e-15	up	2.53396	8.20367e-06	8.26123e-05	up	3.23022	5.28723e-09	1.02548e-07	up	XS domain-containing protein / XS zinc finger domain-containing protein-like protein
Potri.001G037200	Potri.001G037200.1	AT3G14250	AT3G14250		Potri.001G037200	9.39667	7.7622	8.51955	15.7117	13.3332	16.7394	15.3269	13.0768	13.9618	12.4173	14.559	10.4486	0.834283	0.0272185	0.0472	no	0.722186	0.0555092	0.143424	no	0.543171	0.149214	0.320632	no	RING/U-box superfamily protein
Potri.001G037300	Potri.001G037300.1	AT1G73110	AT1G73110		Potri.001G037300	7.65103	6.47076	6.67288	21.0628	13.9091	19.9196	8.62663	7.75193	12.0467	11.8215	10.4228	5.09514	1.40015	0.000246145	0.000629311	up	0.451087	0.230621	0.4329	no	0.394416	0.294618	0.513557	no	P-loop containing nucleoside triphosphate hydrolases superfamily protein
Potri.001G037400	Potri.001G037400.1	AT5G43150	AT5G43150		Potri.001G037400	190.238	203.065	250.14	213.652	79.1717	362.977	230.021	197.133	199.401	320.094	117.569	74.4383	0.0276586	0.94093	0.964664	no	-0.0383753	0.918111	1	no	-0.329194	0.378442	0.616701	no	elongation factor
Potri.001G037500	Potri.001G037500.1	AT4G31440	AT4G31440		Potri.001G037500	1.3641	1.79012	1.45365	2.89465	2.77261	3.21823	2.02575	2.29778	2.82818	2.31805	1.67096	1.85673	0.946136	0.0140947	0.0261367	no	0.633691	0.0990748	0.227485	no	0.342957	0.372612	0.609664	no	transcriptional regulator of RNA polII, SAGA, subunit
Potri.001G037700	Potri.001G037700.1	AT5G57330	AT5G57330		Potri.001G037700	4.66352	9.4933	6.49259	8.62798	4.73928	7.7658	5.71262	7.49405	6.79561	5.40444	7.20297	6.13853	0.0326227	0.931037	0.957549	no	-0.0461341	0.902556	1	no	-0.140483	0.70964	0.938249	no	Galactose mutarotase-like superfamily protein
Potri.001G037800	Potri.001G037800.2	AT3G12660	FLA14		Potri.001G037800	0	0	0	0.364412	0.566266	0	0	0	0	0.0187601	0	0	6.94971	3.21078e-11	2.05486e-10	up	0	1	1	no	1.86878	0.234984	0.442131	no	FASCICLIN-like arabinogalactan protein 14 precursor
Potri.001G037900	Potri.001G037900.7	AT1G79640	AT1G79640		Potri.001G037900	1.02795	1.0057	1.33487	2.37147	1.27087	0.332883	0.949452	1.03581	0.765215	0.490488	0.462218	0.677698	0.233592	0.545406	0.634019	no	-0.291602	0.452124	0.690381	no	-1.04177	0.00866978	0.0331769	down	Protein kinase superfamily protein
Potri.001G038000	Potri.001G038000.1	AT1G79650	RAD23B		Potri.001G038000	18.2901	22.7051	20.3965	28.0834	22.6062	21.7314	24.7707	19.5661	23.339	23.1486	20.4638	19.7585	0.238172	0.52439	0.613639	no	0.140455	0.70723	0.93104	no	0.045737	0.902671	1	no	Rad23 UV excision repair protein family
Potri.001G038100	Potri.001G038100.2	AT1G16180	AT1G16180		Potri.001G038100	81.7893	80.3291	83.9078	88.9925	76.9453	83.7915	88.6481	88.2113	85.2612	93.1572	94.0833	87.2617	0.0215493	0.953909	0.974647	no	0.0914176	0.806306	1	no	0.158	0.671785	0.906764	no	Serinc-domain containing serine and sphingolipid biosynthesis protein
Potri.001G038200	Potri.001G038200.1	AT1G16170	AT1G16170		Potri.001G038200	7.596	10.9842	6.5287	20.4831	10.3279	18.1587	15.3683	12.2773	13.9591	16.9565	19.3548	16.9813	0.959761	0.0136785	0.025446	no	0.724587	0.0620655	0.157092	no	1.08172	0.00549122	0.0224971	up	ephrin-A3 protein
Potri.001G038300	Potri.001G038300.1	AT1G16260	AT1G16260		Potri.001G038300	0	0	0	0.87372	0.329724	0	0	0	0	0	0	0	8.37675	1.38493e-19	2.88683e-18	up	0	1	1	no	0	1	1	no	Wall-associated kinase family protein
Potri.001G038500	Potri.001G038500.2	AT5G22250	CAF1b		Potri.001G038500	0	0	0	0	0.175764	0	0	0	0	0	0	0	3.85783	0.00903894	0.017448	up	0	1	1	no	0	1	1	no	Polynucleotidyl transferase, ribonuclease H-like superfamily protein
Potri.001G038525	Potri.001G038525.1	AT1G16260	AT1G16260		Potri.T166600	0	0	0	0.181151	0.0703734	0	0	0	0.098531	0	0	0.00906736	6.03646	1.97172e-07	7.75983e-07	up	4.87594	0.000194237	0.00130112	up	1.86741	0.235145	0.442131	no	Wall-associated kinase family protein
Potri.001G038750	Potri.001G038750.1	AT1G16170	AT1G16170		Potri.001G038200	0	0.0924472	0.068327	0.322092	0.0880007	0	0.0689308	0.0184703	0.0179683	0	0.149483	0.0198425	1.19277	0.0817338	0.126399	no	-0.684436	0.414481	0.649131	no	-0.0850102	0.913156	1	no	ephrin-A3 protein
Potri.001G038975	Potri.001G038975.1					0	0	0	0.0363509	0	0	0	0	0	0	0	0	1.89043	0.231904	0.311317	no	0	1	1	no	0	1	1	no
Potri.001G039200	Potri.001G039200.1	AT1G16260	AT1G16260		Potri.001G039200	0	0	0	0.291446	0.308557	0	0	0	0	0	0	0	7.33556	3.43255e-13	2.82319e-12	up	0	1	1	no	0	1	1	no	Wall-associated kinase family protein
Potri.001G039450	Potri.001G039450.1	AT1G79670	RFO1		Potri.001G039200	0	0	0	0.551047	0.470115	0	0	0	0	0	0	0	8.16013	3.79249e-18	6.41705e-17	up	0	1	1	no	0	1	1	no	Wall-associated kinase family protein
Potri.001G039700	Potri.001G039700.1	AT1G16170	AT1G16170		Potri.001G039700	0	0.0661374	0	0.354503	0.0786955	0	0	0	0	0	0.0891175	0.212932	2.05467	0.0861591	0.132491	no	-1.82177	0.233749	0.4329	no	1.71481	0.166878	0.350131	no	ephrin-A3 protein
Potri.001G039900	Potri.001G039900.2	AT1G16260	AT1G16260		Potri.001G039900	0	0	0	0.353568	0.019622	0	0	0	0	0	0	0	6.62875	1.04418e-09	5.46833e-09	up	0	1	1	no	0	1	1	no	Wall-associated kinase family protein
Potri.001G040000	Potri.001G040000.1	AT1G79670	RFO1		Potri.001G040000	0.00770624	0	0	0.236207	0.677625	0.232997	0.176927	0.440222	0.50732	0.112247	0.666877	0.523857	6.77022	2.17388e-19	4.41268e-18	up	6.75192	2.30213e-19	2.57315e-17	up	6.94638	1.25165e-20	1.53151e-18	up	Wall-associated kinase family protein
Potri.001G040100	Potri.001G040100.2	AT1G16080	AT1G16080		Potri.001G040100	2.14121	2.02646	2.39076	5.64137	4.27911	3.47772	7.34208	4.8043	2.85694	4.78849	2.92287	2.92521	1.0294	0.00764774	0.0150236	up	1.19197	0.00204138	0.00956587	up	0.698321	0.0695649	0.176265	no	nuclear protein
Potri.001G040200	Potri.001G040200.1	AT3G09390	MT2A		Potri.T132500	166.881	252.982	223.45	58.6703	93.5282	80.7444	260.564	170.712	162.257	145.897	123.923	135.769	-1.46539	0.000119456	0.000319953	down	-0.116288	0.755181	0.970963	no	-0.665468	0.0756763	0.188815	no	metallothionein 2A
Potri.001G040300	Potri.001G040300.3	AT1G16170	AT1G16170		Potri.001G040300	0	0.0173192	0	0.487372	0.638841	0	0	0	0	0	0	0	5.37456	7.68908e-11	4.67879e-10	up	-1.82177	0.233749	0.4329	no	-1.82177	0.249655	0.454725	no	ephrin-A3 protein
Potri.001G040400	Potri.001G040400.1	AT5G22250	CAF1b		Potri.001G040400	0	0	0	0.334621	0.132057	0	0	0	0	0	0	0	5.21216	4.60124e-05	0.000130635	up	0	1	1	no	0	1	1	no	Polynucleotidyl transferase, ribonuclease H-like superfamily protein
Potri.001G040500	Potri.001G040500.2	AT1G79670	RFO1		Potri.001G038300	0.00916518	0	0.00993237	0.302535	0.374173	0.100766	0.0100201	0	0.156718	0	0	0	5.16404	6.82746e-13	5.40877e-12	up	3.04158	0.00035274	0.00218337	up	-2.61324	0.104589	0.242402	no	Wall-associated kinase family protein
Potri.001G040600	Potri.001G040600.2	AT1G16260	AT1G16260		Potri.001G039100	0	0	0	0	0	0	0	0	0	0	0	0	0	1	1	no	0	1	1	no	0	1	1	no	Wall-associated kinase family protein
Potri.001G040628	Potri.001G040628.1	AT1G79670	RFO1		Potri.T132900	0.0674087	0.0423597	0.0104359	0.272463	0.120967	0	0.231619	0.0338527	0.0411658	0	0.136987	0.00909192	1.60341	0.00512085	0.0103584	up	1.23547	0.0341647	0.096636	no	0.125615	0.850367	1	no	Wall-associated kinase family protein
Potri.001G040756	Potri.001G040756.1	AT1G69730	AT1G69730		Potri.T132800	0	0	0	0	0.0239194	0	0	0	0	0	0	0	1.88528	0.232499	0.311317	no	0	1	1	no	0	1	1	no	Wall-associated kinase family protein
Potri.001G040884	Potri.001G040884.1	AT1G79670	RFO1		Potri.001G041100	0	0	0.249689	0	0.643166	1.19621	0.419826	1.75491	1.70721	1.71527	2.00294	0.652598	2.92011	0.000152361	0.000401942	up	3.94924	1.81246e-08	3.36918e-07	up	4.07752	6.01579e-09	1.15381e-07	up	Wall-associated kinase family protein
Potri.001G041012	Potri.001G041012.1	AT1G79670	RFO1		Potri.T132700	0.0537904	0.00946454	0.0816103	0.532674	0.394158	0.226703	0.14114	0.869838	0.579461	0.271611	0.459111	0.274244	2.99895	1.4714e-08	6.64922e-08	up	3.48449	2.10383e-11	6.68187e-10	up	2.8021	1.43026e-07	2.07723e-06	up	Wall-associated kinase family protein
Potri.001G041140	Potri.001G041140.1	AT1G16080	AT1G16080		Potri.T132600	1.1064	1.68961	2.0813	3.66689	2.5786	3.30883	2.85284	3.37573	3.94435	3.20281	3.31604	2.48338	0.969479	0.0135243	0.0251792	no	1.0614	0.00678859	0.0259541	up	0.883271	0.0243881	0.0755652	no	nuclear protein
Potri.001G041268	Potri.001G041268.1	AT3G09390	MT2A		Potri.T132500	5.345	3.55638	4.18612	1.27084	0.752295	0.534981	3.2901	1.38161	1.84328	1.52654	2.44928	1.61147	-2.36485	5.66077e-08	2.3784e-07	down	-1.01298	0.0116414	0.040646	down	-1.23107	0.00247325	0.0116208	down	metallothionein 2A
Potri.001G041400	Potri.001G041400.1	AT1G16070	TLP8		Potri.001G041400	0.1996	0.643867	0.201887	2.60408	0.87756	0.07315	1.13474	0.432699	0.830502	0.736518	1.08842	0.690986	1.72904	3.76219e-05	0.000107983	up	1.16966	0.00523463	0.0211184	up	1.24045	0.00312291	0.014138	up	tubby like protein 8
Potri.001G041500	Potri.001G041500.1	AT1G16060	ADAP	AP2	Potri.001G041500	0.0505248	0.255586	0	2.63569	1.11069	1.29615	0.662856	0.455139	0.723549	0.674601	0.344392	0.321993	3.94975	7.7132e-17	1.05649e-15	up	2.5014	1.14193e-07	1.82422e-06	up	2.05045	1.75166e-05	0.000156992	up	ARIA-interacting double AP2 domain protein
Potri.001G041550	Potri.001G041550.1					0	0	0	0.656757	0.161991	0	0	0	0	0	0	0	6.04288	1.89429e-07	7.46941e-07	up	0	1	1	no	0	1	1	no
Potri.001G041600	Potri.001G041600.1	AT1G79710	AT1G79710		Potri.001G041600	0.616867	0.859963	0.431956	2.9089	2.79159	3.30412	1.96098	1.20104	1.75259	1.35467	1.47377	1.86371	2.23179	2.89235e-08	1.26397e-07	up	1.35737	0.00059469	0.00341358	up	1.29214	0.00108233	0.00581751	up	Major facilitator superfamily protein
Potri.001G041700	Potri.001G041700.2	AT1G79720	AT1G79720		Potri.001G041700	2.80538	3.90274	4.6839	7.01785	2.26818	1.72399	3.79021	3.4477	3.28575	4.27447	2.73079	2.5087	-0.0517108	0.891273	0.927249	no	-0.114399	0.762163	0.976986	no	-0.259168	0.493781	0.743765	no	Eukaryotic aspartyl protease family protein
Potri.001G041800	Potri.001G041800.22	AT4G30780	AT4G30780		Potri.001G041800	8.62026	4.41994	7.025	6.04885	23.9941	9.54889	7.29577	4.79115	9.39368	4.13714	9.86582	18.0437	0.980745	0.00938403	0.0180492	no	0.0985864	0.792348	1	no	0.675761	0.0721853	0.181756	no	ATP-dependent DNA helicase
Potri.001G041900	Potri.001G041900.5	AT1G80940	AT1G80940		Potri.001G041900	3.36452	3.47386	3.62084	3.69099	3.10622	3.21104	0.996229	1.54006	1.53816	3.15366	2.43738	1.16916	-0.0640108	0.867947	0.909274	no	-1.35384	0.00065462	0.00369155	down	-0.630219	0.105334	0.243492	no	Snf1 kinase interactor-like protein
Potri.001G042000	Potri.001G042000.4					0.684781	0.586161	0.671903	2.26914	1.73396	0.669793	0.698075	1.19551	0.585464	1.10526	0.383944	0.978533	1.26185	0.00140897	0.00316713	up	0.353181	0.370571	0.598755	no	0.351031	0.374259	0.611828	no
Potri.001G042100	Potri.001G042100.1					0	0	0	0.854753	0.121437	0	0	0	0	0	0	0	6.38812	1.01815e-08	4.70028e-08	up	0	1	1	no	0	1	1	no
Potri.001G042200	Potri.001G042200.1	AT1G31810	AFH14		Potri.001G042200	0	0	0.660519	1.46832	0.582548	0	0	0.0232895	0	0	0	0	1.65875	0.00088383	0.00205877	up	-4.19034	5.42345e-06	5.70202e-05	down	-5.96149	4.55848e-07	5.99426e-06	down	Formin Homology 14
Potri.001G042400	Potri.001G042400.2	AT3G50310	MAPKKK20		Potri.003G184200	1.6317	1.4217	1.2242	6.06679	9.36159	9.65985	5.45466	5.70852	10.7848	3.79355	9.41105	10.5765	2.55041	2.50388e-10	1.4168e-09	up	2.3577	3.93236e-09	8.21156e-08	up	2.47244	7.82151e-10	1.74176e-08	up	mitogen-activated protein kinase kinase kinase 20
Potri.001G042500	Potri.001G042500.2	AT2G24130	AT2G24130		Potri.001G042500	0.683872	0.309757	0.0440268	4.40626	4.81981	9.31168	5.3151	4.30831	5.40112	2.05139	2.39996	1.87948	4.15158	1.01253e-21	2.99998e-20	up	3.84786	2.56187e-19	2.84523e-17	up	2.60095	2.25392e-10	5.56271e-09	up	Leucine-rich receptor-like protein kinase family protein
Potri.001G042600	Potri.001G042600.1	AT3G12580	HSP70		Potri.001G042600	0.113435	0	0	0.352557	0.399413	0.82199	0.563711	0.580028	0.405564	0.350478	0.0122246	0.418658	3.77535	1.58656e-12	1.20122e-11	up	3.74151	2.36744e-12	8.8774e-11	up	2.78786	4.05345e-07	5.36863e-06	up	heat shock protein 70
Potri.001G042700	Potri.001G042700.1	AT3G12580	HSP70		Potri.001G042700	0.141844	0.0623943	0.054899	0.274718	0.434844	0.603378	0.520611	0.338362	0.138596	0.157413	0.204179	0.43046	2.3341	9.5547e-07	3.42377e-06	up	1.91515	6.69866e-05	0.000524592	up	1.60752	0.000956788	0.00522406	up	heat shock protein 70
Potri.001G042800	Potri.001G042800.2					0.116007	0.170097	0.0838116	0.524249	1.01197	0.0354288	0.486176	0.0849606	0.661212	0.187746	0.0916795	0.200799	2.02799	5.9548e-05	0.000166689	up	1.69166	0.000880209	0.00476047	up	0.372697	0.506576	0.755919	no
Potri.001G042900	Potri.001G042900.3	AT5G48930	HCT		Potri.001G042900	158.439	151.934	134.133	34.6676	49.3976	51.618	56.1836	74.9428	61.4914	72.0865	62.9798	46.4003	-1.71187	7.91729e-06	2.50204e-05	down	-1.20643	0.00141506	0.00707574	down	-1.2925	0.000644484	0.00372783	down	hydroxycinnamoyl-CoA shikimate/quinate hydroxycinnamoyl transferase
Potri.001G043000	Potri.001G043000.7	AT4G31860	AT4G31860		Potri.001G043000	41.4498	42.2048	41.5763	44.0107	31.6249	44.4139	36.5503	37.2284	37.1461	40.3024	35.1204	32.0903	-0.0609576	0.870228	0.911096	no	-0.174998	0.639151	0.871758	no	-0.220068	0.555542	0.802245	no	Protein phosphatase 2C family protein
Potri.001G043100	Potri.001G043100.1	AT1G80920	J8		Potri.001G043100	137.702	174.812	143.914	140.65	71.5443	178.132	147.342	202.087	136.077	209.303	73.6986	43.8513	-0.225689	0.545168	0.633827	no	0.0890914	0.811131	1	no	-0.481694	0.19744	0.397789	no	Chaperone DnaJ-domain superfamily protein
Potri.001G043200	Potri.001G043200.2	AT1G16010	MGT2		Potri.001G043200	33.5435	37.2899	33.3056	12.3375	12.2109	16.4865	15.1387	18.4751	14.3295	17.4621	14.153	11.7899	-1.34336	0.000407842	0.00100386	down	-1.11903	0.00306646	0.0135687	down	-1.26251	0.000871635	0.00482868	down	magnesium transporter 2
Potri.001G043300	Potri.001G043300.4	AT1G16000	AT1G16000		Potri.001G043300	1.82182	3.44009	2.64848	4.92411	2.27922	2.11699	3.69207	3.98326	3.91299	3.02037	3.21316	2.13959	0.22652	0.57168	0.658947	no	0.547803	0.167704	0.343113	no	0.0767807	0.848278	1	no	GAG1At protein
Potri.001G043400	Potri.001G043400.5	AT1G80500	AT1G80500		Potri.001G043400	13.3012	12.746	13.328	17.9967	13.6025	15.1864	16.3541	15.5744	15.326	17.8639	16.9079	12.8867	0.248621	0.507757	0.597887	no	0.263099	0.483226	0.722901	no	0.275316	0.463294	0.712052	no	SNARE-like superfamily protein
Potri.001G043500	Potri.001G043500.1	AT1G80880	AT1G80880		Potri.001G043500	0.756552	0.915179	0.960798	1.81167	1.48493	0.985584	1.18899	0.851898	1.00056	1.50373	0.966914	1.07144	0.698301	0.0759044	0.118323	no	0.206256	0.600697	0.838329	no	0.429222	0.27562	0.488895	no	Tetratricopeptide repeat (TPR)-like superfamily protein
Potri.001G043600	Potri.001G043600.3	AT5G15350	ENODL17		Potri.001G043600	3.7262	7.25086	5.54385	20.4006	7.3054	6.19145	19.0226	11.7115	16.3068	17.2023	19.8774	16.9344	1.03319	0.00710274	0.0140424	up	1.50753	9.69408e-05	0.000719325	up	1.70713	1.12339e-05	0.000106024	up	early nodulin-like protein 17
Potri.001G043700	Potri.001G043700.1	AT1G80870	AT1G80870		Potri.001G043700	12.0674	10.1288	9.92667	7.14177	16.7547	14.5308	15.4149	11.9642	17.0678	9.48012	23.3424	17.5444	0.258782	0.489285	0.579769	no	0.468426	0.211219	0.408645	no	0.648592	0.0840363	0.205483	no	Protein kinase superfamily protein
Potri.001G043800	Potri.001G043800.1	AT2G34930	AT2G34930		Potri.001G043800	0	0	0	0.353568	0.058866	0	0	0	0	0	0	0	6.78308	2.12099e-10	1.21215e-09	up	0	1	1	no	0	1	1	no	disease resistance family protein / LRR family protein
Potri.001G043900	Potri.001G043900.1	AT1G19780	CNGC8		Potri.001G043900	0.411366	0.332361	0.363919	0.643314	0.465775	0.107685	0.128497	0.258235	0.0358881	0.220108	0.38813	0.499356	0.121833	0.767227	0.829037	no	-1.3824	0.00162011	0.007914	down	0.000821164	0.998405	1	no	cyclic nucleotide gated channel 8
Potri.001G044000	Potri.001G044000.1	AT1G73060	LPA3		Potri.001G044000	4.90877	3.04199	4.33269	6.18731	5.10623	5.62889	4.86039	2.94388	4.63235	4.64672	3.75128	3.13344	0.462489	0.222617	0.301614	no	0.0179084	0.96232	1	no	-0.0904677	0.811651	1	no	Low PSII Accumulation 3
Potri.001G044100	Potri.001G044100.1	AT4G37580	HLS1		Potri.001G044100	0.017698	0	0	1.37704	1.14864	0	0	0	0	0	0.02098	0	6.69205	8.43251e-19	1.57423e-17	up	-1.8279	0.233034	0.4329	no	0.0496941	0.974342	1	no	Acyl-CoA N-acyltransferases (NAT) superfamily protein
Potri.001G044200	Potri.001G044200.2	AT1G80860	PLMT		Potri.001G044200	4.6464	8.47095	10.1617	8.54646	7.35445	9.36043	6.08969	4.57549	7.13138	6.03395	5.9394	7.32026	0.118289	0.754886	0.818797	no	-0.386998	0.308739	0.524384	no	-0.270123	0.477147	0.727253	no	phospholipid N-methyltransferase
Potri.001G044300	Potri.001G044300.1	AT1G15980	PnsB1		Potri.001G044300	0.212679	0.0984772	0	1.90025	0.175764	0.0512785	0.134616	0.393502	0.631631	0.22826	0.172502	0.232505	2.71607	6.61924e-09	3.13248e-08	up	1.88228	6.38261e-05	0.000505291	up	1.00406	0.0409368	0.115196	no	NDH-dependent cyclic electron flow 1
Potri.001G044402	Potri.001G044402.1					0	0.101082	0.160091	0.52246	0.120275	0.0601541	0.0179451	0.0577015	0	0	0	0.0309941	1.36954	0.0130915	0.024444	up	-1.68065	0.0249263	0.0744481	no	-2.73774	0.00205694	0.00997106	down
Potri.001G044500	Potri.001G044500.1	AT1G80840	WRKY40	WRKY	Potri.001G044500	9.28254	1.39538	1.71886	16.1236	49.048	87.6202	33.9419	56.0775	55.5093	8.71079	34.3063	109.907	3.62381	3.66196e-18	6.21428e-17	up	3.55327	1.27182e-17	1.0739e-15	up	3.62485	3.59752e-18	2.92439e-16	up	WRKY DNA-binding protein 40
Potri.001G044601	Potri.001G044601.1					0.0224986	0.11876	0	0.265236	0.14131	0.0824536	0	0.158183	0.0769421	0.240319	0	0.169935	1.59323	0.0199007	0.0355288	up	0.67211	0.363916	0.59078	no	1.44231	0.0364456	0.104917	no
Potri.001G044700	Potri.001G044700.2	AT4G21090	MFDX2		Potri.001G044700	5.32764	5.17063	4.16982	11.2156	6.66144	8.44529	5.52415	8.76984	7.17585	6.61043	6.59129	8.48322	0.842402	0.0270434	0.0469103	no	0.549668	0.147819	0.311662	no	0.563691	0.138059	0.302059	no	MITOCHONDRIAL FERREDOXIN 2
Potri.001G044800	Potri.001G044800.1					0	0	0	3.01417	0.339268	0	0	0	0	0	0	0	7.88227	2.45414e-16	3.15456e-15	up	0	1	1	no	0	1	1	no
Potri.001G044900	Potri.001G044900.1	AT1G15960	NRAMP6		Potri.001G044900	3.72823	3.80862	2.6581	29.2195	15.6751	12.0453	14.0113	14.9601	9.12213	19.8877	14.2619	15.2262	2.48012	3.89882e-10	2.15234e-09	up	1.90052	1.00594e-06	1.28687e-05	up	2.27497	7.34175e-09	1.38021e-07	up	NRAMP metal ion transporter 6
Potri.001G045000	Potri.001G045000.2	AT1G15950	CCR1		Potri.001G045100	0	0	0	0.250728	0.736406	0.0149891	0	0	0	0	0	0	7.30761	4.62287e-13	3.75002e-12	up	0	1	1	no	0	1	1	no	cinnamoyl coa reductase 1
Potri.001G045100	Potri.001G045100.1	AT1G15950	CCR1		Potri.001G045100	0	0	0	0.723274	0.453341	0	0	0	0	0	0	0	7.3756	2.13173e-13	1.79956e-12	up	0	1	1	no	0	1	1	no	cinnamoyl coa reductase 1
Potri.001G045200	Potri.001G045200.1	AT4G13420	HAK5		Potri.001G045200	4.35116	4.04022	3.68827	4.03257	5.75442	6.11799	4.14476	4.95987	3.91162	3.765	4.57585	3.94542	0.397127	0.291494	0.376798	no	0.107699	0.77462	0.987561	no	0.0241285	0.948886	1	no	high affinity K+ transporter 5
Potri.001G045301	Potri.001G045301.1					0	0	0	0	0	0	0	0	0	0	0	0	0	1	1	no	0	1	1	no	0	1	1	no
Potri.001G045500	Potri.001G045500.1	AT1G15950	CCR1		Potri.001G045500	0.0127151	0	0	0.179878	0.279516	0.0116497	0	0	0	0	0	0.120049	4.74446	5.74181e-08	2.41014e-07	up	-1.8279	0.233034	0.4329	no	2.93077	0.00592764	0.0239753	up	cinnamoyl coa reductase 1
Potri.001G045600	Potri.001G045600.1	AT1G15950	CCR1		Potri.001G046100	0	0	0	0	0.114247	0.0499965	0	0	0.0466546	0	0.323442	0.103042	3.17851	0.0412028	0.0684547	no	1.7698	0.251124	0.449145	no	4.31599	0.00224473	0.0107101	up	cinnamoyl coa reductase 1
Potri.001G045800	Potri.001G045800.6	AT1G15950	CCR1		Potri.001G045800	0.0327845	0	0	7.65264	6.12596	0.420524	0.340507	0	0.266282	0.127341	0	0.0154766	8.52335	2.54726e-38	3.41656e-35	up	3.96291	4.10562e-07	5.72244e-06	up	2.01317	0.0381241	0.108788	no	cinnamoyl coa reductase 1
Potri.001G046000	Potri.001G046000.2	AT4G31980	AT4G31980		Potri.001G046000	0.0821688	0.108433	0	1.21086	0.731128	0	0.0299446	0.0120357	0.0234172	0.132983	0.081172	0.0517194	3.24047	2.82721e-10	1.58714e-09	up	-1.55216	0.0402924	0.110569	no	0.418306	0.491608	0.741965	no	PPPDE thiol peptidase family protein
Potri.001G046100	Potri.001G046100.1	AT1G15950	CCR1		Potri.001G046100	1.64504	0.761708	0.337784	0.898223	1.43202	10.1062	0.605811	1.93274	4.33781	0.470816	1.08795	1.81474	2.18039	7.28538e-08	3.0224e-07	up	1.32658	0.000888286	0.00479449	up	0.296148	0.461826	0.71061	no	cinnamoyl coa reductase 1
Potri.001G046400	Potri.001G046400.1	AT1G15950	CCR1		Potri.001G046400	2.88284	0.207643	0.328858	1.31173	10.1122	31.6645	4.4051	9.26018	7.06267	0.57297	4.05696	21.488	3.65707	5.01473e-18	8.30384e-17	up	2.60093	1.59258e-10	4.36914e-09	up	2.93481	9.61038e-13	3.45865e-11	up	cinnamoyl coa reductase 1
Potri.001G046500	Potri.001G046500.3	AT1G15940	AT1G15940		Potri.001G046500	2.60071	2.4994	2.38952	6.15696	4.54975	5.56201	4.20317	3.95018	3.69177	3.40381	2.64735	4.25699	1.11871	0.00328997	0.00694708	up	0.660953	0.0804296	0.19377	no	0.461165	0.222025	0.435324	no	Tudor/PWWP/MBT superfamily protein
Potri.001G046600	Potri.001G046600.2	AT1G15930	AT1G15930		Potri.001G046600	42.9842	58.4492	42.3315	123.314	73.8247	100.216	115.922	92.6823	103.787	103.714	101.232	114.304	1.04818	0.00550658	0.0110853	up	1.11936	0.00307176	0.0135837	up	1.15077	0.00235525	0.0111595	up	Ribosomal protein L7Ae/L30e/S12e/Gadd45 family protein
Potri.001G046700	Potri.001G046700.3	AT2G32070	AT2G32070		Potri.001G046700	13.9414	13.4297	13.1582	18.7521	17.1273	24.4661	28.064	28.4859	16.4112	20.2864	20.4744	13.8657	0.574362	0.126639	0.185159	no	0.847864	0.0245819	0.0736148	no	0.430378	0.251871	0.457475	no	Polynucleotidyl transferase, ribonuclease H-like superfamily protein
Potri.001G046800	Potri.001G046800.1	AT1G80760	NIP6;1		Potri.001G046800	2.86864	1.09978	0.855623	5.86392	2.86517	13.9612	3.09308	5.36602	5.52394	4.70226	3.55659	3.40414	2.2337	1.80703e-08	8.0801e-08	up	1.53536	8.08242e-05	0.00061568	up	1.27295	0.00103344	0.00559526	up	NOD26-like intrinsic protein 6;1
Potri.001G046900	Potri.001G046900.4	AT1G15900	AT1G15900		Potri.001G046900	2.48616	2.07211	1.67801	1.67115	1.62088	2.61752	1.14446	3.00912	2.12558	2.24476	1.86139	1.83254	-0.0752406	0.847649	0.893486	no	0.013546	0.972281	1	no	-0.070651	0.856828	1	no	transmembrane protein
Potri.001G047100	Potri.001G047100.1	AT1G15880	GOS11		Potri.001G047100	31.2313	29.0397	28.0843	13.7508	19.4033	19.6723	16.0313	18.8703	20.3247	18.0606	19.9976	18.2494	-0.741804	0.0484039	0.0791517	no	-0.677782	0.0709849	0.175068	no	-0.649994	0.0832999	0.204107	no	golgi snare 11
Potri.001G047200	Potri.001G047200.4	AT1G76280	AT1G76280		Potri.001G047200	12.5236	13.1089	11.1334	16.5325	12.8168	16.1394	14.7255	13.2903	13.8503	15.9616	11.4523	12.8514	0.307085	0.411054	0.502302	no	0.187351	0.615792	0.851791	no	0.131184	0.725286	0.950611	no	Tetratricopeptide repeat (TPR)-like superfamily protein
Potri.001G047400	Potri.001G047400.1	AT1G80750	AT1G80750		Potri.001G047400	9.36355	11.9025	13.3434	30.1609	21.784	21.7345	24.988	27.3118	23.3074	25.3264	19.3157	23.8416	1.08985	0.00402091	0.00836393	up	1.12727	0.00294184	0.0131039	up	0.98465	0.00921563	0.0348187	no	Ribosomal protein L30/L7 family protein
Potri.001G047500	Potri.001G047500.1	AT5G10970	AT5G10970	C2H2	Potri.001G047500	6.56513	7.67752	7.77409	33.6203	12.0016	27.0529	20.0096	20.4757	19.3168	23.6032	17.5013	10.8548	1.72245	7.80611e-06	2.46824e-05	up	1.44133	0.000163624	0.00112746	up	1.23849	0.00114094	0.00607448	up	C2H2 and C2HC zinc fingers superfamily protein
Potri.001G047600	Potri.001G047600.1	AT1G15870	AT1G15870		Potri.001G047600	1.14208	1.38534	0.750108	5.79359	1.82953	1.95007	3.32964	4.06049	3.25479	3.66309	4.43084	2.27093	1.53673	0.000112037	0.000301145	up	1.69388	2.09064e-05	0.000190656	up	1.6536	3.30105e-05	0.000275665	up	Mitochondrial glycoprotein family protein
Potri.001G047700	Potri.001G047700.4	AT1G80980	AT1G80980		Potri.001G047700	0.23025	0.40513	0.57034	1.86132	1.61833	1.20547	1.15076	1.02623	1.40611	1.07001	1.71567	0.854028	1.95467	3.84576e-06	1.27363e-05	up	1.57161	0.000194601	0.00130305	up	1.58798	0.000174864	0.00119966	up	stress response NST1-like protein
Potri.001G047800	Potri.001G047800.1	AT1G80690	AT1G80690		Potri.001G047800	2.85928	5.59185	5.31791	11.6156	5.80422	6.56693	9.88494	7.23302	6.9043	11.7813	9.38986	6.62124	0.799284	0.0357874	0.0605303	no	0.801751	0.0351065	0.0988349	no	1.01251	0.00797902	0.0309272	up	PPPDE putative thiol peptidase family protein
Potri.001G047900	Potri.001G047900.7	AT1G15860	AT1G15860		Potri.001G047900	16.1849	16.2709	15.5514	18.4817	22.2756	23.879	25.1451	20.9475	23.0392	17.4183	20.1184	25.3495	0.429145	0.252209	0.333382	no	0.525953	0.160789	0.332377	no	0.389481	0.298592	0.518617	no	defective in cullin neddylation protein (DUF298)
Potri.001G048100	Potri.001G048100.3	AT1G80670	RAE1		Potri.001G048100	5.65863	5.19524	6.36816	8.46699	9.78137	9.01301	9.9777	8.365	8.96878	7.1714	8.99557	6.89052	0.662735	0.0794136	0.123144	no	0.665166	0.078216	0.189458	no	0.420756	0.264617	0.473861	no	Transducin/WD40 repeat-like superfamily protein
Potri.001G048200	Potri.001G048200.2	AT5G25190	ESE3	ERF	Potri.001G048200	0	0.712223	0.0923506	2.05949	0.602142	0.936921	0.791918	0.73021	0.382504	0.1655	0.303061	0.321829	2.0883	3.29342e-06	1.09937e-05	up	1.17457	0.00995664	0.0356394	up	-0.0832023	0.865103	1	no	Integrase-type DNA-binding superfamily protein
Potri.001G048300	Potri.001G048300.2	AT2G18960	HA1		Potri.001G048300	0	0	0	0.318195	0.532483	0	0	0	0	0.0100805	0	0	7.7212	2.10955e-15	2.38155e-14	up	0	1	1	no	1.86878	0.234984	0.442131	no	H[+]-ATPase 1
Potri.001G048400	Potri.001G048400.2					0	0	0	0	0.226113	0	0	0	0	0	0	0	3.85783	0.00903894	0.017448	up	0	1	1	no	0	1	1	no
Potri.001G048500	Potri.001G048500.1	AT2G25220	AT2G25220		Potri.001G048500	0.333558	0.551689	0.332561	1.11678	0.22347	0.158917	0.204218	0.37523	0.684434	0.570065	0.711745	0.554271	0.266273	0.530939	0.620095	no	0.060636	0.886029	1	no	0.580204	0.166424	0.34934	no	Protein kinase superfamily protein
Potri.001G048700	Potri.001G048700.4	AT1G15520	ABCG40		Potri.001G048700	1.04729	0.790388	1.007	1.41622	7.44312	2.79395	2.76706	2.06642	1.86541	0.792637	2.93336	13.6832	2.03456	2.10199e-07	8.23532e-07	up	1.23511	0.00131281	0.00664658	up	2.61389	6.17094e-11	1.68124e-09	up	pleiotropic drug resistance 12
Potri.001G048800	Potri.001G048800.1	AT1G15520	ABCG40		Potri.001G048800	0.0644392	0.309621	0.0590897	0.192841	0.363222	0.158953	0.135482	0.0784142	0.101711	0.139587	0.0998933	0.463319	0.696307	0.0964269	0.145678	no	-0.486589	0.264486	0.46714	no	0.685302	0.101029	0.235996	no	pleiotropic drug resistance 12
Potri.001G048900	Potri.001G048900.4	AT1G15520	ABCG40		Potri.001G048900	0.0669464	0.144977	0.0111616	0.491752	0.258757	0.363302	0.50108	0.185559	0.369838	0.205025	0.286921	0.277138	2.27158	2.79039e-07	1.07571e-06	up	2.19262	6.72792e-07	8.96533e-06	up	1.73923	8.93826e-05	0.00066789	up	pleiotropic drug resistance 12
Potri.001G049000	Potri.001G049000.3	AT1G15520	ABCG40		Potri.001G049000	0	0	0	0.937318	0.682742	0	0.00679099	0	0	0	0	0.0234583	9.39485	4.23852e-27	3.41362e-25	up	1.78075	0.249803	0.449145	no	3.52729	0.0199033	0.0645183	no	pleiotropic drug resistance 12
Potri.001G049100	Potri.001G049100.1	AT1G78950	BAS		Potri.001G049100	6.02107	5.12932	4.99961	12.0552	11.6837	14.2282	9.35286	9.67338	11.5534	9.77983	10.0659	6.9023	1.23311	0.00117648	0.00267471	up	0.920978	0.0147759	0.0494071	no	0.727608	0.0535212	0.142368	no	Terpenoid cyclases family protein
Potri.001G049300	Potri.001G049300.1	AT3G24800	PRT1		Potri.001G049300	1.43633	1.82714	2.10346	8.44358	4.32782	1.49381	0.572954	2.31994	2.02456	2.90257	1.7487	1.68596	1.40602	0.000335212	0.000835049	up	-0.11814	0.762764	0.977577	no	0.241266	0.536656	0.786345	no	proteolysis 1
Potri.001G049400	Potri.001G049400.7	AT2G32700	LUH		Potri.001G049400	19.7179	17.505	18.7556	21.8381	18.5499	14.9988	18.3241	16.7325	19.3132	19.0106	16.1966	17.2242	-0.0154136	0.967063	0.984306	no	-0.0420488	0.910304	1	no	-0.094388	0.8004	1	no	LEUNIG-like protein
Potri.001G049501	Potri.001G049501.3	AT3G23450	AT3G23450		Potri.010G146200	0.0312018	0.425477	0	0.846029	0.816559	0	0.102337	0	0	0.0151492	0	0.0147295	1.75926	0.000170665	0.000446315	up	-2.34333	0.000372789	0.00229201	down	-3.68396	4.2777e-06	4.47977e-05	down	transmembrane protein
Potri.001G049601	Potri.001G049601.1					0.230687	0.14883	0.199998	0.398871	0.144891	0.535438	1.00883	1.00018	0.631135	0.268809	0.565164	0.609844	0.904312	0.0538293	0.0870076	no	2.18024	1.38268e-06	1.70865e-05	up	1.31156	0.00448212	0.0191597	up
Potri.001G049700	Potri.001G049700.1					0.6081	0.599181	0.527202	13.5922	1.55322	0.891433	0.0265931	0.470298	0.561497	0.992028	0.230678	0.275584	3.19369	1.45676e-13	1.2609e-12	up	-0.669679	0.140516	0.299139	no	-0.196463	0.659593	0.896799	no
Potri.001G049800	Potri.001G049800.1	AT3G24160	PMP		Potri.001G049800	19.8467	17.8859	19.1404	23.5939	19.9901	21.3162	16.1368	19.6409	22.1158	18.8348	17.2796	20.8639	0.190442	0.610761	0.694595	no	0.0258477	0.944904	1	no	0.00279321	0.994043	1	no	putative type 1 membrane protein
Potri.001G049900	Potri.001G049900.1	AT4G13670	PTAC5		Potri.001G049900	0.421468	0.222474	0.767336	1.78873	2.22363	1.42104	0.958431	0.770447	0.792749	0.85127	0.899326	1.09827	1.95374	3.19288e-06	1.06806e-05	up	0.846809	0.0441198	0.118985	no	1.02604	0.0147171	0.0512409	no	plastid transcriptionally active 5
Potri.001G050000	Potri.001G050000.5	AT3G24170	GR1		Potri.001G050000	22.5483	21.4137	24.318	29.9626	31.392	25.9629	25.0791	30.4694	25.8154	26.1985	29.0859	38.045	0.354786	0.34249	0.431787	no	0.252971	0.498225	0.738747	no	0.450907	0.227964	0.442131	no	glutathione-disulfide reductase
Potri.001G050100	Potri.001G050100.1	AT2G02360	PP2-B10		Potri.001G050100	66.9441	59.8184	49.0672	73.4695	131.013	99.9733	102.152	71.7118	122.567	62.7283	148.363	187.948	0.79203	0.0348471	0.0590602	no	0.753457	0.0445801	0.120016	no	1.18227	0.00176471	0.00877522	up	phloem protein 2-B10
Potri.001G050200	Potri.001G050200.1	AT2G33100	CSLD1		Potri.001G050200	0	0	0	0.136817	0.214389	0	0	0	0	0	0.0323708	0.0386725	7.04513	1.09232e-11	7.38653e-11	up	0	1	1	no	4.79059	0.000343059	0.00214823	up	cellulose synthase-like D1
Potri.001G050300	Potri.001G050300.2	AT1G04730	CTF18		Potri.001G050300	0.0871066	0.0894051	0.0786651	1.07825	0.585097	0.186218	0.531714	0.472081	0.36616	0.697822	0.309779	0.822411	2.83173	5.03592e-10	2.74274e-09	up	2.40644	1.16309e-07	1.85207e-06	up	2.83182	4.64869e-10	1.08231e-08	up	P-loop containing nucleoside triphosphate hydrolases superfamily protein
Potri.001G050400	Potri.001G050400.3	AT2G33120	SAR1		Potri.001G050400	78.6275	77.4622	65.9639	26.878	32.5714	32.0542	35.9707	48.5601	30.8389	42.3162	39.7591	44.5976	-1.27888	0.000746698	0.00175741	down	-0.944591	0.0121059	0.0420194	no	-0.809747	0.0311037	0.0922503	no	synaptobrevin-related protein 1
Potri.001G050600	Potri.001G050600.2	AT5G48850	ATSDI1		Potri.001G050600	15.8384	8.39035	6.80824	46.5347	118.475	36.8242	95.0406	71.7598	79.8077	49.8143	84.4559	122.22	2.70075	1.19179e-11	8.02339e-11	up	2.98978	1.18156e-13	5.3862e-12	up	3.04651	4.65238e-14	2.07471e-12	up	Tetratricopeptide repeat (TPR)-like superfamily protein
Potri.001G050700	Potri.001G050700.6	AT3G24190	AT3G24190		Potri.001G050700	7.32565	6.70958	6.13653	9.5792	12.2199	10.7462	11.559	8.9647	10.9555	8.92845	11.4161	11.6944	0.69004	0.0664472	0.105076	no	0.641867	0.087544	0.207159	no	0.667328	0.0758196	0.189118	no	Protein kinase superfamily protein
Potri.001G050800	Potri.001G050800.2	AT5G26594	RR24		Potri.001G050800	0	0	0	0	0	0	0	0	0	0	0.046637	0	0	1	1	no	0	1	1	no	2.67192	0.093757	0.223806	no	response regulator 24
Potri.001G050900	Potri.001G050900.1	AT3G04280	RR22		Potri.001G050900	0.0115041	0.0809671	0.0124671	0.12206	0.0120426	0	0	0.0404417	0.0983564	0.0670263	0.027275	0.130339	0.146092	0.840913	0.888157	no	0.390568	0.564957	0.805567	no	1.0329	0.108645	0.249211	no	response regulator 22
Potri.001G051000	Potri.001G051000.1	AT3G04280	RR22		Potri.001G051000	0	0	0	0	0	0	0	0	0	0	0	0	0	1	1	no	0	1	1	no	0	1	1	no	response regulator 22
Potri.001G051200	Potri.001G051200.1	AT3G24200	AT3G24200		Potri.001G051200	19.3319	19.944	23.1481	19.3063	16.403	21.4711	21.7942	19.3733	19.1738	20.9667	14.3162	14.0173	-0.126492	0.734953	0.80164	no	-0.0489663	0.895697	1	no	-0.340362	0.362898	0.598221	no	FAD/NAD(P)-binding oxidoreductase family protein
Potri.001G051300	Potri.001G051300.6					0.696273	0.53963	0.5749	2.9511	5.37971	1.95936	3.13552	2.5351	3.04731	1.86736	3.6553	3.30256	2.50249	1.67744e-09	8.56853e-09	up	2.26387	4.13795e-08	7.23685e-07	up	2.28067	3.42972e-08	5.67115e-07	up
Potri.001G051400	Potri.001G051400.4	AT1G04780	AT1G04780		Potri.001G051400	3.72494	3.02302	3.51259	3.59136	4.41316	2.80433	2.82544	3.14678	2.37618	3.29463	2.61005	3.03978	0.0749768	0.84208	0.889012	no	-0.297369	0.430131	0.665748	no	-0.197514	0.600116	0.843695	no	Ankyrin repeat family protein
Potri.001G051500	Potri.001G051500.1	AT5G13930	TT4		Potri.001G051500	0.961281	3.20157	2.39602	1.10088	0.862524	0.402621	2.40218	0.0482756	4.71984	0.16002	0.341863	0.259311	-1.47857	0.000219939	0.000565899	down	0.127705	0.73867	0.958128	no	-3.11158	1.50563e-12	5.29292e-11	down	Chalcone and stilbene synthase family protein
Potri.001G051600	Potri.001G051600.1	AT5G13930	TT4		Potri.001G051600	0.302903	0.866066	1.92031	1.7319	1.07808	0.416283	1.68891	0.106483	2.09767	0	0.592471	0.085795	0.0585519	0.883382	0.920809	no	0.336206	0.395519	0.627579	no	-2.24195	6.22994e-07	7.94067e-06	down	Chalcone and stilbene synthase family protein
Potri.001G051700	Potri.001G051700.1	AT3G23940	AT3G23940		Potri.001G051700	10.6704	15.938	12.8625	20.9948	12.0137	12.2155	15.7245	15.269	16.5861	16.0159	13.6299	15.9127	0.195916	0.60043	0.685126	no	0.269432	0.471335	0.710784	no	0.206884	0.580173	0.826317	no	dehydratase family
Potri.001G051800	Potri.001G051800.2	AT2G33150	PKT3		Potri.001G051800	1.67909	1.50004	1.63205	4.30589	2.46439	2.49791	2.97123	2.25915	3.07833	2.11794	1.7237	2.3943	0.944635	0.0136376	0.025374	no	0.78785	0.0391732	0.108094	no	0.374991	0.325712	0.552056	no	peroxisomal 3-ketoacyl-CoA thiolase 3
Potri.001G051900	Potri.001G051900.1	AT2G33150	PKT3		Potri.001G051900	59.3793	57.7402	53.44	73.9633	63.3355	61.9955	70.8013	62.4539	59.6982	63.2162	56.1808	62.562	0.224591	0.54717	0.635519	no	0.177943	0.633308	0.866942	no	0.0933448	0.802353	1	no	peroxisomal 3-ketoacyl-CoA thiolase 3
Potri.001G052000	Potri.001G052000.1	AT1G04700	AT1G04700		Potri.001G052000	0	0	0	0.438615	0.369666	0	0	0.0221681	0	0.0244936	0	0	8.36386	1.63509e-19	3.372e-18	up	3.40782	0.0241989	0.0730704	no	3.53222	0.019753	0.0645183	no	PB1 domain-containing protein tyrosine kinase
Potri.001G052100	Potri.001G052100.3	AT1G04690	KAB1		Potri.001G052100	154.696	161.181	142.892	165.371	144.44	137.622	167.335	151.509	176.253	171.662	176.868	167.906	-0.0361262	0.922805	0.95174	no	0.109931	0.7681	0.982178	no	0.170806	0.646913	0.885845	no	potassium channel beta subunit 1
Potri.001G052300	Potri.001G052300.1	AT1G04680	AT1G04680		Potri.001G052300	10.2919	24.6129	18.6698	23.8764	20.0708	14.6879	41.6047	40.583	34.4068	35.5454	39.2767	31.5115	0.129948	0.727919	0.795685	no	1.12169	0.00298386	0.0132505	up	0.988781	0.00868547	0.0332224	no	Pectin lyase-like superfamily protein
Potri.001G052400	Potri.001G052400.1	AT4G13720	AT4G13720		Potri.001G052400	12.9965	12.868	14.5751	18.2043	10.1206	15.1851	16.4119	14.4267	14.867	12.9719	11.5683	13.1683	0.105456	0.778854	0.838275	no	0.176545	0.638142	0.870927	no	-0.100597	0.788894	1	no	Inosine triphosphate pyrophosphatase family protein
Potri.001G052500	Potri.001G052500.1	AT3G24240	AT3G24240		Potri.001G052500	0.134609	0.101506	0.0555722	0.506299	0.26169	0	0.0840949	0.107035	0.093165	0.136936	0.151973	0.0605191	1.35642	0.00249134	0.00536699	up	-0.0397604	0.932886	1	no	0.238101	0.611916	0.854873	no	Leucine-rich repeat receptor-like protein kinase family protein
Potri.001G052600	Potri.001G052600.1	AT1G04670	AT1G04670		Potri.001G052600	0	0	0	0.191733	0.23835	0	0	0	0	0	0	0	5.08453	8.8466e-05	0.000241304	up	0	1	1	no	0	1	1	no	hypothetical protein
Potri.001G052800	Potri.001G052800.2	AT1G04660	AT1G04660		Potri.001G052800	0	0	0	1.97027	0.518373	0	0	0	0	0	0	0	6.65581	7.74938e-10	4.12146e-09	up	0	1	1	no	0	1	1	no	glycine-rich protein
Potri.001G053000	Potri.001G053000.4	AT1G04650	AT1G04650		Potri.001G053000	4.29527	4.54669	4.77098	1.01093	1.88349	1.31179	1.85829	2.67809	1.55795	2.46834	2.45967	1.17106	-1.69296	1.31322e-05	4.03737e-05	down	-1.1588	0.00240386	0.0110346	down	-1.15888	0.00242546	0.0114425	down	holliday junction resolvase
Potri.001G053100	Potri.001G053100.1	AT3G24060	AT3G24060		Potri.001G053100	0	0	0	2.71491	1.50278	0.219215	1.76569	0.551978	0.767109	0.813177	0.957263	0.282374	8.57582	5.52053e-21	1.46401e-19	up	8.05368	1.45959e-17	1.22063e-15	up	7.47171	5.56725e-14	2.45444e-12	up	Plant self-incompatibility protein S1 family
Potri.001G053200	Potri.001G053200.1					0.427184	0.0313183	0	0.209836	0.260855	0	0	0	0.0304356	0	0	0.201661	-0.0140897	0.98263	0.99617	no	-3.32882	0.00100523	0.00533079	down	-1.03354	0.169916	0.354904	no
Potri.001G053300	Potri.001G053300.1	AT3G24060	AT3G24060		Potri.001G053300	0	0	0	2.01116	1.53949	0.107794	0.643137	0.0516994	0.452649	0	0	0	7.31242	4.60412e-13	3.73655e-12	up	5.65102	2.53775e-06	2.91307e-05	up	0	1	1	no	Plant self-incompatibility protein S1 family
Potri.001G053400	Potri.001G053400.2	AT2G33170	AT2G33170		Potri.001G053400	1.9416	1.66972	2.01807	7.82645	6.89964	5.36947	7.49247	7.76768	6.97947	5.39397	4.81041	6.44788	1.8356	2.04448e-06	7.01054e-06	up	1.98198	3.30748e-07	4.71553e-06	up	1.56472	4.51427e-05	0.000365088	up	Leucine-rich repeat receptor-like protein kinase family protein
Potri.001G053450	Potri.001G053450.1					0.524967	0.184738	0.379274	0.453849	2.85761	1.09022	2.98448	0.922736	2.27407	0.441798	2.11588	1.98258	2.02213	1.47061e-05	4.48332e-05	up	2.49923	6.5307e-08	1.10181e-06	up	2.05499	1.06712e-05	0.000101152	up
Potri.001G053500	Potri.001G053500.2	AT3G24050	GATA1	GATA	Potri.001G053500	30.3918	26.1176	24.537	31.8647	81.8323	43.6016	52.5187	43.9629	47.3132	33.8344	64.6904	117.679	0.956645	0.0112553	0.0213017	no	0.827008	0.0280933	0.0822929	no	1.4155	0.00020356	0.00136619	up	GATA transcription factor 1
Potri.001G053600	Potri.001G053600.3	AT4G13590	AT4G13590		Potri.003G174600	2.95035	3.47982	3.4257	8.21766	10.1138	4.3666	7.4968	5.61324	6.31998	6.46969	5.05404	7.8975	1.20225	0.00173187	0.00383952	up	0.978299	0.0104838	0.0372227	no	0.978668	0.010483	0.038526	no	Uncharacterized protein family (UPF0016)
Potri.001G053700	Potri.001G053700.13	AT2G33180	AT2G33180		Potri.001G053700	0.480376	1.23967	0.624704	5.47438	1.87735	4.34255	2.5209	1.63242	2.40947	3.63844	0.569457	0.846614	2.29867	5.56698e-08	2.34324e-07	up	1.46596	0.000496014	0.00294125	up	1.10139	0.00924431	0.0349119	up	hypothetical protein
Potri.001G053800	Potri.001G053800.1	AT3G24040	AT3G24040		Potri.001G053800	22.643	21.6678	20.3367	16.7843	18.2304	13.4519	16.7814	17.0231	16.6419	17.2042	17.16	15.9774	-0.415701	0.267286	0.350048	no	-0.357823	0.339254	0.562167	no	-0.360853	0.335297	0.564409	no	Core-2/I-branching beta-1,6-N-acetylglucosaminyltransferase family protein
Potri.001G053900	Potri.001G053900.2	AT3G24030	AT3G24030		Potri.001G053900	0	0.105884	0	0	0.377967	0	0	0.105774	0	0	0	0	1.59858	0.0508299	0.0826383	no	-0.0583677	0.952235	1	no	-3.46619	0.024059	0.0747713	no	hydroxyethylthiazole kinase family protein
Potri.001G054000	Potri.001G054000.1	AT3G24020	AT3G24020		Potri.001G054000	0	0	0	0	0.368359	0	0	0	0	0	0	0	5.28162	2.98196e-05	8.6716e-05	up	0	1	1	no	0	1	1	no	Disease resistance-responsive (dirigent-like protein) family protein
Potri.001G054100	Potri.001G054100.1	AT4G13580	AT4G13580		Potri.001G054100	0	0	0	0.236383	0	0	0	0	0	0	0	0	4.85108	0.000280484	0.000711007	up	0	1	1	no	0	1	1	no	Disease resistance-responsive (dirigent-like protein) family protein
Potri.001G054200	Potri.001G054200.1					0	0	0	0.214386	0.237956	0	0	0	0	0	0	0	6.24966	3.27253e-08	1.41873e-07	up	0	1	1	no	0	1	1	no
Potri.001G054301	Potri.001G054301.2					0	0	0	0.62501	0.447564	0	0	0	0	0	0.0202735	0	7.32073	4.21097e-13	3.42946e-12	up	0	1	1	no	1.87759	0.233958	0.442131	no
Potri.001G054400	Potri.001G054400.1	AT3G23990	HSP60		Potri.001G054400	3.89398	3.45615	2.8819	13.0593	7.97173	11.1935	11.4596	11.1545	10.6446	8.30025	11.7807	13.9478	1.65449	1.72149e-05	5.18692e-05	up	1.70011	1.02403e-05	0.000100737	up	1.73315	7.02444e-06	7.00095e-05	up	heat shock protein 60
Potri.001G054500	Potri.001G054500.2	AT1G04630	MEE4		Potri.001G054500	147.227	154.406	162.797	161.072	120.775	138.004	150.382	160.675	167.931	169.588	165.516	149.662	-0.145614	0.69649	0.768922	no	0.0445561	0.904954	1	no	0.0618218	0.868424	1	no	GRIM-19 protein
Potri.001G054600	Potri.001G054600.1	AT5G60020	LAC17		Potri.001G054600	22.3341	30.4312	45.826	18.0611	3.84647	7.1389	12.1957	24.3934	15.0733	18.9445	17.1255	10.645	-1.76374	4.59507e-06	1.50308e-05	down	-0.932015	0.0133224	0.0453781	no	-1.07754	0.00433742	0.0186509	down	laccase 17
Potri.001G054700	Potri.001G054700.14	AT5G11860	SSP5		Potri.001G054700	1.25815	1.25575	0.980741	2.67156	2.48775	1.83358	1.85816	2.11446	1.61037	1.64325	1.21236	2.43827	0.998822	0.00934963	0.0179889	no	0.674758	0.0779996	0.189052	no	0.59962	0.117414	0.265502	no	SCP1-like small phosphatase 5
Potri.001G054800	Potri.001G054800.1	AT1G74110	CYP78A10		Potri.001G054800	0.0136647	0.120217	0.20732	7.65194	0.88687	0.100158	0.119515	0.096074	0.116829	0.756337	0.113391	0.580565	4.64848	6.56832e-22	2.01104e-20	up	-0.025936	0.961926	1	no	2.10299	1.24578e-05	0.000116254	up	cytochrome P450, family 78, subfamily A, polypeptide 10
Potri.001G054850	Potri.001G054850.1					0.331779	0	0	1.62973	1.76549	0.151989	0.453412	0.19439	0.28366	0.322173	0.393305	1.80117	3.37934	2.11613e-10	1.21017e-09	up	1.45483	0.012534	0.0431634	up	2.91759	5.80448e-08	9.13859e-07	up
Potri.001G054900	Potri.001G054900.1	AT1G27390	TOM20-2		Potri.001G054900	6.43963	5.1521	6.44373	13.5169	11.4152	10.361	11.1615	12.2852	11.9705	11.2862	11.6502	11.3125	0.968299	0.0110135	0.0208724	no	0.973787	0.0105325	0.0373803	no	0.925254	0.0150594	0.0522242	no	translocase outer membrane 20-2
Potri.001G055100	Potri.001G055100.2	AT1G27920	MAP65-8		Potri.001G055100	99.1595	106.5	88.4349	31.3446	67.4719	92.4634	31.7591	74.6089	57.6196	69.4182	59.7228	44.1594	-0.620518	0.0971872	0.146738	no	-0.842625	0.0247566	0.0740362	no	-0.76301	0.0417988	0.116949	no	microtubule-associated protein 65-8
Potri.001G055201	Potri.001G055201.1	AT1G67370	ASY1		Potri.003G173200	1.39369	2.30938	2.66878	3.11058	1.37394	2.11992	2.69236	2.27132	1.21469	1.65554	1.05865	1.78852	0.0503532	0.895675	0.93055	no	-0.0463834	0.903805	1	no	-0.497437	0.198625	0.399322	no	DNA-binding HORMA family protein
Potri.001G055300	Potri.001G055300.2	AT1G67360	AT1G67360		Potri.001G055300	95.0216	113.208	126.814	144.29	126.473	172.022	152.872	157.164	155.176	143.979	139.112	93.9271	0.402267	0.281267	0.365625	no	0.473541	0.204922	0.398807	no	0.17027	0.647924	0.886637	no	Rubber elongation factor protein (REF)
Potri.001G055400	Potri.001G055400.1	AT1G67350	AT1G67350		Potri.001G055400	49.4892	47.9854	53.06	71.3734	49.7998	64.0696	57.0813	68.7307	65.5805	74.5924	66.7653	60.8577	0.299297	0.423261	0.51446	no	0.346493	0.353965	0.579359	no	0.425797	0.254979	0.46182	no	NADH-ubiquinone oxidoreductase
Potri.001G055500	Potri.001G055500.3	AT3G04280	RR22		Potri.001G055500	0	0	0	1.29128	0.926094	0	0	0	0	0	0	0.106066	8.66588	1.26807e-21	3.70053e-20	up	0	1	1	no	4.45399	0.00130828	0.00675804	up	response regulator 22
Potri.001G055600	Potri.001G055600.1	AT5G26594	RR24		Potri.001G055600	0	0	0	1.17661	0.498644	0	0	0	0	0	0	0	7.55255	2.20532e-14	2.14402e-13	up	0	1	1	no	0	1	1	no	response regulator 24
Potri.001G055625	Potri.001G055625.1					0	0	0	0.457914	0.254129	0	0	0	0	0	0	0	6.20858	4.76339e-08	2.02306e-07	up	0	1	1	no	0	1	1	no
Potri.001G055650	Potri.001G055650.1					0	0	0	0.446162	0.0198085	0	0	0	0	0	0	0	5.92225	4.89926e-07	1.82495e-06	up	0	1	1	no	0	1	1	no
Potri.001G055675	Potri.001G055675.1					0.594035	0	0.178822	1.43952	0.414561	0	0.216483	0.116015	0	0	0.0391219	0	1.22495	0.016658	0.0304112	up	-1.24007	0.0492907	0.130049	no	-4.0449	1.57311e-05	0.000143048	down
Potri.001G055700	Potri.001G055700.1	AT1G62940	ACOS5		Potri.001G055700	0	0	0	0.746474	0.337231	0	0	0	0	0	0	0	7.96007	7.63292e-17	1.04673e-15	up	0	1	1	no	0	1	1	no	acyl-CoA synthetase 5
Potri.001G055900	Potri.001G055900.9	AT5G43270	SPL2	SBP	Potri.001G055900	5.88414	6.04024	7.41576	4.96544	3.50098	4.70609	4.79826	5.0509	3.55225	5.348	3.02421	2.00449	-0.553954	0.140297	0.202448	no	-0.529181	0.158653	0.329229	no	-0.897903	0.017443	0.0590459	no	squamosa promoter binding protein-like 2
Potri.001G056000	Potri.001G056000.5	AT1G67325	AT1G67325		Potri.001G056000	9.8542	8.34565	8.50338	8.9863	6.66486	8.66208	8.04511	7.09279	8.13095	8.3883	7.35788	6.98538	-0.135265	0.717823	0.78719	no	-0.198608	0.595718	0.834618	no	-0.232252	0.535137	0.784869	no	Ran BP2/NZF zinc finger-like superfamily protein
Potri.001G056100	Potri.001G056100.3	AT3G13060	ECT5		Potri.001G056100	20.5318	22.8687	23.0409	17.6382	16.5209	18.1582	17.2	19.6251	18.4327	19.0921	17.795	16.5206	-0.344764	0.356265	0.446201	no	-0.265857	0.476566	0.716286	no	-0.31502	0.399166	0.640135	no	evolutionarily conserved C-terminal region 5
Potri.001G056200	Potri.001G056200.3	AT1G27950	LTPG1		Potri.001G056200	0.0240188	1.47915	0.104117	4.50221	0.125715	0.572161	0.341372	0.232198	0.0410705	0.34985	0.626403	0.181417	1.63018	0.000121316	0.000324686	up	-1.45636	0.0028234	0.0126496	down	-0.537203	0.240766	0.450225	no	glycosylphosphatidylinositol-anchored lipid protein transfer 1
Potri.001G056300	Potri.001G056300.1	AT1G27930	AT1G27930		Potri.001G056300	2.15477	2.8253	2.38005	9.4527	7.50432	3.11319	10.0574	6.86474	4.41078	6.55881	7.22097	7.62904	1.44369	0.000209769	0.000541272	up	1.53214	8.4829e-05	0.000642258	up	1.53859	7.98322e-05	0.000604805	up	glucuronoxylan 4-O-methyltransferase-like protein (DUF579)
Potri.001G056400	Potri.001G056400.2	AT5G66950	AT5G66950		Potri.001G056400	0.186393	0	0.504989	0.109869	0.731692	0.597711	0.713232	0.573341	0.876477	0.90498	0.0552395	0.615935	1.13978	0.0478446	0.0783253	no	1.69411	0.00203489	0.00953798	up	1.28062	0.0242025	0.0751035	no	Pyridoxal phosphate (PLP)-dependent transferases superfamily protein
Potri.001G056500	Potri.001G056500.1	AT1G27385	AT1G27385		Potri.001G056500	1.48854	2.37904	1.26363	3.45119	4.12928	1.77296	3.22768	2.37658	3.47858	2.98725	2.88215	2.10809	0.858295	0.0295227	0.0508191	no	0.818108	0.0376062	0.104572	no	0.630532	0.109905	0.251607	no	phosphoribosylformylglycinamidine synthase
Potri.001G056601	Potri.001G056601.1	AT5G43260	AT5G43260		Potri.T147300	6.79724	5.73515	2.41233	20.5721	19.4321	34.1976	20.121	10.8296	26.5082	9.45675	21.8643	21.0166	2.30902	6.26776e-09	2.97301e-08	up	1.93962	8.00728e-07	1.04858e-05	up	1.80447	4.11839e-06	4.339e-05	up	chaperone protein dnaJ-like protein
Potri.001G056700	Potri.001G056700.3	AT3G61470	LHCA2		Potri.001G056700	12.404	13.0259	11.7722	44.7419	18.868	24.2242	26.5275	24.9892	37.4338	23.5174	24.4293	20.013	1.23898	0.00109752	0.00251504	up	1.2575	0.000925476	0.00496702	up	0.869073	0.0211309	0.067792	no	photosystem I light harvesting complex protein
Potri.001G056750	Potri.001G056750.1					0	0.047798	0	6.4691	2.27495	0	0	0	0	0.738606	0	0	6.86708	5.21069e-20	1.16632e-18	up	-1.82177	0.233749	0.4329	no	3.41294	0.000696915	0.0039765	up
Potri.001G056800	Potri.001G056800.1	AT1G67340	AT1G67340		Potri.001G056800	9.86295	13.2145	12.9702	25.587	17.0696	27.1872	19.7586	15.0884	24.5001	22.5988	16.3319	11.2998	0.95412	0.0114665	0.0216555	no	0.719177	0.0558041	0.143992	no	0.478554	0.202111	0.404273	no	HCP-like superfamily protein with MYND-type zinc finger
Potri.001G057100	Potri.001G057100.4	AT1G27340	LCR		Potri.001G057100	5.35128	6.55852	5.44927	11.9646	9.4554	6.96548	6.21361	6.14631	5.24566	6.37895	6.52957	7.63082	0.708871	0.059838	0.0956821	no	0.0200676	0.957352	1	no	0.24258	0.518135	0.767773	no	Galactose oxidase/kelch repeat superfamily protein
Potri.001G057150	Potri.001G057150.1	AT1G27350	AT1G27350		Potri.003G171100	7.85211	9.34037	5.63298	8.60497	7.06196	15.6042	13.6628	14.2877	7.65882	13.8534	10.2259	12.3211	0.454516	0.24977	0.330786	no	0.635983	0.106347	0.240523	no	0.670677	0.0889796	0.215111	no	Ribosome associated membrane protein RAMP4
Potri.001G057200	Potri.001G057200.5	AT2G05250	AT2G05250		Potri.001G057200	4.7695	4.53892	4.57962	4.81261	4.52032	5.06527	4.21639	4.60634	5.2967	5.78676	4.14624	4.50309	0.0521153	0.889909	0.926105	no	0.0241074	0.94892	1	no	0.0561162	0.881503	1	no	DNAJ heat shock N-terminal domain-containing protein
Potri.001G057300	Potri.001G057300.2	AT1G27350	AT1G27350		Potri.001G057300	405.228	356.926	302.753	375.263	529.899	466.101	454.989	429.982	553.137	336.297	715.217	852.463	0.364775	0.328803	0.417338	no	0.433424	0.246136	0.449145	no	0.838224	0.0256179	0.0787458	no	Ribosome associated membrane protein RAMP4
Potri.001G057400	Potri.001G057400.5	AT1G27320	HK3		Potri.001G057400	11.8715	10.8915	12.1861	7.47913	10.1418	9.92135	8.33439	8.55522	8.62574	8.60968	7.63632	7.72124	-0.343468	0.358246	0.448167	no	-0.453823	0.225174	0.429043	no	-0.544104	0.146346	0.316086	no	histidine kinase 3
Potri.001G057500	Potri.001G057500.7	AT1G27310	NTF2A		Potri.001G057500	200.469	206.414	205.067	202.672	180.557	187.277	209.031	211.184	205.986	223.588	193.437	181.776	-0.10118	0.78611	0.844001	no	0.0332111	0.929012	1	no	-0.0313346	0.933017	1	no	nuclear transport factor 2A
Potri.001G057700	Potri.001G057700.1	AT1G27300	AT1G27300		Potri.001G057700	0	0	0	1.32296	0.561824	0.447028	0.960166	0	0.0417147	0	0	0	6.94058	3.51369e-11	2.23356e-10	up	5.63812	3.01501e-06	3.39937e-05	up	0	1	1	no	transmembrane protein
Potri.001G057800	Potri.001G057800.3	AT1G67310	AT1G67310	CAMTA	Potri.001G057800	12.0033	10.8048	11.0225	11.9693	15.1542	14.1832	12.9181	12.4942	12.3976	12.3017	13.1468	16.2828	0.288083	0.440772	0.531821	no	0.160423	0.66754	0.89819	no	0.302824	0.417776	0.661179	no	Calmodulin-binding transcription activator protein with CG-1 and Ankyrin domain
Potri.001G057900	Potri.001G057900.1	AT5G08391	AT5G08391		Potri.001G057900	0	0	0	1.10608	0.768636	0	0	0	0	0	0	0	6.86692	8.25793e-11	4.99703e-10	up	0	1	1	no	0	1	1	no	transmembrane protein, putative (DUF 3339)
Potri.001G058001	Potri.001G058001.1	AT3G48660	AT3G48660		Potri.001G058000	0.0931965	0.901897	0.302993	4.94412	2.73165	3.15933	0.815122	0.327623	0.0796797	0.090498	0	0.0879908	2.97004	8.7827e-09	4.08536e-08	up	-0.212759	0.739464	0.95885	no	-2.61342	0.00361342	0.015986	down	transmembrane protein, putative (DUF 3339)
Potri.001G058100	Potri.001G058100.4	AT1G27290	AT1G27290		Potri.001G058100	34.4367	31.5419	25.0176	37.9475	28.6601	38.0797	28.2614	27.6571	39.0128	37.4559	33.2284	24.8093	0.202122	0.58882	0.674481	no	0.0610996	0.870151	1	no	0.0694702	0.85258	1	no	transmembrane protein
Potri.001G058200	Potri.001G058200.2	AT2G03710		MIKC_MADS	Potri.001G058200	5.39346	4.74495	7.6604	17.1965	11.634	13.3646	11.1231	7.39735	11.2136	11.3475	10.7045	8.98849	1.24557	0.001268	0.00286857	up	0.740889	0.0536482	0.139378	no	0.803127	0.0366903	0.105439	no	K-box region and MADS-box transcription factor family protein
Potri.001G058400	Potri.001G058400.1	AT1G24260		MIKC_MADS	Potri.001G058400	0	0	0	1.46358	1.11124	0	0	0	0	0	0	0	8.52322	1.29765e-20	3.20034e-19	up	0	1	1	no	0	1	1	no	K-box region and MADS-box transcription factor family protein
Potri.001G058500	Potri.001G058500.1					0.789214	1.38864	1.50931	14.3392	3.93639	3.48782	5.0755	0.979202	1.03197	1.127	0.220134	0.35065	2.55017	1.71216e-09	8.72798e-09	up	0.918825	0.0295512	0.0857211	no	-1.08663	0.0196144	0.0645183	no
Potri.001G058600	Potri.001G058600.2	AT5G50670	SPL13B	SBP	Potri.001G058600	1.75663	1.77889	0.684774	7.62803	4.48469	5.07146	4.64235	3.06542	4.77569	3.22746	5.63291	1.76589	2.02086	3.11337e-07	1.19324e-06	up	1.56025	6.42964e-05	0.000507517	up	1.32595	0.000655785	0.00378253	up	Squamosa promoter-binding protein-like (SBP domain) transcription factor family protein
Potri.001G058700	Potri.001G058700.3	AT1G24267	AT1G24267		Potri.001G058700	7.48618	7.13306	6.83256	11.9481	7.40702	11.3024	8.63318	9.28962	8.51618	8.97205	8.18157	7.94859	0.514966	0.170994	0.240514	no	0.301502	0.422106	0.657762	no	0.226665	0.546217	0.793974	no	bZIP transcription factor, putative (DUF1664)
Potri.001G058800	Potri.001G058800.1	AT5G13080	WRKY75	WRKY	Potri.001G058800	0.057534	0.253081	0	6.91834	3.37272	0	0	0	0	0	0	0	4.90545	8.53242e-21	2.18627e-19	up	-4.94617	0.000113768	0.000822944	down	-4.94617	0.00018647	0.00126933	down	WRKY DNA-binding protein 75
Potri.001G058900	Potri.001G058900.1	AT5G60740	ABCG28		Potri.001G058900	0	0.00597638	0	1.26534	0.298669	0.00622397	0	0	0	0	0	0	7.39294	6.87254e-24	2.99958e-22	up	-1.82177	0.233749	0.4329	no	-1.82177	0.249655	0.454725	no	ABC transporter family protein
Potri.001G059001	Potri.001G059001.1	AT1G27980	DPL1		Potri.001G059000	7.13712	6.61836	4.07631	6.48102	3.12982	9.98535	6.22123	8.90011	7.00904	8.24163	5.60231	5.28149	0.137544	0.730618	0.797885	no	0.310124	0.434918	0.670893	no	0.099497	0.803479	1	no	dihydrosphingosine phosphate lyase
Potri.001G059100	Potri.001G059100.1	AT5G14090	AT5G14090		Potri.001G059100	0.282767	0.761849	0.766091	2.93768	0.314503	0.420993	0.425073	0.155319	0.982132	0.875221	0.691357	0.0333715	1.00021	0.0154915	0.028447	up	-0.205544	0.627099	0.861656	no	-0.189426	0.656657	0.894131	no	regulator of nonsense transcript protein
Potri.001G059400	Potri.001G059400.2	AT5G13090	AT5G13090		Potri.001G059400	46.5968	47.2103	45.0337	26.4759	20.3508	25.5804	24.9289	33.8019	27.985	33.9913	25.6946	19.9235	-0.939186	0.0126876	0.0237597	no	-0.678937	0.070303	0.173755	no	-0.802371	0.0327932	0.0962924	no	hypothetical protein
Potri.001G059500	Potri.001G059500.2	AT1G27990	AT1G27990		Potri.001G059500	0.107814	0.0189701	0.163574	3.76222	2.41522	2.17316	2.05096	2.23616	1.143	1.31912	0.971334	1.09935	4.85624	7.67883e-21	1.97772e-19	up	4.23679	2.57344e-16	1.82035e-14	up	3.56245	8.23882e-12	2.56529e-10	up	transmembrane protein
Potri.001G059700	Potri.001G059700.2	AT5G13100	AT5G13100		Potri.001G059700	47.877	44.8776	47.8227	30.5048	39.1218	29.8111	31.8708	31.3638	35.8435	34.761	34.632	33.7236	-0.499468	0.181923	0.253747	no	-0.504666	0.177385	0.358316	no	-0.447057	0.231916	0.442131	no	Gap junction beta-4 protein
Potri.001G059800	Potri.001G059800.1	AT5G50610	AT5G50610		Potri.001G059800	0	0.138994	0.0214019	0.465637	0.764908	0.108564	0.518185	0.260343	0.371459	0.88214	0.374576	0.8577	2.89965	4.88391e-07	1.81982e-06	up	2.68481	3.55387e-06	3.93441e-05	up	3.58221	1.35224e-10	3.49308e-09	up	transmembrane protein
Potri.001G059900	Potri.001G059900.1	AT5G13110	G6PD2		Potri.001G059900	22.4992	21.1627	11.7369	58.7179	33.5147	35.6925	48.1909	34.3083	47.2565	93.7774	49.9296	38.7553	1.20711	0.00142541	0.00320183	up	1.22766	0.00118492	0.00611993	up	1.7195	7.36293e-06	7.29868e-05	up	glucose-6-phosphate dehydrogenase 2
Potri.001G060000	Potri.001G060000.3	AT3G27010	TCP20	TCP	Potri.001G060000	16.9035	15.6651	16.162	18.2347	17.1149	21.0505	18.2785	14.3689	15.9953	22.9678	14.0559	11.8533	0.21096	0.573551	0.660746	no	-0.00274886	0.994147	1	no	0.00447685	0.99047	1	no	TEOSINTE BRANCHED 1, cycloidea, PCF (TCP)-domain family protein 20
Potri.001G060100	Potri.001G060100.5	AT1G69040	ACR4		Potri.001G060100	1.36569	1.36297	1.43227	4.10294	6.38716	1.7827	2.01487	2.4521	2.04019	1.31189	1.28819	4.8942	1.55933	5.58609e-05	0.000156721	up	0.645103	0.0907816	0.213158	no	0.850337	0.0260994	0.0799654	no	ACT domain repeat 4
Potri.001G060200	Potri.001G060200.1	AT5G13120	Pnsl5		Potri.001G060200	23.0869	23.5265	24.2362	40.7527	22.0059	26.2229	32.0135	27.386	27.8069	30.7	27.2947	27.1394	0.328509	0.380195	0.471113	no	0.299577	0.423403	0.658784	no	0.264986	0.478883	0.729097	no	cyclophilin 20-2
Potri.001G060300	Potri.001G060300.9					3.07794	3.63181	3.77507	9.46374	4.9201	7.47879	7.0257	5.18163	5.592	5.95744	5.25119	4.69282	1.05966	0.00534386	0.0107777	up	0.762984	0.0439275	0.118548	no	0.600686	0.112261	0.256009	no
Potri.001G060400	Potri.001G060400.1	AT5G50760	AT5G50760		Potri.001G060400	0.179794	0.0949053	0.175359	1.63208	0.564629	0.296511	0.0196566	0.0158012	0	0.157129	0.213135	0	2.44937	3.24349e-07	1.24024e-06	up	-3.47908	2.30117e-05	0.000207307	down	-0.31108	0.582121	0.828161	no	SAUR-like auxin-responsive protein family
Potri.001G060500	Potri.001G060500.3	AT5G13140	AT5G13140		Potri.001G060500	0.900137	1.02008	1.65337	1.36693	0.878389	0.642996	0.71723	0.201124	0.678279	1.0963	0.687259	0.648197	-0.310334	0.436585	0.527785	no	-1.1639	0.0045354	0.0187886	down	-0.549551	0.170738	0.356067	no	Pollen Ole e 1 allergen and extensin family protein
Potri.001G060600	Potri.001G060600.1	AT3G02000	ROXY1		Potri.001G060600	0.29908	0.684109	1.87987	1.33983	1.47147	0.438431	1.5695	2.0502	1.6365	0.987429	1.20544	0.677698	0.183834	0.665164	0.741876	no	0.888439	0.0322075	0.0920558	no	0.00982006	0.981618	1	no	Thioredoxin superfamily protein
Potri.001G060700	Potri.001G060700.1	AT5G13150	EXO70C1		Potri.001G060700	0	0	0	0.503299	0.393703	0	0	0	0.00869056	0	0.0120498	0.134358	7.81971	5.5504e-16	6.78441e-15	up	1.7698	0.251124	0.449145	no	5.32417	2.17578e-05	0.000190356	up	exocyst subunit exo70 family protein C1
Potri.001G060750	Potri.001G060750.2					0.351296	0	0.380702	2.17425	1.93063	0	0	0.0257281	0.100115	0.028427	0	0	2.497	2.17776e-07	8.51281e-07	up	-2.30192	0.00111188	0.00579242	down	-4.1291	8.92726e-06	8.63339e-05	down
Potri.001G060800	Potri.001G060800.1	AT5G13160	PBS1		Potri.001G060800	11.2852	10.6949	11.1107	16.6905	12.8833	13.2867	12.3027	12.3668	14.6613	13.5283	12.5108	13.377	0.373085	0.319277	0.407054	no	0.249281	0.505411	0.74642	no	0.252386	0.500209	0.750271	no	Protein kinase superfamily protein
Potri.001G060900	Potri.001G060900.4	AT5G13170	SAG29		Potri.001G060900	0.0928487	0.0816847	0.503104	1.86081	0.660925	0.357288	0.121812	0.440641	0.2699	0.0180321	0.220134	0.192857	2.09869	4.77532e-06	1.55693e-05	up	0.35527	0.463503	0.702497	no	-0.630934	0.23617	0.443509	no	senescence-associated gene 29
Potri.001G061000	Potri.001G061000.1	AT5G43280	DCI1		Potri.001G061000	26.5027	25.0129	24.4117	37.3076	24.8268	28.8634	34.2597	29.5282	31.2501	32.9495	35.8491	30.6652	0.261042	0.485597	0.57619	no	0.323781	0.38711	0.617749	no	0.38944	0.298482	0.518539	no	delta(3,5),delta(2,4)-dienoyl-CoA isomerase 1
Potri.001G061100	Potri.001G061100.1	AT3G02040	SRG3		Potri.001G061100	1.49394	2.98458	2.42849	44.0119	5.86451	13.7731	10.6505	9.9292	12.8525	18.8891	6.30912	7.11124	3.20129	5.75537e-15	6.09681e-14	up	2.27325	9.39868e-09	1.83722e-07	up	2.22443	1.84743e-08	3.21966e-07	up	senescence-related gene 3
Potri.001G061200	Potri.001G061200.1	AT5G13180	NAC083	NAC	Potri.001G061200	15.4965	20.0524	27.2879	71.9148	18.8761	51.5157	43.2326	29.9171	52.258	57.4018	29.2261	12.7718	1.17927	0.00182886	0.00404066	up	0.996975	0.00817518	0.0303678	no	0.661698	0.0776945	0.192939	no	NAC domain containing protein 83
Potri.001G061301	Potri.001G061301.1					0	0	0	9.03336	4.13464	0	0.259092	0	0.0675381	0	0.749153	0	8.74163	3.67919e-22	1.17495e-20	up	3.43313	0.0233136	0.0712047	no	4.52157	0.00108788	0.00583478	up
Potri.001G061400	Potri.001G061400.11	AT5G50850	MAB1		Potri.001G061400	32.2912	36.5098	34.6985	42.9573	36.159	29.223	35.4079	33.4747	38.0352	37.0128	35.4169	35.8972	0.0658265	0.860006	0.902935	no	0.0468673	0.90006	1	no	0.065758	0.860146	1	no	Transketolase family protein
Potri.001G061500	Potri.001G061500.1	AT2G33490	AT2G33490		Potri.001G061500	1.17878	1.45338	1.20286	4.67617	7.10652	3.12177	5.39014	3.90191	3.32506	1.89661	5.02851	13.469	1.95653	6.12385e-07	2.24868e-06	up	1.71593	1.06541e-05	0.000104467	up	2.40968	1.38381e-09	2.97152e-08	up	hydroxyproline-rich glycoprotein family protein
Potri.001G061600	Potri.001G061600.1	AT5G21090	AT5G21090		Potri.001G061600	1.46243	2.47571	2.66542	21.7336	8.00235	8.99349	18.2414	16.942	10.5331	9.40268	9.37733	7.46856	2.54962	2.37851e-10	1.34893e-09	up	2.78957	6.15783e-12	2.14313e-10	up	1.9894	4.98744e-07	6.519e-06	up	Leucine-rich repeat (LRR) family protein
Potri.001G061700	Potri.001G061700.1	AT1G71830	SERK1		Potri.001G061700	0	0	0	2.36998	2.92283	0.122792	0.903567	0.0588928	0.190974	0.130142	1.4034	0.801395	9.29233	2.59455e-26	1.76374e-24	up	7.02375	1.16749e-11	3.88122e-10	up	8.07226	1.34016e-17	9.94371e-16	up	somatic embryogenesis receptor-like kinase 1
Potri.001G061800	Potri.001G061800.5	AT1G28050	BBX13	CO-like	Potri.001G061800	1.81224	3.47484	2.34162	3.17729	2.82128	0.521532	1.77809	3.05265	1.35076	1.43263	1.01907	5.6266	-0.231383	0.544614	0.63331	no	-0.30381	0.425809	0.661083	no	0.0847102	0.823726	1	no	B-box type zinc finger protein with CCT domain-containing protein
Potri.001G061900	Potri.001G061900.1	AT5G13190	GILP		Potri.001G061900	3.22563	5.50183	4.74409	5.43243	6.7877	4.64412	5.86556	4.83082	5.51561	5.49739	6.12588	5.15863	0.32255	0.401821	0.492815	no	0.265686	0.489309	0.729456	no	0.315387	0.41229	0.655353	no	GSH-induced LITAF domain protein
Potri.001G062000	Potri.001G062000.1	AT2G33510	AT2G33510		Potri.001G062000	10.1565	11.5787	11.4882	27.6389	21.0867	24.1361	19.2237	18.8749	21.8534	18.04	18.6368	16.9409	1.13267	0.00284419	0.00606305	up	0.851482	0.0241653	0.0730704	no	0.690297	0.0671061	0.171104	no	ATP-dependent RNA helicase
Potri.001G062100	Potri.001G062100.2	AT1G12810	AT1G12810		Potri.001G062100	1.69748	1.52731	3.30286	7.68626	4.5231	4.3476	7.00152	5.1875	4.15595	3.67127	4.29892	4.66228	1.34407	0.000768957	0.00180675	up	1.32586	0.000887379	0.00479034	up	0.956596	0.016466	0.056405	no	proline-rich family protein
Potri.001G062301	Potri.001G062301.2					0	0	0	0.401066	0.712256	0	0	0	0	0	0	0	5.87902	6.30534e-07	2.31191e-06	up	0	1	1	no	0	1	1	no
Potri.001G062500	Potri.001G062500.3	AT5G13220	JAZ10		Potri.001G062500	5.43951	2.80639	5.95479	2.53245	59.3154	1.84144	2.79204	3.59754	8.71001	1.08326	14.503	112.584	2.16545	2.94134e-08	1.28522e-07	up	0.0901511	0.810415	1	no	3.17455	5.56914e-15	2.81876e-13	up	jasmonate-zim-domain protein 10
Potri.001G062566	Potri.001G062566.1	AT5G13230	AT5G13230		Potri.001G062600	0.0738382	0	0	0.232128	0.309178	0.293155	0.322904	0.627296	0.042086	0.215101	0.204239	0.209141	3.36823	5.63641e-06	1.81595e-05	up	3.6059	5.85737e-07	7.91108e-06	up	2.95976	0.000121897	0.000871087	up	Tetratricopeptide repeat (TPR)-like superfamily protein
Potri.001G062700	Potri.001G062700.2	AT5G13250	AT5G13250		Potri.001G062700	5.84384	4.32381	7.07722	7.0163	7.94978	7.78452	8.92102	7.69197	7.21813	7.37441	7.32659	5.13603	0.400286	0.288165	0.373285	no	0.466872	0.215389	0.414833	no	0.202234	0.591352	0.836229	no	RING finger protein
Potri.001G062800	Potri.001G062800.6	AT5G23680	AT5G23680		Potri.001G062800	9.47116	12.3668	11.2545	12.7447	10.7888	9.8615	9.47599	9.87492	8.58255	11.5229	7.84618	6.30859	0.0128123	0.972754	0.988185	no	-0.244593	0.514721	0.756134	no	-0.365905	0.33043	0.558236	no	Sterile alpha motif (SAM) domain-containing protein
Potri.001G062900	Potri.001G062900.7	AT5G50915	AT5G50915	bHLH	Potri.001G062900	0	0	0.177177	0.558948	0.188259	0	0	0	0	0	0	0	2.08349	0.000420253	0.00103186	up	-4.76349	0.00029562	0.00187712	down	-4.76349	0.000457725	0.00275639	down	basic helix-loop-helix (bHLH) DNA-binding superfamily protein
Potri.001G063300	Potri.001G063300.9	AT1G74170	RLP13		Potri.001G064900	0	0	0	0.463761	0.193787	0.16961	0	0	0	0	0.0365752	0	8.11244	7.4546e-18	1.19965e-16	up	0	1	1	no	3.56474	0.0187918	0.0625253	no	receptor like protein 13
Potri.001G063309	Potri.001G063309.1					45.7784	68.488	64.953	128.016	134.247	129.021	198.722	170.103	154.359	130.951	149.342	110.581	1.12644	0.00284621	0.00606698	up	1.54553	5.07003e-05	0.00041368	up	1.12491	0.00288332	0.013232	up
Potri.001G063500	Potri.001G063500.5	AT1G58190	RLP9		Potri.001G063500	0.0657423	0.0578375	0.0831196	1.14964	0.504677	0.37144	0.778646	0.481481	0.618281	0.319194	0.467602	0.26897	3.26725	3.65411e-11	2.3148e-10	up	3.16491	1.32128e-10	3.67441e-09	up	2.33139	3.60315e-06	3.84376e-05	up	receptor like protein 9
Potri.001G063700	Potri.001G063700.1	AT1G74170	RLP13		Potri.001G063700	0	0	0	0.0402817	0.214609	0	0	0	0	0	0.0405052	0	6.2775	2.46088e-08	1.08356e-07	up	0	1	1	no	3.56474	0.0187918	0.0625253	no	receptor like protein 13
Potri.001G063709	Potri.001G063709.2	AT2G34400	AT2G34400		Potri.001G064301	0.124684	0.783518	0.347455	0.881944	0.428854	0.326391	0.408947	0.720091	1.23352	0.812927	0.443419	0.487697	0.348181	0.424143	0.515334	no	0.90131	0.0337135	0.095538	no	0.459698	0.287447	0.504182	no	Pentatricopeptide repeat (PPR-like) superfamily protein
Potri.001G063900	Potri.001G063900.1	AT1G54470	RPP27		Potri.001G063900	0	0	0	0.0111456	0.0989674	0.00866201	0	0	0	0	0	0	5.06405	9.56328e-05	0.000258949	up	0	1	1	no	0	1	1	no	resistance to peronospora parasitica protein
Potri.001G063909	Potri.001G063909.2	AT2G25470	RLP21		Potri.T161800	0.00771341	0.0271438	0.00835908	0.30008	0.783223	0.310952	0.109628	0.0542315	0.685849	0.0149801	0.0548628	0.531627	4.86473	6.58539e-17	9.1168e-16	up	4.16884	1.7862e-12	6.82257e-11	up	3.68118	1.19179e-09	2.57345e-08	up	receptor like protein 21
Potri.001G064301	Potri.001G064301.1	AT2G34400	AT2G34400		Potri.001G064301	0	0	0	0.601746	0	0	0.697556	0.056074	0.3273	0.0619563	0	0.180719	4.53435	0.00104806	0.00240993	up	5.43049	1.06416e-05	0.00010439	up	3.52852	0.0198657	0.0645183	no	Pentatricopeptide repeat (PPR-like) superfamily protein
Potri.001G064600	Potri.001G064600.6	AT5G49290	RLP56		Potri.T094500	0	0	0	0.364618	0.353196	0	0	0	0.0641039	0	0	0	7.6161	9.07091e-15	9.29561e-14	up	4.32333	0.00187599	0.00888637	up	0	1	1	no	receptor like protein 56
Potri.001G064609	Potri.001G064609.3	AT2G19080	AT2G19080		Potri.T161600	0	0	0	3.13072	3.54606	0	0	0	0	0.020305	0	0	9.69007	1.90886e-29	2.58014e-27	up	0	1	1	no	1.86878	0.234984	0.442131	no	metaxin-like protein
Potri.001G064900	Potri.001G064900.2	AT2G25470	RLP21		Potri.001G064900	0.0152332	0	0.049525	1.74197	0.749474	4.96164	9.30139	10.5027	9.53347	2.58862	1.84193	1.82656	6.87135	1.34315e-34	5.75025e-32	up	8.84539	6.19127e-52	1.07954e-47	up	6.61707	1.98898e-32	1.73404e-29	up	receptor like protein 21
Potri.001G065000	Potri.001G065000.4	AT2G19080	AT2G19080		Potri.001G065000	0	0	0	1.17895	0.461848	0	0	0	0	0	0	0	7.14094	3.82094e-12	2.75077e-11	up	0	1	1	no	0	1	1	no	metaxin-like protein
Potri.001G065300	Potri.001G065300.5	AT1G74170	RLP13		Potri.018G124400	0	0	0	0.338157	0.168901	0	0	0	0	0	0	0	7.16474	2.85307e-12	2.09419e-11	up	0	1	1	no	0	1	1	no	receptor like protein 13
Potri.001G065309	Potri.001G065309.1	AT1G74170	RLP13		Potri.T094900	0	0	0	0.486666	0.192061	0	0	0	0.0392157	0	0	0	7.22775	1.35398e-12	1.03501e-11	up	3.40297	0.0243731	0.0730899	no	0	1	1	no	receptor like protein 13
Potri.001G065318	Potri.001G065318.1	AT1G58190	RLP9		Potri.T094850	0	0	0	0.0529515	0.0470184	0	0	0.0197372	0	0	0	0	3.56951	0.0186126	0.0335406	up	1.77115	0.25096	0.449145	no	0	1	1	no	receptor like protein 9
Potri.001G065327	Potri.001G065327.2	AT2G25470	RLP21		Potri.T094800	0	0	0	0.864692	0.245044	0	0	0	0.0466985	0	0.0277497	0	8.50716	1.75209e-20	4.21675e-19	up	4.14319	0.00344408	0.0149162	up	3.18472	0.0409873	0.115196	no	receptor like protein 21
Potri.001G065336	Potri.001G065336.2	AT2G19080	AT2G19080		Potri.T094701	0.0999336	0.0879176	0.46027	0	0.0261528	0	0	0.0219567	0.256319	0	0	0	-4.16745	6.78402e-06	2.16133e-05	down	-1.06598	0.0746948	0.182488	no	-6.05273	2.17044e-07	3.03967e-06	down	metaxin-like protein
Potri.001G065345	Potri.001G065345.1					0	0	0	0.33147	0	0	0	0	0.210341	0	0	0	4.53435	0.00104806	0.00240993	up	4.14319	0.00344408	0.0149162	up	0	1	1	no
Potri.001G065600	Potri.001G065600.3	AT2G33540	CPL3		Potri.001G065600	3.69133	2.67487	3.12725	6.10634	8.38575	5.00422	6.5138	5.36021	6.0473	3.83637	5.14743	6.81128	1.03811	0.0060685	0.0121394	up	0.916597	0.0151682	0.050478	no	0.734537	0.0510855	0.137176	no	C-terminal domain phosphatase-like 3
Potri.001G065800	Potri.001G065800.8	AT5G13260	AT5G13260		Potri.001G065800	4.54085	4.15537	5.39328	17.1709	10.2601	5.60906	9.34157	7.91911	8.32782	7.83451	7.55771	8.03852	1.22903	0.00124326	0.00281698	up	0.860844	0.0227951	0.0701965	no	0.733937	0.0519088	0.139065	no	myosin
Potri.001G065900	Potri.001G065900.1	AT1G28110	SCPL45		Potri.001G065900	1.2377	1.97517	6.06705	9.11103	6.04126	6.43472	10.1015	10.9913	7.25966	5.14284	6.6366	4.76936	1.21968	0.00147954	0.00331359	up	1.61322	3.03308e-05	0.000263411	up	0.83624	0.0284288	0.085813	no	serine carboxypeptidase-like 45
Potri.001G066000	Potri.001G066000.3	AT1G28100	AT1G28100		Potri.001G066000	0.239408	0.68452	0.421603	5.20377	1.04945	1.3435	1.21055	1.56488	1.10018	2.70253	1.31259	1.85066	2.47847	3.34449e-09	1.64063e-08	up	1.51443	0.000252591	0.00164033	up	2.11344	3.812e-07	5.07388e-06	up	hypothetical protein
Potri.001G066100	Potri.001G066100.1	AT5G13270	RARE1		Potri.001G066100	0.0900092	0.143976	0.124146	1.07077	1.19919	0.284886	0.50992	0.611264	0.678601	0.905813	0.514103	0.57942	2.81435	2.52741e-10	1.42827e-09	up	2.31682	1.65518e-07	2.53384e-06	up	2.46858	2.61883e-08	4.4398e-07	up	Pentatricopeptide repeat (PPR) superfamily protein
Potri.001G066200	Potri.001G066200.19	AT5G62000	ARF2	ARF	Potri.001G066200	3.99225	3.63208	4.79502	12.1921	8.86049	9.80098	11.9607	8.53723	10.6803	10.3416	10.5535	12.2808	1.3128	0.000559181	0.00134405	up	1.32789	0.000483706	0.00287854	up	1.4176	0.000201574	0.00135548	up	auxin response factor 2
Potri.001G066400	Potri.001G066400.1	AT3G26740	CCL		Potri.001G066400	15.8549	19.0501	20.8811	47.8967	11.276	34.2649	29.2109	27.078	26.6559	33.1439	16.6198	7.01687	0.743896	0.0478558	0.0783325	no	0.57218	0.127204	0.276488	no	0.0255634	0.945549	1	no	CCR-like protein
Potri.001G066500	Potri.001G066500.6	AT5G36930	AT5G36930		Potri.001G066500	1.43116	1.76818	1.56444	3.12497	4.43582	3.06145	3.91846	2.13821	3.29305	2.31418	3.19395	4.15352	1.15622	0.00248389	0.00535291	up	0.971685	0.0107454	0.0380239	no	1.01961	0.00749612	0.0293326	up	Disease resistance protein (TIR-NBS-LRR class) family
Potri.001G066700	Potri.001G066700.4	AT5G13290	CRN		Potri.001G066700	1.42946	1.46584	1.32217	2.67269	1.2295	1.21792	3.32469	2.16048	2.39756	1.70635	1.40312	1.3668	0.276565	0.470942	0.561898	no	0.900516	0.0189704	0.0607032	no	0.0858431	0.823026	1	no	Protein kinase superfamily protein
Potri.001G066800	Potri.001G066800.1	AT5G13300	SFC		Potri.001G066800	10.2001	10.3392	9.96502	19.2872	15.5448	15.8402	15.2046	14.7924	14.3252	17.6899	15.9934	16.8727	0.732067	0.0512007	0.0831869	no	0.538951	0.150198	0.315666	no	0.728831	0.0522205	0.139697	no	ARF GTPase-activating protein
Potri.001G066900	Potri.001G066900.1	AT2G33550	AT2G33550	Trihelix	Potri.001G066900	16.8935	18.5812	19.2641	20.9015	18.9324	19.2942	19.2481	17.3917	13.5828	25.1854	19.2553	15.6136	0.111238	0.766172	0.828257	no	-0.124364	0.739572	0.958884	no	0.133709	0.720746	0.947241	no	Homeodomain-like superfamily protein
Potri.001G067100	Potri.001G067100.1	AT1G17100	HBP1		Potri.001G067000	8.78068	4.7222	2.49747	29.9198	10.5964	19.9119	11.2901	12.8957	21.499	14.815	9.06031	16.0296	1.91516	9.46508e-07	3.39549e-06	up	1.51278	9.05829e-05	0.000679333	up	1.31786	0.000620202	0.00360532	up	SOUL heme-binding family protein
Potri.001G067200	Potri.001G067200.1					0	0	0	1.93326	1.62335	0	0	0	0.39623	0.380792	0.338085	0.0673167	9.00691	3.96589e-24	1.80788e-22	up	5.94456	2.70066e-07	3.94389e-06	up	6.83709	1.01979e-10	2.69011e-09	up
Potri.001G067300	Potri.001G067300.5	AT5G61960	ML1		Potri.001G067300	9.41412	7.69421	8.70991	9.53613	12.9125	9.59127	6.83424	8.19259	7.58572	9.47721	8.89922	7.33255	0.311503	0.404869	0.495838	no	-0.191131	0.609208	0.846107	no	-0.00611241	0.986951	1	no	MEI2-like protein 1
Potri.001G067400	Potri.001G067400.2	AT1G28120	AT1G28120		Potri.001G067400	13.1891	15.1307	15.0936	17.8084	12.3338	15.2419	17.7648	17.1242	15.065	18.9205	15.8851	14.0297	0.0639044	0.864583	0.906785	no	0.202338	0.589137	0.828785	no	0.169759	0.650512	0.888713	no	ubiquitin thioesterase otubain-like protein
Potri.001G067501	Potri.001G067501.1					0	0	0	1.10007	4.1243	0	0.226706	0	0	0	0	0	7.02722	1.29719e-11	8.69775e-11	up	2.5596	0.105025	0.238277	no	0	1	1	no
Potri.001G067600	Potri.001G067600.1	AT5G13330	Rap2.6L	ERF	Potri.001G067600	0	0.137143	0.126702	1.90667	2.14179	3.42779	1.64038	1.62689	0.066639	0.946083	1.31666	2.1525	4.7763	1.40696e-20	3.45529e-19	up	3.60123	2.53595e-12	9.47869e-11	up	4.01666	4.86114e-15	2.50033e-13	up	related to AP2 6l
Potri.001G067700	Potri.001G067700.2	AT1G57820	VIM1		Potri.001G067700	2.25917	1.65309	2.83671	2.74017	2.75149	2.50773	2.76678	2.84457	2.5444	2.07774	2.75537	1.7433	0.246059	0.51828	0.607733	no	0.274089	0.471296	0.710784	no	-0.0375215	0.921659	1	no	Zinc finger (C3HC4-type RING finger) family protein
Potri.001G067800	Potri.001G067800.1	AT1G29880	AT1G29880		Potri.001G067800	20.2111	18.5841	18.5467	28.7759	25.0831	23.7169	29.6903	27.1866	26.0192	26.6227	25.7629	26.4598	0.435955	0.243694	0.324018	no	0.531662	0.155419	0.324041	no	0.459423	0.219316	0.431104	no	glycyl-tRNA synthetase / glycine-tRNA ligase
Potri.001G067900	Potri.001G067900.1	AT5G13430	AT5G13430		Potri.001G067900	77.8212	76.1073	81.7467	105.942	86.2866	81.1102	86.6042	83.0142	86.5568	94.3874	85.6282	83.1134	0.213863	0.566385	0.653658	no	0.120332	0.746903	0.964837	no	0.158976	0.669882	0.905211	no	Ubiquinol-cytochrome C reductase iron-sulfur subunit
Potri.001G068000	Potri.001G068000.1	AT1G01630	AT1G01630		Potri.001G068000	27.9678	26.6951	26.6954	21.8662	19.6125	21.5	22.8301	26.7591	23.5908	26.5509	16.7501	20.1879	-0.369393	0.324121	0.412311	no	-0.15277	0.682923	0.911531	no	-0.357541	0.339804	0.570012	no	Sec14p-like phosphatidylinositol transfer family protein
Potri.001G068100	Potri.001G068100.4	AT1G27440	GUT2		Potri.001G068100	639.368	595.328	627.968	187.483	351.352	322.277	300.054	465.389	344.966	374.763	356.801	296.825	-1.11308	0.00315827	0.00668843	down	-0.746269	0.0463495	0.123887	no	-0.85698	0.0223851	0.0710833	no	Exostosin family protein
Potri.001G068200	Potri.001G068200.1	AT5G13420	TRA2		Potri.001G068200	64.1245	59.0924	58.5284	37.5483	28.2836	38.4368	41.8419	41.2221	38.017	47.0906	39.1749	38.765	-0.801571	0.0327828	0.055912	no	-0.585939	0.117494	0.259737	no	-0.539597	0.149234	0.320656	no	Aldolase-type TIM barrel family protein
Potri.001G068300	Potri.001G068300.4	AT5G13410	AT5G13410		Potri.001G068300	5.21783	3.18222	5.20404	11.4449	10.8806	8.91366	8.00005	6.70499	8.7444	6.84315	6.23473	10.7163	1.19955	0.00175458	0.00388614	up	0.786148	0.0390641	0.107835	no	0.807902	0.0340733	0.0993249	no	FKBP-like peptidyl-prolyl cis-trans isomerase family protein
Potri.001G068400	Potri.001G068400.1	AT1G11680	CYP51G1		Potri.001G068400	3.30806	4.92184	4.92934	9.07583	7.71516	5.12574	10.8899	10.0687	8.46405	8.385	10.4093	12.5965	0.735135	0.0520891	0.0844531	no	1.16035	0.00230547	0.0106404	up	1.25395	0.00101325	0.00550048	up	CYTOCHROME P450 51G1
Potri.001G068500	Potri.001G068500.1	AT5G64680	AT5G64680		Potri.001G068500	2.35631	2.37679	2.17932	11.303	5.18838	8.00271	9.66045	5.30208	5.87002	6.70646	8.71693	6.78915	1.82306	3.49533e-06	1.16132e-05	up	1.58897	4.75898e-05	0.000391323	up	1.68215	1.74574e-05	0.000156663	up	mediator-associated protein
Potri.001G068600	Potri.001G068600.7	AT5G13400	AT5G13400		Potri.001G068600	0.0672753	0.954377	0.0546801	0.584918	0.360925	0.100162	0.0735511	0.0665156	0.0503283	0.138821	0.17944	0.111156	-0.0824791	0.841655	0.888752	no	-2.51387	1.59546e-07	2.45753e-06	down	-1.35378	0.00214757	0.0103308	down	Major facilitator superfamily protein
Potri.001G068700	Potri.001G068700.1	AT3G02290	AT3G02290		Potri.001G068700	6.48758	6.36705	6.74941	7.92015	7.66657	7.09313	5.16984	6.77858	9.03488	7.69967	8.32299	10.2223	0.210136	0.576694	0.663513	no	0.0987351	0.79298	1	no	0.420962	0.263694	0.472646	no	RING/U-box superfamily protein
Potri.001G068800	Potri.001G068800.2	AT4G14100	AT4G14100		Potri.001G068800	9.55502	8.55851	6.41312	19.5341	10.7275	11.8224	19.0307	15.704	17.992	15.5013	18.2052	17.8246	0.77756	0.0405701	0.0676323	no	1.10331	0.00380071	0.016231	up	1.07027	0.00498251	0.0206974	up	transferases, transferring glycosyl groups
Potri.001G068900	Potri.001G068900.1	AT5G13390	NEF1		Potri.001G068900	11.5604	10.1119	10.1277	9.93521	11.6489	8.52579	9.25004	9.59868	12.1357	10.2568	10.3846	8.2017	-0.0788324	0.832934	0.882162	no	-0.0373915	0.92028	1	no	-0.140852	0.706307	0.935332	no	no exine formation 1
Potri.001G069000	Potri.001G069000.1	AT1G28130	GH3.17		Potri.001G069000	0	0	0	0.418057	0.205353	0	0	0	0	0	0	0.049865	7.71828	2.3365e-15	2.61323e-14	up	0	1	1	no	4.27286	0.00249364	0.0116726	up	Auxin-responsive GH3 family protein
Potri.001G069100	Potri.001G069100.1	AT3G61110	RS27A		Potri.003G161200	113.403	140.034	132.224	202.893	147.322	188.068	219.154	191.227	193.249	176.31	176.552	156.944	0.480992	0.198244	0.273191	no	0.646279	0.0843968	0.201229	no	0.40258	0.281239	0.496238	no	ribosomal protein S27
Potri.001G069200	Potri.001G069200.6	AT1G12880	NUDT12		Potri.001G069200	0	0	0	1.43201	0.822772	0	0	0	0	0	0	0.134923	8.33816	2.49258e-19	5.00424e-18	up	0	1	1	no	4.45399	0.00130828	0.00675804	up	nudix hydrolase homolog 12
Potri.001G069300	Potri.001G069300.1	AT1G28160	AT1G28160	ERF	Potri.001G069300	0	0	0	1.30583	0.881883	0	0	0	0	0	0	0	8.49273	2.13189e-20	5.01655e-19	up	0	1	1	no	0	1	1	no	Integrase-type DNA-binding superfamily protein
Potri.001G069501	Potri.001G069501.2	AT1G76390	PUB43		Potri.001G069501	0.00513379	0.0316155	0	0.65364	0.32782	0.399807	0.303085	0.103772	0.258963	0.159524	0.0791154	0.17934	5.05635	7.47809e-20	1.62685e-18	up	4.00257	1.15004e-12	4.52146e-11	up	3.35248	6.26458e-09	1.19576e-07	up	ARM repeat superfamily protein
Potri.001G069650	Potri.001G069650.1	AT4G13420	HAK5		Potri.T134000	0.0255827	0.00750222	0	0.452392	0.151755	0.0312521	0.0932306	0.1349	0	0.049684	0.0101089	0	4.08506	4.4145e-10	2.42169e-09	up	2.63786	0.000265904	0.00171688	up	0.805394	0.369361	0.605912	no	high affinity K+ transporter 5
Potri.001G069799	Potri.001G069799.1	AT4G13420	HAK5		Potri.T133800	0	0	0	1.04358	1.40851	0	0	0	0	0	0	0	9.48506	8.11376e-28	7.48548e-26	up	0	1	1	no	0	1	1	no	high affinity K+ transporter 5
Potri.001G069948	Potri.001G069948.1	AT3G50700	IDD2	C2H2	Potri.T133700	0	0	0	0.409985	0.665328	0	0	0	0	0	0	0	7.8515	3.40924e-16	4.29517e-15	up	0	1	1	no	0	1	1	no	indeterminate(ID)-domain 2
Potri.001G070100	Potri.001G070100.2	AT3G26935	AT3G26935		Potri.001G070100	4.42567	5.71416	6.51192	14.1385	9.2265	10.0286	11.9395	9.88262	10.5946	9.1398	9.14789	11.2289	1.00354	0.00812272	0.0158842	up	0.960854	0.0111856	0.0393141	no	0.825898	0.0289366	0.0870369	no	DHHC-type zinc finger family protein
Potri.001G070200	Potri.001G070200.2	AT5G32450	AT5G32450		Potri.001G070200	1.29863	0.350116	0.749066	7.33378	1.38135	0.806004	1.21368	0.368162	0.41188	0.447462	0.744896	0.435065	1.98411	1.38496e-06	4.86627e-06	up	-0.280518	0.505747	0.746789	no	-0.561565	0.190597	0.387806	no	RNA binding (RRM/RBD/RNP motifs) family protein
Potri.001G070301	Potri.001G070301.1	AT1G20050	HYD1		Potri.001G070300	7.29608	5.76566	8.10101	12.5248	10.8266	9.35861	7.36094	8.88703	6.87262	7.48256	5.55362	7.3236	0.628127	0.0977743	0.14749	no	0.128283	0.734747	0.954947	no	-0.054485	0.885759	1	no	C-8,7 sterol isomerase
Potri.001G070400	Potri.001G070400.2	AT3G16510	AT3G16510		Potri.001G070400	8.47782	6.89115	5.87834	9.01072	8.93422	13.7451	9.72485	6.3173	7.52391	4.80681	5.57582	5.94501	0.576945	0.126642	0.185159	no	0.148654	0.693384	0.920141	no	-0.379996	0.315547	0.539812	no	Calcium-dependent lipid-binding (CaLB domain) family protein
Potri.001G070500	Potri.001G070500.1	AT1G44900	MCM2		Potri.001G070500	0.13024	0.35722	0.0664197	2.08634	0.601483	1.05288	0.40204	0.767564	0.799104	1.3614	0.92635	1.31645	2.72308	1.60252e-10	9.34057e-10	up	1.80546	1.72801e-05	0.000160738	up	2.67399	3.1714e-10	7.64189e-09	up	minichromosome maintenance (MCM2/3/5) family protein
Potri.001G070600	Potri.001G070600.1	AT5G61790	CNX1		Potri.012G111100	1.50215	1.23535	1.38017	4.04224	2.68345	2.85728	2.01715	1.9946	1.61932	1.2684	1.12262	1.47991	1.2169	0.00191385	0.00421321	up	0.450891	0.248564	0.449145	no	-0.086671	0.826005	1	no	calnexin 1
Potri.001G070700	Potri.001G070700.1	AT1G28190	AT1G28190		Potri.001G070700	2.13057	1.23781	0.9802	2.32217	12.982	4.06983	2.46117	2.57904	4.58828	1.83467	5.90911	15.8458	2.15351	7.73015e-08	3.19893e-07	up	1.14654	0.00356246	0.0153437	up	2.43788	1.58091e-09	3.35552e-08	up	hypothetical protein
Potri.001G070800	Potri.001G070800.1	AT1G44960	AT1G44960		Potri.001G070800	2.98073	4.16586	4.70225	5.47115	5.58881	3.94089	4.0013	3.92943	3.74199	4.03021	3.17566	3.9898	0.339615	0.372379	0.463232	no	-0.0215447	0.954887	1	no	-0.0807722	0.832276	1	no	SNARE associated Golgi protein family
Potri.001G070900	Potri.001G070900.1	AT5G47910	RBOHD		Potri.001G070900	5.40679	3.15994	2.63631	7.60574	46.0933	22.7635	11.914	13.2031	13.3006	5.45018	20.738	62.4166	2.77059	4.0783e-12	2.91738e-11	up	1.7776	4.05305e-06	4.4141e-05	up	2.98322	1.34442e-13	5.55496e-12	up	respiratory burst oxidase homologue D
Potri.001G071000	Potri.001G071000.2	AT5G13870	XTH5		Potri.001G071000	18.5424	16.7683	7.39272	29.9236	174.152	13.5673	76.1166	46.516	42.2961	14.1998	38.2859	109.282	2.34893	2.16548e-09	1.08673e-08	up	1.94872	4.77954e-07	6.57761e-06	up	1.92109	6.76909e-07	8.55595e-06	up	xyloglucan endotransglucosylase/hydrolase 5
Potri.001G071100	Potri.001G071100.1	AT1G09590	AT1G09590		Potri.001G071100	108.916	130.474	111.367	297.197	205.524	217.766	276.462	232.258	248.84	244.013	248.909	243.705	1.03843	0.00585216	0.0117356	up	1.11083	0.00324106	0.0141968	up	1.07041	0.00452456	0.0192986	up	Translation protein SH3-like family protein
Potri.001G071200	Potri.001G071200.1	AT3G50120	AT3G50120		Potri.001G071200	0	0.0153624	0	1.44102	1.09677	0	0	0	0	0	0	0	6.72391	5.13938e-19	9.86925e-18	up	-1.82177	0.233749	0.4329	no	-1.82177	0.249655	0.454725	no	transmembrane protein, putative (DUF247)
Potri.001G071300	Potri.001G071300.1	AT3G50120	AT3G50120		Potri.001G071300	0	0	0	0.0791924	0.150684	0	0	0	0	0	0	0.00906037	5.94477	3.83909e-07	1.45081e-06	up	0	1	1	no	1.86741	0.235145	0.442131	no	transmembrane protein, putative (DUF247)
Potri.001G071400	Potri.001G071400.1	AT3G50170	AT3G50170		Potri.001G071400	0.0302903	0.453019	0.196955	5.5885	0.443914	0.222017	0.0827897	0.0798619	0.0129486	0.352959	0.0179537	0.0571967	3.15338	1.34042e-12	1.02577e-11	up	-1.98114	0.000440289	0.00265781	down	-0.648546	0.19259	0.390795	no	transmembrane protein, putative (DUF247)
Potri.001G071500	Potri.001G071500.1	AT5G47900	AT5G47900		Potri.001G071500	0.266418	0.234384	0.303155	2.84243	1.21317	0.268504	0.728177	0.491698	0.353056	0.219898	0.252659	0.75461	2.41434	2.22968e-08	9.86872e-08	up	0.959065	0.0273136	0.0804346	no	0.623096	0.156767	0.333614	no	heparan-alpha-glucosaminide N-acetyltransferase-like protein (DUF1624)
Potri.001G071700	Potri.001G071700.1	AT2G19640	ASHR2		Potri.001G071700	2.11495	3.25203	2.6368	6.21124	6.03449	6.70491	5.85223	6.16835	5.77668	5.89762	4.04917	4.19685	1.24274	0.00115063	0.00262347	up	1.15211	0.00252789	0.011501	up	0.820926	0.0306368	0.0911369	no	ASH1-related protein 2
Potri.001G071900	Potri.001G071900.1	AT5G47890	AT5G47890		Potri.001G071900	165.348	165.452	164.22	136.099	117.164	143.211	137.948	150.612	160.413	171.935	170.847	147.865	-0.320242	0.390976	0.481801	no	-0.140834	0.705713	0.929814	no	-0.012812	0.972591	1	no	NADH-ubiquinone oxidoreductase B8 subunit
Potri.001G072000	Potri.001G072000.4	AT3G26618	ERF1-3		Potri.001G072000	21.268	20.8728	19.5485	25.9526	22.5599	23.1521	23.4349	27.4096	21.0875	25.0125	19.0653	22.1451	0.216166	0.563011	0.650603	no	0.221582	0.553218	0.794743	no	0.102368	0.784104	0.996576	no	eukaryotic release factor 1-3
Potri.001G072100	Potri.001G072100.1	AT1G09760	U2A'		Potri.001G072100	6.47159	7.42479	6.80824	16.6641	14.5395	15.2914	11.5439	12.3231	13.5251	11.4475	11.9337	11.3448	1.16664	0.00218827	0.00475936	up	0.852548	0.0243937	0.0731391	no	0.745674	0.0487766	0.132228	no	U2 small nuclear ribonucleoprotein A
Potri.001G072200	Potri.001G072200.1	AT3G51980	AT3G51980		Potri.001G072200	9.50279	7.73762	7.34024	9.29599	9.28242	9.57983	6.6946	9.54462	11.6683	9.69043	9.33044	9.58558	0.196004	0.601843	0.686468	no	0.183558	0.62494	0.859925	no	0.218788	0.560287	0.807092	no	ARM repeat superfamily protein
Potri.001G072300	Potri.001G072300.1	AT5G47870	RAD52-2		Potri.001G072300	147.163	141.354	138.779	32.6038	48.2839	61.4847	64.5052	74.9406	53.9798	74.2458	63.3968	52.4889	-1.58532	3.32993e-05	9.62092e-05	down	-1.14343	0.00246736	0.0112672	down	-1.16821	0.00199497	0.00972064	down	cobalt ion-binding protein
Potri.001G072400	Potri.001G072400.6	AT5G47860	AT5G47860		Potri.001G072400	13.1434	12.5166	12.9701	8.64855	10.7848	10.0351	11.276	8.26223	10.5251	10.5138	9.00761	10.7396	-0.390387	0.297787	0.383625	no	-0.361794	0.33433	0.555988	no	-0.352069	0.347544	0.57965	no	Gut esterase (DUF1350)
Potri.001G072500	Potri.001G072500.1	AT4G38040	AT4G38040		Potri.001G072500	1.9341	1.90471	1.34519	0.510472	0.55904	0.211586	0.42606	0.786467	0.863814	0.728813	0.684406	0.953914	-2.02432	1.32093e-06	4.65161e-06	down	-1.31162	0.00106118	0.00557076	down	-1.12774	0.00473301	0.020026	down	Exostosin family protein
Potri.001G072600	Potri.001G072600.1	AT5G11680	AT5G11680		Potri.001G072600	25.2137	23.9543	24.3717	19.4465	22.2283	24.75	23.7748	26.7012	24.6202	20.1064	23.1364	25.0213	-0.146671	0.694844	0.76747	no	0.0302543	0.935469	1	no	-0.107383	0.773919	0.9893	no	classical AGP protein
Potri.001G072700	Potri.001G072700.2	AT5G59610	AT5G59610		Potri.001G072700	4.00751	4.08621	3.41623	7.09657	2.91375	6.95935	5.82958	5.62931	5.16093	6.61062	5.04883	4.2111	0.559429	0.141191	0.203621	no	0.529251	0.163555	0.336717	no	0.462969	0.223119	0.436978	no	Chaperone DnaJ-domain superfamily protein
Potri.001G072800	Potri.001G072800.1	AT3G46740	TOC75-III		Potri.001G072800	6.93538	8.19103	7.44729	15.2136	11.4619	9.67645	12.4295	9.81767	11.3581	10.8322	11.4125	11.3469	0.687069	0.0674933	0.106532	no	0.573847	0.126197	0.274848	no	0.573321	0.126598	0.281793	no	translocon at the outer envelope membrane of chloroplasts 75-III
Potri.001G073000	Potri.001G073000.8	AT5G44600	AT5G44600		Potri.001G073000	0.16599	0.345166	0.278004	2.9175	1.50066	0.539198	0.659908	0.623309	0.657974	0.703349	0.697646	1.18251	2.62874	1.80317e-09	9.15578e-09	up	1.286	0.00330544	0.0144413	up	1.70123	9.62951e-05	0.00071267	up	S-adenosyl-L-methionine-dependent methyltransferases superfamily protein
Potri.001G073100	Potri.001G073100.8	AT1G30820	AT1G30820		Potri.001G073100	6.21025	10.1145	6.81062	17.5836	45.4066	26.543	27.7154	31.4225	24.5964	16.2255	35.6013	72.0041	1.95189	4.62139e-07	1.72698e-06	up	1.85522	1.53387e-06	1.86899e-05	up	2.41974	7.842e-10	1.74521e-08	up	CTP synthase family protein
Potri.001G073166	Potri.001G073166.1					0	0	0	6.51892	4.4265	0	0	0	0	0	0	0	7.42284	1.16512e-13	1.02637e-12	up	0	1	1	no	0	1	1	no
Potri.001G073200	Potri.001G073200.1	AT4G20310	AT4G20310		Potri.003G157800	0	0	0	0.60574	0	0.941527	0	0.0322549	0.0627566	0	0	0	6.80558	1.35628e-10	7.98403e-10	up	3.03653	0.0497023	0.130855	no	0	1	1	no	Peptidase M50 family protein
Potri.001G073300	Potri.001G073300.1	AT1G30825	DIS2		Potri.001G073300	8.35677	8.83131	8.8354	14.7777	8.57013	9.6796	10.3991	11.1658	8.42267	10.8197	7.38957	7.47303	0.343323	0.361394	0.45149	no	0.204396	0.58656	0.826202	no	-0.0187972	0.960137	1	no	Arp2/3 complex, 34 kD subunit p34-Arc
Potri.001G073350	Potri.001G073350.1					6.04831	13.838	8.62137	4.41098	14.1269	21.0012	5.63951	20.7036	12.4075	12.1873	11.0886	9.17448	0.472342	0.209277	0.286134	no	0.443009	0.23873	0.439837	no	0.186204	0.620319	0.862157	no
Potri.001G073400	Potri.001G073400.1	AT4G20300	AT4G20300		Potri.001G073400	34.3121	31.8834	36.8078	24.0528	22.3485	20.3287	24.6506	27.523	22.6675	26.5944	21.8287	21.2313	-0.626278	0.0947005	0.143344	no	-0.460738	0.217987	0.418628	no	-0.564322	0.13181	0.290889	no	Serine/Threonine-kinase, putative (DUF1639)
Potri.001G073500	Potri.001G073500.1	AT4G20280	TAF11		Potri.001G073500	3.86973	3.51082	3.88114	3.96984	4.42089	4.71309	4.02731	3.62982	3.30848	4.12803	4.46604	2.91583	0.218847	0.561459	0.649045	no	-0.0385883	0.918452	1	no	0.031092	0.934273	1	no	TBP-associated factor 11
Potri.001G073600	Potri.001G073600.1	AT4G20270	BAM3		Potri.001G073600	0.483936	1.2082	0.850451	7.3627	3.12852	1.86941	1.77313	0.879352	1.42016	0.774739	0.550421	0.617438	2.27717	9.65895e-09	4.47326e-08	up	0.675947	0.0789591	0.190815	no	-0.388289	0.317861	0.542494	no	Leucine-rich receptor-like protein kinase family protein
Potri.001G073700	Potri.001G073700.7	AT3G13440	AT3G13440		Potri.001G073700	8.97436	11.6961	12.8402	13.3123	12.8494	15.0687	13.0347	12.2381	12.2701	11.9915	10.9463	7.82534	0.299192	0.425675	0.516944	no	0.163875	0.662404	0.893307	no	-0.123516	0.742363	0.963648	no	S-adenosyl-L-methionine-dependent methyltransferases superfamily protein
Potri.001G073800	Potri.001G073800.7	AT2G34900	IMB1		Potri.001G073800	5.99244	7.28672	5.91537	5.35782	4.17368	4.77277	5.24115	6.49704	4.51462	5.13909	5.07808	2.07263	-0.424522	0.26032	0.342313	no	-0.240115	0.523306	0.765121	no	-0.644116	0.0886688	0.214569	no	Transcription factor GTE6
Potri.001G073900	Potri.001G073900.6	AT4G20260	PCAP1		Potri.001G073900	129.682	113.811	139.597	51.4178	77.8763	50.637	32.6801	62.0195	45.4148	81.6792	74.7966	41.7187	-1.09019	0.00385655	0.00804507	down	-1.45088	0.000137399	0.000967788	down	-0.95078	0.0114993	0.0417074	no	plasma-membrane associated cation-binding protein 1
Potri.001G074000	Potri.001G074000.3	AT5G44635	MCM6		Potri.001G074000	0.166259	0.397014	0.351773	1.94136	0.704454	0.340924	0.207736	0.480099	0.717498	0.707284	0.675739	0.680214	1.69343	3.44081e-05	9.92074e-05	up	0.623972	0.126319	0.275024	no	1.16809	0.00416707	0.0180699	up	minichromosome maintenance (MCM2/3/5) family protein
Potri.001G074100	Potri.001G074100.2	AT1G30840	PUP4		Potri.001G074100	1.9167	1.87853	0.947468	11.6548	6.08965	8.85749	3.93365	4.95004	3.89553	7.0693	5.30165	2.0795	2.48318	6.45562e-10	3.46722e-09	up	1.42647	0.000265472	0.00171441	up	1.60284	4.47648e-05	0.000362368	up	purine permease 4
Potri.001G074200	Potri.001G074200.2	AT5G44650	CEST		Potri.001G074200	2.70138	2.87893	2.99891	8.49243	5.67865	5.8153	6.31495	5.5975	4.97594	5.67286	6.0662	5.18392	1.21859	0.00164635	0.00366201	up	0.976003	0.0113768	0.0398817	no	0.979146	0.0111807	0.0407167	no	death domain associated protein
Potri.001G074300	Potri.001G074300.1	AT4G20190	AT4G20190		Potri.001G074300	0	0	0.0196262	0.768606	0.208537	0	0.0791986	0.302408	0	0	0	0.153888	5.25607	3.14646e-10	1.75675e-09	up	3.98345	2.03382e-05	0.000186058	up	2.78313	0.0102521	0.0378049	up	hypothetical protein
Potri.001G074400	Potri.001G074400.1	AT3G26430	AT3G26430		Potri.001G074400	2.33502	1.34888	1.7378	5.47235	4.34382	4.71691	3.26026	3.16474	3.31925	3.94748	2.71801	3.21393	1.4223	0.00025212	0.000643691	up	0.846116	0.0281074	0.0823203	no	0.866705	0.0246332	0.0762028	no	GDSL-like Lipase/Acylhydrolase superfamily protein
Potri.001G074600	Potri.001G074600.2	AT4G20170	GALS3		Potri.001G074600	8.38857	12.8509	9.34886	15.5047	17.6917	10.983	12.7682	15.1942	16.3122	15.1265	19.7315	22.8773	0.530072	0.157353	0.223965	no	0.533382	0.154711	0.322876	no	0.916238	0.0150134	0.0520957	no	glycosyltransferase family protein (DUF23)
Potri.001G074700	Potri.001G074700.3	AT5G44680	AT5G44680		Potri.001G074700	0.00983925	0.233717	0.0106629	1.76312	0.875484	0.0631035	0.193628	0	0.504733	0.59237	0.408235	0.2694	3.30795	1.53868e-12	1.16827e-11	up	1.38289	0.00396776	0.0168249	up	2.23275	2.07153e-06	2.33109e-05	up	DNA glycosylase superfamily protein
Potri.001G074800	Potri.001G074800.1	AT1G30860	AT1G30860		Potri.001G074800	0.00744123	0.0065465	0.00806411	0.859702	0.296003	0	0	0.00653973	0	0.0867092	0	0.0281023	5.52454	2.0516e-17	3.0812e-16	up	-1.34111	0.297017	0.509012	no	2.30476	0.00511829	0.0211858	up	RING/U-box superfamily protein
Potri.001G074901	Potri.001G074901.1	AT4G20150	AT4G20150		Potri.001G074901	46.2886	50.8447	43.3492	60.8468	41.8732	47.4109	54.3509	59.187	62.0392	61.0829	57.7271	61.3611	0.0956873	0.797834	0.853384	no	0.321684	0.389443	0.62065	no	0.358927	0.337078	0.566448	no	excitatory amino acid transporter
Potri.001G075000	Potri.001G075000.1	AT4G20140	GSO1		Potri.001G075000	0	0	0.00609961	0.756436	0.382975	0	0.0615352	0	0.00481215	0	0	0.00531408	7.19354	2.12386e-22	7.12166e-21	up	3.01004	0.00417018	0.0175616	up	0.0360076	0.979664	1	no	Leucine-rich repeat transmembrane protein kinase
Potri.001G075201	Potri.001G075201.1					0.205648	0	0.222863	1.16371	0.344439	0.0188417	0	0	0.0351645	0.0199694	0.146271	0.0194161	1.82233	0.000351762	0.000873906	up	-3.19719	0.000164496	0.00113212	down	-1.22989	0.0665115	0.169899	no
Potri.001G075300	Potri.001G075300.9	AT5G17370	AT5G17370		Potri.001G075300	1.81829	1.47593	1.89429	5.48331	2.91294	2.31021	3.18505	2.96647	2.31898	2.21437	2.13166	2.01075	1.04368	0.00657228	0.0130655	up	0.706863	0.064508	0.162062	no	0.293398	0.442866	0.689652	no	Transducin/WD40 repeat-like superfamily protein
Potri.001G075400	Potri.001G075400.1	AT3G12720	MYB67	MYB	Potri.001G075400	0	0.110424	0.0170028	0.4994	0.476292	0.229997	2.09267	1.26856	0.415832	0.929345	0.706759	0.311075	3.0832	6.61861e-08	2.75858e-07	up	4.7291	4.2168e-18	3.81955e-16	up	3.78076	9.70918e-12	2.97007e-10	up	myb domain protein 67
Potri.001G075500	Potri.001G075500.1	AT5G45680	FKBP13		Potri.001G075500	2.0449	2.40544	1.64338	5.03817	3.72805	1.47358	3.31581	2.94816	3.88952	3.32436	2.72372	2.68993	0.741927	0.0573772	0.0921911	no	0.734127	0.0594561	0.151787	no	0.517901	0.184435	0.378005	no	FK506-binding protein 13
Potri.001G075600	Potri.001G075600.5	AT1G30900	VSR6		Potri.001G075600	90.8029	91.2805	100.993	28.0811	41.3808	46.324	44.6941	56.2866	45.844	53.7926	52.1766	44.9939	-1.28964	0.000662518	0.00157106	down	-0.947065	0.0117775	0.0410428	no	-0.906987	0.0157868	0.0544015	no	VACUOLAR SORTING RECEPTOR 6
Potri.001G075700	Potri.001G075700.2	AT4G01400	AT4G01400		Potri.001G075700	8.67106	8.0286	10.5576	5.88086	5.26801	6.5868	4.81215	4.86118	6.13398	6.79583	5.87871	4.37733	-0.619433	0.100948	0.151766	no	-0.785329	0.0379812	0.105447	no	-0.676485	0.0734962	0.184364	no	oligomeric golgi complex subunit-like protein
Potri.001G075800	Potri.001G075800.1	AT3G57430	OTP84		Potri.001G075800	0.21437	0.340921	0.732685	1.46773	1.62262	0.74786	1.09071	0.492738	0.218525	0.912716	0.430055	0.599404	1.57729	8.73335e-05	0.000238514	up	0.47883	0.233565	0.4329	no	0.601568	0.134049	0.294989	no	Tetratricopeptide repeat (TPR)-like superfamily protein
Potri.001G075900	Potri.001G075900.1	AT4G20090	EMB1025		Potri.001G075900	1.00316	0.575895	1.03185	2.39532	2.38501	0.880157	0.948029	0.859214	1.30104	1.36211	0.927163	0.931073	1.11563	0.00416843	0.00864861	up	0.254579	0.511937	0.753186	no	0.30563	0.431674	0.677287	no	Pentatricopeptide repeat (PPR) superfamily protein
Potri.001G076050	Potri.001G076050.1					2.28399	4.01873	4.42926	10.2035	3.14592	3.63453	7.88542	3.48634	5.96097	3.15169	3.56255	1.70243	0.647749	0.123878	0.181665	no	0.68334	0.102417	0.233658	no	-0.357999	0.412893	0.656132	no
Potri.001G076200	Potri.001G076200.8	AT3G47630	AT3G47630		Potri.001G076200	0.556539	0.859556	0.321667	2.44945	1.29464	1.43906	1.5955	0.815191	0.4441	0.804631	1.07025	1.9033	1.56351	0.000105379	0.000284182	up	0.697834	0.0830187	0.198635	no	1.11228	0.00565918	0.0231167	up	translocator assembly/maintenance protein
Potri.001G076300	Potri.001G076300.1					0.869713	1.23272	1.30905	2.33542	2.98417	2.74466	1.37344	2.95123	4.95716	0.774153	2.40565	1.27732	1.23984	0.00207703	0.00454292	up	1.44633	0.000322624	0.00202791	up	0.375895	0.354659	0.587833	no
Potri.001G076350	Potri.001G076350.1					0	0	0	0.109053	0.322778	0	0	0	0	0	0	0	5.18885	5.05723e-05	0.000142721	up	0	1	1	no	0	1	1	no
Potri.001G076400	Potri.001G076400.11					37.9998	45.3703	35.1277	37.455	36.7566	41.6437	32.2134	39.5873	43.0185	41.9272	35.1892	33.359	-0.032559	0.930486	0.95708	no	-0.0454744	0.90302	1	no	-0.101169	0.786377	0.998301	no
Potri.001G076500	Potri.001G076500.6					9.06365	6.1084	3.91993	4.26426	9.90137	2.81885	2.79547	2.81354	2.57711	2.84626	3.12968	2.31599	-0.169656	0.654384	0.732525	no	-1.22155	0.00157803	0.00773487	down	-1.20391	0.00186499	0.00917448	down
Potri.001G076600	Potri.001G076600.1					0	0.0708462	0	2.54744	0.786786	0	0.176082	0	0	0	0	0.0506872	5.32024	3.82916e-20	8.73345e-19	up	0.975261	0.201097	0.393882	no	-0.472877	0.608043	0.850871	no
Potri.001G076700	Potri.001G076700.2					0	0	0	1.23777	0	0	0	0	0	0	0	0	5.85417	8.14896e-07	2.94883e-06	up	0	1	1	no	0	1	1	no
Potri.001G076800	Potri.001G076800.3					0	0	0	0.284072	0.470852	0.0147181	0.228316	0.014118	0.137343	0	0	0.106168	6.94485	3.36089e-11	2.14346e-10	up	5.91852	3.76256e-07	5.30577e-06	up	4.27286	0.00249364	0.0116726	up
Potri.001G076920	Potri.001G076920.3					0.300525	0.0660975	0.0814203	1.02744	0.817939	1.34918	0.16428	0.132058	0.359714	0.569055	0.249378	0.312112	2.82857	1.12972e-09	5.89063e-09	up	0.56582	0.253448	0.452305	no	1.34118	0.0051265	0.0212172	up
Potri.001G077040	Potri.001G077040.2					14.0439	10.7369	11.8326	18.2354	17.6209	26.3686	14.7052	15.854	20.1245	18.4776	17.6565	17.4988	0.765316	0.0423221	0.0700639	no	0.469339	0.211615	0.409208	no	0.550749	0.143068	0.310372	no
Potri.001G077160	Potri.001G077160.1					2.58919	2.25389	0.649793	10.089	15.007	7.44132	11.7102	9.5811	18.3385	12.4917	14.9751	14.3843	2.56242	1.56146e-10	9.11344e-10	up	2.84723	1.94408e-12	7.38518e-11	up	2.92566	5.62276e-13	2.11068e-11	up
Potri.001G077280	Potri.001G077280.1					0.0702923	0.247361	0	0.828676	0.58866	0	0.0768494	0.988423	2.04331	0	1.16658	0.0663659	1.90837	0.00965052	0.0185066	up	3.13393	1.44731e-06	1.77594e-05	up	1.6541	0.0292673	0.0878648	no
Potri.001G077400	Potri.001G077400.14					29.8466	28.0921	20.1634	50.8422	35.585	48.9605	50.2717	47.4223	49.5824	45.7512	38.444	38.8349	0.793466	0.0348513	0.0590645	no	0.91489	0.0151527	0.0504421	no	0.655434	0.0807785	0.199137	no
Potri.001G077600	Potri.001G077600.4					225.523	203.352	187.725	264.299	219.904	269.456	259.464	241.494	240.739	251.383	209.17	210.939	0.289569	0.437595	0.528823	no	0.266481	0.474933	0.71454	no	0.123035	0.741368	0.962823	no
Potri.001G077900	Potri.001G077900.3					0.0392793	0	0.063851	1.06505	1.17186	0.287904	0.300604	0.172603	0.201495	0.019071	0.512197	0.611907	4.58206	4.73026e-14	4.3907e-13	up	2.68457	6.89576e-05	0.000536657	up	3.44643	8.02678e-08	1.2291e-06	up
Potri.001G078000	Potri.001G078000.1					0	0	0	0	1.38924	0	0.12091	0	0.0945533	0	0.78661	0	5.06476	9.53459e-05	0.000258252	up	2.54892	0.105966	0.239756	no	4.11838	0.00432895	0.0186191	up
Potri.001G078100	Potri.001G078100.5					149.777	150.131	155.901	179.171	148.868	213.483	196.404	184.794	189.959	177.896	163.827	147.655	0.2486	0.505045	0.595095	no	0.325452	0.383052	0.613082	no	0.102517	0.783306	0.99595	no
Potri.001G078200	Potri.001G078200.1					0	0	0	0.0865343	1.22941	0	0	0	0	0	0	0	5.55954	5.59301e-06	1.80247e-05	up	0	1	1	no	0	1	1	no
Potri.001G078300	Potri.001G078300.5					0	0.107443	0.198526	4.28329	0.926869	1.95815	2.20308	1.34165	1.48791	1.83816	0.5791	0.749487	4.51444	4.87924e-17	6.91401e-16	up	4.00687	1.20522e-13	5.48692e-12	up	3.35486	1.06411e-09	2.32365e-08	up
Potri.001G078400	Potri.001G078400.3					0.834665	1.92755	0.734933	0.338246	0.464172	0.238977	1.25472	0.20631	1.65022	0.0759842	1.42233	0.27089	-1.75551	0.000108584	0.000292427	down	-0.180645	0.660396	0.891389	no	-1.03516	0.0167653	0.0571847	no
Potri.001G078409	Potri.001G078409.1	AT1G68790	LINC3		Potri.001G078500	0.510139	0.482045	1.00331	1.69284	1.50316	0.346217	0.144596	0.365311	0.484613	0.495368	0.358365	0.392451	0.823707	0.0463225	0.0761122	no	-0.969076	0.0272693	0.0803353	no	-0.664058	0.127005	0.282501	no	little nuclei3
Potri.001G078500	Potri.001G078500.2	AT1G02410	AT1G02410		Potri.001G078500	5.84467	6.4082	6.61752	8.79283	9.17737	6.9734	6.10377	6.19074	6.78695	6.20486	4.96371	6.95952	0.40207	0.288289	0.373431	no	0.016238	0.965778	1	no	-0.057131	0.880149	1	no	cytochrome c oxidase assembly protein CtaG / Cox11 family
Potri.001G078600	Potri.001G078600.1	AT1G33410	SAR1		Potri.001G078600	1.99923	1.78339	1.98519	6.11149	3.8352	3.62508	4.00039	3.74288	3.87965	3.36801	3.40063	3.81024	1.23403	0.00119901	0.00272327	up	1.01074	0.00770109	0.0288495	up	0.875078	0.0208092	0.0669447	no	SUPPRESSOR OF AUXIN RESISTANCE1
Potri.001G078700	Potri.001G078700.1	AT2G02370	AT2G02370		Potri.001G078700	15.9168	10.9961	12.5843	13.5043	12.7546	16.8237	13.0082	10.9847	11.432	10.665	9.341	12.9484	0.125564	0.737391	0.80389	no	-0.15701	0.675119	0.904507	no	-0.260926	0.486468	0.736823	no	SNARE associated Golgi protein family
Potri.001G078800	Potri.001G078800.1	AT4G24250	MLO13		Potri.001G078800	0.597411	0.628409	0.548898	5.75679	1.46827	2.3441	0.53955	0.970174	0.777252	0.794502	0.6928	2.18259	2.42369	3.47128e-09	1.69972e-08	up	0.368141	0.363303	0.589964	no	1.05007	0.00917708	0.0346919	up	Seven transmembrane MLO family protein
Potri.001G078900	Potri.001G078900.1	AT5G49720	GH9A1		Potri.001G078900	21.8475	21.2053	21.3677	14.6231	23.4056	15.1913	18.0448	19.3849	22.5006	20.8077	22.787	23.7786	-0.275524	0.460804	0.551993	no	-0.104178	0.780159	0.991635	no	0.0646541	0.862467	1	no	glycosyl hydrolase 9A1
Potri.001G079000	Potri.001G079000.1	AT5G49730	FRO6		Potri.001G079000	6.65458	5.11789	4.61132	12.719	6.0987	13.1113	9.11542	7.37306	11.5781	10.9123	8.82993	6.58438	0.962432	0.0108894	0.0206621	no	0.776472	0.0393598	0.108488	no	0.684065	0.0692396	0.175558	no	ferric reduction oxidase 6
Potri.001G079100	Potri.001G079100.1	AT5G07590	AT5G07590		Potri.001G079100	1.29209	0.752802	0.751127	2.62281	2.09604	2.11677	1.51553	2.16583	2.37765	1.87786	1.43026	1.42997	1.28848	0.000933463	0.00216613	up	1.11621	0.00401226	0.0169846	up	0.760961	0.0494489	0.133666	no	Transducin/WD40 repeat-like superfamily protein
Potri.001G079300	Potri.001G079300.2	AT2G44900	ARABIDILLO-1		Potri.001G079300	3.15378	3.37324	2.72997	5.83154	4.65758	4.08849	4.6283	4.01379	3.65856	3.25943	3.87824	3.756	0.654489	0.0827136	0.127762	no	0.409589	0.276449	0.482738	no	0.234493	0.533143	0.782999	no	ARABIDILLO-1
Potri.001G079400	Potri.001G079400.4	AT5G51180	AT5G51180		Potri.001G079400	28.0479	25.1915	23.3698	16.1416	14.3007	17.0139	17.1464	22.7914	16.9457	18.8267	17.6585	12.0237	-0.690834	0.0659436	0.10434	no	-0.429416	0.251411	0.449567	no	-0.659341	0.079123	0.195819	no	alpha/beta-Hydrolases superfamily protein
Potri.001G079450	Potri.001G079450.2	AT5G61580	PFK4		Potri.003G151100	23.2479	16.2388	21.2693	10.467	12.5961	20.7647	9.83456	10.0617	8.88934	9.30217	10.9405	6.72819	-0.466758	0.226029	0.305623	no	-1.07613	0.00594219	0.0234706	down	-1.17246	0.00289156	0.0132628	down	phosphofructokinase 4
Potri.001G079501	Potri.001G079501.1	AT5G61580	PFK4		Potri.001G079501	20.254	19.2187	19.8067	18.9314	14.8414	20.037	15.7376	15.3209	13.6058	16.0618	12.691	9.15155	-0.139567	0.709711	0.78038	no	-0.408424	0.276835	0.483235	no	-0.645096	0.0869418	0.211387	no	phosphofructokinase 4
Potri.001G079600	Potri.001G079600.1	AT5G07580	AT5G07580	ERF	Potri.001G079600	0.146266	0.0160849	0	0.905272	0.880395	0.335024	0.47973	0	0.140684	0.177538	0.606863	0.241667	3.64544	6.23319e-11	3.83707e-10	up	1.82734	0.00296218	0.0131693	up	2.58524	1.02549e-05	9.76037e-05	up	ethylene-responsive transcription factor
Potri.001G079800	Potri.001G079800.1	AT5G51190	AT5G51190	ERF	Potri.001G079800	35.7622	22.3315	21.062	25.8604	71.9365	75.6292	59.9949	66.5642	61.3341	32.4717	73.6706	47.8978	1.13166	0.00275607	0.00589068	up	1.24709	0.000998368	0.00529962	up	0.960326	0.0108122	0.039565	no	Integrase-type DNA-binding superfamily protein
Potri.001G079900	Potri.001G079900.1	AT4G17500	ERF-1	ERF	Potri.001G079900	0.695893	1.39141	1.27976	1.01927	0.750542	1.00468	3.22768	5.13362	0.288468	1.74055	1.4499	1.35386	-0.280013	0.493598	0.583956	no	1.35615	0.000688913	0.00385873	up	0.43069	0.283349	0.498952	no	ethylene responsive element binding factor 1
Potri.001G080000	Potri.001G080000.1	AT4G25140	OLEO1		Potri.001G080000	0	0	0	1.81952	0.626476	0	0	0	0	0	0	0	7.62373	8.60539e-15	8.85238e-14	up	0	1	1	no	0	1	1	no	oleosin 1
Potri.001G080100	Potri.001G080100.2	AT5G07500	PEI1	C3H	Potri.001G080100	0	0	0	0.46363	0.561384	0	0	0	0	0	0	0	6.19339	5.27779e-08	2.22743e-07	up	0	1	1	no	0	1	1	no	Zinc finger C-x8-C-x5-C-x3-H type family protein
Potri.001G080200	Potri.001G080200.7	AT5G51230	EMF2		Potri.001G080200	5.37332	5.48749	7.72012	12.0162	6.64543	6.21221	5.83823	8.24707	5.09603	7.19725	7.66998	6.86187	0.420428	0.263566	0.345981	no	0.046272	0.90195	1	no	0.225946	0.547611	0.795105	no	VEFS-Box of polycomb protein
Potri.001G080300	Potri.001G080300.1	AT5G61620	AT5G61620	MYB_related	Potri.001G080300	0	0	0	1.29485	0.21806	0	0	0	0	0	0	0	7.65938	5.4444e-15	5.78672e-14	up	0	1	1	no	0	1	1	no	myb-like transcription factor family protein
Potri.001G080400	Potri.001G080400.1	AT1G02130	RA-5		Potri.001G080400	104.915	114.21	112.929	81.6368	85.4155	88.1933	84.989	100.142	90.2873	98.9406	96.9746	86.9044	-0.379512	0.309501	0.39654	no	-0.269771	0.469688	0.708989	no	-0.231541	0.534847	0.784652	no	RAS 5
Potri.001G080500	Potri.001G080500.1	AT5G61630	AT5G61630		Potri.001G080500	0	0	0	0.241331	0.333341	0	0	0	0	0	0	0	6.01404	2.26617e-07	8.83787e-07	up	0	1	1	no	0	1	1	no	transmembrane protein
Potri.001G080600	Potri.001G080600.1	AT5G07480	KUOX1		Potri.001G080600	0	0	0	0.307335	0.0818697	0	0	0	0	0	0	0	6.22075	4.38587e-08	1.87116e-07	up	0	1	1	no	0	1	1	no	KAR-UP oxidoreductase 1
Potri.001G080700	Potri.001G080700.1	AT5G07475	AT5G07475		Potri.001G080700	0	0	0	1.21705	0.782565	0	0	0	0	0	0	0	7.15831	3.04383e-12	2.22032e-11	up	0	1	1	no	0	1	1	no	Cupredoxin superfamily protein
Potri.001G080900	Potri.001G080900.3	AT2G43000	NAC042	NAC	Potri.001G080900	0	0	0	0.754602	0.418782	0	0	0	0	0	0	0	7.21939	1.47562e-12	1.12234e-11	up	0	1	1	no	0	1	1	no	NAC domain containing protein 42
Potri.001G081000	Potri.001G081000.1	AT4G19610	AT4G19610		Potri.001G081000	0	0	0	0.666049	0	0	0	0	0	0	0	0	6.05894	1.71275e-07	6.78813e-07	up	0	1	1	no	0	1	1	no	nucleotide/nucleic acid binding protein
Potri.001G081100	Potri.001G081100.1					1.31165	1.17613	1.50345	5.50127	3.52503	2.63459	3.30924	3.39172	3.33189	1.73905	2.7958	2.89353	1.54519	7.88368e-05	0.000217282	up	1.32985	0.000640476	0.0036241	up	0.895904	0.0209651	0.067353	no
Potri.001G081200	Potri.001G081200.1	AT1G17500	AT1G17500		Potri.001G081200	0	0	0	0.524322	0.352164	0	0	0	0	0	0	0	8.6263	2.43886e-21	6.84235e-20	up	0	1	1	no	0	1	1	no	ATPase E1-E2 type family protein / haloacid dehalogenase-like hydrolase family protein
Potri.001G081300	Potri.001G081300.1	AT1G80245	AT1G80245		Potri.001G081300	5.77574	5.44422	4.21203	6.98821	7.8872	9.4695	6.12462	4.86611	5.01232	5.06031	5.25093	5.69913	0.657481	0.0837369	0.12917	no	0.0513394	0.892447	1	no	0.0527225	0.889651	1	no	Spc97 / Spc98 family of spindle pole body (SBP) component
Potri.001G081400	Potri.001G081400.1	AT1G31320	LBD4	LBD	Potri.001G081400	1.61162	3.87544	1.81639	3.87589	2.40687	2.46097	2.79565	2.45505	3.06808	2.21181	1.37555	0.588353	0.253703	0.512323	0.602125	no	0.184022	0.634055	0.867586	no	-0.809789	0.0407163	0.114712	no	LOB domain-containing protein 4
Potri.001G081500	Potri.001G081500.2	AT1G31330	PSAF		Potri.001G081500	107.813	118.497	103.79	205.806	104.073	137.169	146.203	131.596	201.059	141.192	127.045	104.822	0.437459	0.241559	0.321588	no	0.53669	0.151149	0.317341	no	0.176478	0.636098	0.876299	no	photosystem I subunit F
Potri.001G081600	Potri.001G081600.2	AT5G45190	AT5G45190		Potri.001G081600	17.7715	16.9997	17.0414	19.794	17.2865	20.8006	21.0431	20.2399	18.98	20.1317	15.9569	16.7472	0.159795	0.668726	0.744895	no	0.217935	0.559529	0.800938	no	0.0282551	0.939679	1	no	Cyclin family protein
Potri.001G081900	Potri.001G081900.1	AT1G22860	AT1G22860		Potri.001G081900	11.4041	9.62907	10.9645	10.1061	9.65726	10.6677	7.52034	8.96004	10.2199	10.0318	8.04697	9.65621	-0.0723549	0.846463	0.892532	no	-0.26092	0.485289	0.724961	no	-0.206106	0.581425	0.827627	no	Vacuolar sorting protein 39
Potri.001G082000	Potri.001G082000.8	AT5G16950	AT5G16950		Potri.001G082000	33.4149	37.4166	37.7254	32.089	32.0818	39.5948	24.623	31.6206	30.327	31.4858	27.4812	34.0177	-0.0650188	0.861926	0.904624	no	-0.326334	0.383237	0.613282	no	-0.223262	0.550614	0.797572	no	krueppel-like factor
Potri.001G082100	Potri.001G082100.1	AT5G16780	DOT2		Potri.001G082100	30.5222	36.0473	36.0358	44.0422	36.1404	51.8877	47.9681	42.9205	44.6733	46.2311	38.3958	37.3649	0.364208	0.329303	0.417835	no	0.401823	0.28192	0.489601	no	0.249678	0.503368	0.753131	no	SART-1 family
Potri.001G082150	Potri.001G082150.3	AT2G38970	AT2G38970		Potri.001G082150	0.41118	0.785848	0.622301	1.49601	2.18924	1.15616	0.581297	1.50777	0.915227	0.867388	1.22698	2.3025	1.40842	0.000334512	0.000833425	up	0.723847	0.063345	0.159681	no	1.27122	0.00117581	0.00623734	up	Zinc finger (C3HC4-type RING finger) family protein
Potri.001G082200	Potri.001G082200.2	AT5G48655	AT5G48655		Potri.001G082200	0.0240652	0	0.0521594	1.53201	0.88171	0	0.263102	0.084599	0	0.140211	0.941422	1.49959	4.88163	2.92805e-13	2.43061e-12	up	2.04912	0.0150017	0.050034	no	5.00608	4.35248e-14	1.94346e-12	up	RING/U-box superfamily protein
Potri.001G082267	Potri.001G082267.1	AT3G02050	KUP3		Potri.003G148200	9.84092	8.28661	9.2935	16.7393	15.158	19.5783	7.68494	14.7028	5.64916	11.4672	4.66633	9.55669	0.908882	0.0215996	0.0382589	no	0.034565	0.930793	1	no	-0.0864053	0.829045	1	no	K+ uptake transporter 3
Potri.001G082332	Potri.001G082332.1	AT1G31335	AT1G31335		Potri.001G082332	9.01575	10.8929	10.5521	25.7922	13.087	9.80221	21.1592	14.4736	12.9497	12.957	14.5352	13.3924	0.671035	0.0863348	0.13272	no	0.670045	0.0861481	0.204704	no	0.423199	0.279582	0.493944	no	transmembrane protein
Potri.001G082400	Potri.001G082400.4	AT4G24120	YSL1		Potri.001G082400	0.347851	0.056935	0.0876671	2.80381	1.67671	3.50574	1.67155	1.20862	0.975196	1.59463	1.3042	1.55045	4.01831	2.2147e-19	4.48769e-18	up	2.96577	8.37626e-12	2.83873e-10	up	3.17499	3.39324e-13	1.31481e-11	up	YELLOW STRIPE like 1
Potri.001G082500	Potri.001G082500.1	AT4G24110	AT4G24110		Potri.001G082500	8.91052	9.37792	9.63852	6.96418	6.6157	7.46844	6.18781	7.51198	6.39081	10.0786	7.08106	4.2064	-0.407725	0.279331	0.363569	no	-0.474817	0.207815	0.403313	no	-0.386327	0.305201	0.527	no	NADP-specific glutamate dehydrogenase
Potri.001G082600	Potri.001G082600.1	AT1G64690	BLT		Potri.001G082600	0.221023	0.550933	0.459087	2.5405	0.597702	0.320629	1.16793	0.598925	0	0.268279	0.982535	0.399964	1.46344	0.000616758	0.00146874	up	0.486645	0.263688	0.465977	no	0.395494	0.367552	0.603801	no	branchless trichome
Potri.001G082700	Potri.001G082700.2	AT4G24150	GRF8	GRF	Potri.001G082700	0.192584	0.303558	0.304361	1.9109	0.772795	0.808715	0.307051	0.296192	0.343026	0.724655	0.313909	0.265164	2.11651	3.2675e-07	1.2486e-06	up	0.240647	0.564731	0.805442	no	0.70447	0.0893322	0.215776	no	growth-regulating factor 8
Potri.001G082800	Potri.001G082800.2	AT4G19550	AT4G19550		Potri.001G082800	1.34102	0.39326	0.738173	4.71771	6.4842	1.83323	2.141	1.19727	1.03734	1.42621	1.48877	1.72835	2.39806	6.59381e-09	3.12172e-08	up	0.820384	0.044615	0.120079	no	0.913132	0.0254988	0.078435	no	zinc ion binding / transcription regulator
Potri.001G082900	Potri.001G082900.1	AT1G56140	AT1G56140		Potri.001G082900	1.0072	1.71757	1.37561	5.22128	5.27897	7.68585	6.3279	5.97195	5.99838	4.52846	3.40203	5.56889	2.14787	4.61524e-08	1.96469e-07	up	2.1564	4.09364e-08	7.16654e-07	up	1.71813	9.54837e-06	9.1669e-05	up	Leucine-rich repeat transmembrane protein kinase
Potri.001G083100	Potri.001G083100.1	AT5G42090	AT5G42090		Potri.001G083100	58.2025	64.2101	63.105	45.0005	51.0185	47.3287	47.3615	52.9117	55.9601	56.846	52.1062	49.8372	-0.372019	0.31923	0.407009	no	-0.247821	0.50662	0.747761	no	-0.224435	0.547526	0.795067	no	Lung seven transmembrane receptor family protein
Potri.001G083200	Potri.001G083200.2	AT1G02800	CEL2		Potri.001G083200	0.0115737	0.0101821	0.0125425	2.67427	0.945005	0.0106039	3.46702	1.42402	2.0186	0.820417	1.97567	2.61161	6.54744	5.20158e-25	2.76517e-23	up	7.48492	1.03363e-32	1.0923e-29	up	7.13391	8.88645e-30	5.16495e-27	up	cellulase 2
Potri.001G083300	Potri.001G083300.1	AT1G64680	AT1G64680		Potri.001G083300	0.624037	0.18872	0.0634006	4.48303	2.98044	0.875487	0.362445	0.23994	0.71693	0.492349	0.208057	0.662827	3.23069	4.57251e-13	3.71176e-12	up	0.590641	0.196612	0.387218	no	0.647463	0.158116	0.335666	no	beta-carotene isomerase D27
Potri.001G083400	Potri.001G083400.3	AT4G24140	AT4G24140		Potri.001G083400	0.007261	0	0.0078688	0.10272	0.0988115	0	0.127013	0	0	0.126914	0.017215	0	3.52788	1.82945e-05	5.49512e-05	up	2.78023	0.00167677	0.00814541	up	3.13023	0.000243684	0.00159668	up	alpha/beta-Hydrolases superfamily protein
Potri.001G083500	Potri.001G083500.1	AT4G17880	MYC4	bHLH	Potri.001G083500	0.572034	0.426671	0.889446	2.2137	1.06744	0.740578	0.0543822	0.612022	0.765499	0.0120754	0.162157	1.69069	1.08885	0.00671812	0.0133364	up	-0.372254	0.363441	0.590105	no	0.00393921	0.992178	1	no	Basic helix-loop-helix (bHLH) DNA-binding family protein
Potri.001G083600	Potri.001G083600.1	AT1G14430	AT1G14430		Potri.001G083600	0	0.152841	0	0.929524	0.937288	0	0	0	0	0	0	0	3.4436	5.13067e-11	3.19332e-10	up	-5.04685	6.70031e-05	0.000524592	down	-5.04685	0.000113163	0.000820616	down	glyoxal oxidase-related protein
Potri.001G083700	Potri.001G083700.1	AT2G46680	HB-7	HD-ZIP	Potri.001G083700	0.159396	0.373947	0.191932	1.75384	0.871364	0.0162266	0.212991	0	0.0908519	0.0171978	0.16796	0.0668855	1.81704	5.28527e-05	0.000148724	up	-1.32632	0.0140561	0.0474612	down	-1.58323	0.00498462	0.0207038	down	homeobox 7
Potri.001G083801	Potri.001G083801.1	AT1G26665	AT1G26665		Potri.001G083800	28.3127	25.806	24.6322	29.4688	26.9976	26.7972	26.3371	25.331	28.5195	36.0518	27.4485	37.0331	0.0803005	0.830202	0.879876	no	0.0260864	0.944448	1	no	0.352414	0.346947	0.578875	no	Mediator complex, subunit Med10
Potri.001G083900	Potri.001G083900.1	AT3G61880	CYP78A9		Potri.001G083900	0.0600759	0.126846	0.0911467	1.85558	0.955898	0.253193	0.118224	0.0105596	0.112998	0.0700038	0.0997032	0.0340322	3.41743	8.93553e-13	6.98204e-12	up	-0.235797	0.673427	0.903281	no	-0.485484	0.404949	0.646958	no	cytochrome p450 78a9
Potri.001G084000	Potri.001G084000.1	AT1G64660	MGL		Potri.001G084000	49.7039	31.2907	55.2066	41.0519	91.8115	63.0875	38.759	22.8465	34.9221	36.6979	32.1354	28.5272	0.524834	0.160394	0.22757	no	-0.496713	0.184032	0.368369	no	-0.484255	0.195248	0.394718	no	methionine gamma-lyase
Potri.001G084200	Potri.001G084200.1	AT4G24130	AT4G24130		Potri.001G084200	10.4772	36.2009	15.0627	3.73537	1.72475	3.40621	2.77128	5.75496	3.64809	6.31765	5.00813	4.26793	-2.79949	8.05258e-12	5.5399e-11	down	-2.33899	4.71808e-09	9.71272e-08	down	-1.98513	4.71138e-07	6.18367e-06	down	DUF538 family protein (Protein of unknown function, DUF538)
Potri.001G084300	Potri.001G084300.1	AT3G49350	AT3G49350		Potri.001G084300	9.73914	15.3465	15.1233	21.3178	11.6456	17.0898	22.5417	18.7423	16.7373	19.6873	9.34333	6.42082	0.315799	0.398566	0.489478	no	0.528902	0.157996	0.328201	no	-0.181551	0.627415	0.86811	no	Ypt/Rab-GAP domain of gyp1p superfamily protein
Potri.001G084400	Potri.001G084400.11	AT4G24120	YSL1		Potri.001G084400	0.163827	0.0800713	0.394534	1.95281	1.70542	1.29252	0.278614	0.511926	0.0778145	0.203273	0.15105	0.257793	2.96819	5.91279e-12	4.15468e-11	up	0.46182	0.287155	0.496403	no	-0.0301526	0.946257	1	no	YELLOW STRIPE like 1
Potri.001G084500	Potri.001G084500.2	AT4G24090	AT4G24090		Potri.001G084500	1.56009	2.95089	4.50849	10.8819	5.08988	6.07481	4.66204	5.4158	3.93478	6.5394	3.91456	1.91483	1.28876	0.000917882	0.00213282	up	0.63663	0.0992079	0.2277	no	0.456724	0.23751	0.445495	no	homer protein
Potri.001G084600	Potri.001G084600.5	AT5G41960	AT5G41960		Potri.001G084600	0.222479	0.286065	0	3.1272	1.27196	0.517433	0.392915	0.345931	0.438951	0.465312	0.365173	0.290842	3.20853	3.88815e-12	2.79685e-11	up	1.16301	0.014533	0.0487643	up	1.09191	0.0231037	0.0728675	no	zinc finger matrin-type protein
Potri.001G084700	Potri.001G084700.3	AT4G10730	AT4G10730		Potri.001G084700	20.2072	19.7934	19.489	28.7048	22.3258	30.232	26.2119	24.1139	26.4843	27.4347	21.218	23.133	0.44994	0.228868	0.309049	no	0.36863	0.323881	0.542883	no	0.27108	0.467956	0.717269	no	Protein kinase superfamily protein
Potri.001G084900	Potri.001G084900.1	AT4G10750	AT4G10750		Potri.001G084900	1.37077	2.02883	2.41177	4.60084	3.07244	5.00885	3.38516	3.38733	2.17846	4.18115	2.75288	2.07072	1.12578	0.00366187	0.00766669	up	0.622293	0.106615	0.240697	no	0.632029	0.101581	0.236999	no	Phosphoenolpyruvate carboxylase family protein
Potri.001G085032	Potri.001G085032.2	AT1G64650	AT1G64650		Potri.001G085032	1.09646	0.911029	1.0232	0.78993	1.6579	0.837151	0.19979	1.60604	1.48427	1.15343	0.252736	0.632629	0.117694	0.780454	0.839506	no	0.138202	0.741161	0.96048	no	-0.549212	0.206039	0.410536	no	Major facilitator superfamily protein
Potri.001G085100	Potri.001G085100.1	AT1G64640	ENODL8		Potri.001G085100	0	0.0947684	0.0291844	4.95269	1.26858	1.92454	2.2965	1.46739	0.874925	2.37969	1.78775	2.44089	5.84662	4.82257e-23	1.82208e-21	up	5.03386	4.05057e-17	3.24725e-15	up	5.55384	7.59425e-21	9.77248e-19	up	early nodulin-like protein 8
Potri.001G085200	Potri.001G085200.1	AT4G10760	MTA		Potri.001G085200	5.89414	6.96793	6.45406	10.1541	8.26345	7.65036	9.92487	7.86261	6.95902	9.34324	7.48625	6.33506	0.432157	0.2496	0.330573	no	0.357061	0.341138	0.564458	no	0.262016	0.484762	0.7351	no	mRNAadenosine methylase
Potri.001G085400	Potri.001G085400.5	AT4G27745	AT4G27745		Potri.001G085400	25.2711	31.03	33.603	51.6335	27.9146	51.7758	48.9007	39.9907	38.1748	47.8743	45.7631	28.1044	0.546594	0.147673	0.211796	no	0.498747	0.18616	0.371499	no	0.436992	0.246759	0.454725	no	Yippee family putative zinc-binding protein
Potri.001G085500	Potri.001G085500.5	AT5G41990	WNK8		Potri.001G085500	12.9411	11.7837	13.2786	15.5926	20.2939	15.5398	12.6527	12.6493	13.9558	13.5606	13.3114	15.7125	0.436387	0.243615	0.32395	no	0.0469119	0.900088	1	no	0.164272	0.660279	0.897207	no	with no lysine (K) kinase 8
Potri.001G085600	Potri.001G085600.1	AT4G10790	AT4G10790		Potri.001G085600	17.1345	17.178	16.5457	25.7926	20.6672	19.3658	17.6845	19.4977	18.5414	20.053	18.008	15.8273	0.372017	0.320197	0.408062	no	0.131815	0.724379	0.946222	no	0.0834598	0.823354	1	no	UBX domain-containing protein
Potri.001G085800	Potri.001G085800.2	AT5G63830	AT5G63830		Potri.001G085800	0.00927449	0	0	1.37765	0.990279	0.0254921	0	0.0081509	0	0	0	0	7.55185	3.93575e-25	2.15128e-23	up	-0.0567467	0.969904	1	no	-1.8279	0.248916	0.454725	no	HIT-type Zinc finger family protein
Potri.001G085900	Potri.001G085900.1	AT4G00910	AT4G00910		Potri.001G085900	0	0	0	0.982108	0.682486	0.0110618	0	0	0	0	0	0.0455964	8.47829	2.67827e-20	6.24745e-19	up	0	1	1	no	3.52729	0.0199033	0.0645183	no	aluminum activated malate transporter family protein
Potri.001G086000	Potri.001G086000.1	AT2G27230	LHW		Potri.001G086000	1.06591	2.52868	2.84402	3.51848	2.47785	1.32009	1.80025	1.88647	2.91621	1.68463	1.61214	1.02719	0.182738	0.629347	0.710795	no	0.037159	0.921759	1	no	-0.574765	0.131832	0.290889	no	transcription factor-like protein
Potri.001G086100	Potri.001G086100.2	AT3G05675	AT3G05675		Potri.001G086100	6.19458	6.2437	4.9565	8.11881	7.53014	8.01155	7.37592	6.56836	6.47973	8.36345	6.77205	5.91474	0.44359	0.2376	0.316991	no	0.231301	0.537512	0.779209	no	0.275	0.463688	0.712531	no	BTB/POZ domain-containing protein
Potri.001G086300	Potri.001G086300.1	AT5G42000	AT5G42000		Potri.001G086300	14.3298	15.5668	16.29	16.3512	11.0224	12.2863	14.0787	13.8701	13.162	12.8571	14.8063	10.5127	-0.22007	0.558178	0.645959	no	-0.167949	0.654692	0.886231	no	-0.275071	0.4644	0.713437	no	ORMDL family protein
Potri.001G086400	Potri.001G086400.8	AT4G24060	AT4G24060	Dof	Potri.001G086400	12.5717	13.9395	13.7898	32.5445	20.5568	24.592	21.6367	23.2802	30.3884	25.1431	18.7467	12.3605	0.946745	0.012101	0.0227578	no	0.901923	0.0167295	0.0548574	no	0.480934	0.199818	0.400837	no	Dof-type zinc finger DNA-binding family protein
Potri.001G086600	Potri.001G086600.3	AT5G24320	AT5G24320		Potri.001G086600	8.92606	6.60644	6.93233	7.64373	7.40596	7.58885	7.29766	7.70719	6.98499	6.83619	8.08796	7.13094	0.0111496	0.976257	0.990896	no	-0.0307839	0.934497	1	no	-0.0266338	0.943328	1	no	Transducin/WD40 repeat-like superfamily protein
Potri.001G086700	Potri.001G086700.1	AT5G49330	MYB111	MYB	Potri.001G086700	0	0	0	1.00825	0.81001	0	0.0222624	0	0	0	0	0	7.8372	4.32861e-16	5.3529e-15	up	1.78075	0.249803	0.449145	no	0	1	1	no	myb domain protein 111
Potri.001G086800	Potri.001G086800.1	AT1G64600	AT1G64600		Potri.001G086800	2.1666	1.54085	1.18101	10.7827	6.79046	4.55255	4.95018	3.55739	3.93767	4.33371	2.93749	3.87068	2.17563	3.91914e-08	1.68419e-07	up	1.34605	0.000520623	0.00306788	up	1.18788	0.00215248	0.010342	up	copper ion binding / methyltransferase
Potri.001G086900	Potri.001G086900.1	AT4G24050	AT4G24050		Potri.001G086900	0.0154844	0	0	2.66517	1.89648	0.397234	0.203147	0.0136085	0.0926705	0.0601443	0.0367117	0.116956	7.86666	1.28838e-27	1.12606e-25	up	3.83719	5.70617e-05	0.000458611	up	3.41207	0.000699741	0.00398596	up	NAD(P)-binding Rossmann-fold superfamily protein
Potri.001G087001	Potri.001G087001.1					0	0	0	1.07562	0.34731	0.455968	0.725459	0	0.28366	0	0	0	5.86952	6.6794e-07	2.44111e-06	up	4.94193	0.000153102	0.00106421	up	0	1	1	no
Potri.001G087100	Potri.001G087100.1	AT4G24040	TRE1		Potri.001G087100	6.22961	4.83399	5.22134	10.3698	13.7263	16.7274	14.5398	10.6422	12.0785	8.14495	10.0954	12.0717	1.32597	0.000507361	0.00123023	up	1.19382	0.00169174	0.00820739	up	0.896299	0.0178355	0.0601585	no	trehalase 1
Potri.001G087150	Potri.001G087150.1	AT1G64585	RTFL22			0.150809	0.796054	0.653731	0.533366	1.57868	1.93441	0	0.530154	0	1.0251	3.21795	0	1.32365	0.0296805	0.0510605	no	-1.44425	0.0811267	0.195166	no	1.28616	0.0364903	0.10502	no	ROTUNDIFOLIA like 22
Potri.001G087200	Potri.001G087200.3	AT4G10810	AT4G10810		Potri.001G087200	37.8741	37.0626	33.8567	19.6287	26.144	21.8764	29.205	31.0345	26.906	32.6911	24.1839	24.2277	-0.685231	0.0692774	0.108987	no	-0.320106	0.39374	0.625781	no	-0.42358	0.259731	0.467803	no	hypothetical protein
Potri.001G087300	Potri.001G087300.2	AT1G64550	ABCF3		Potri.001G087300	27.0847	25.5016	24.5515	28.1498	23.7914	27.6535	28.0564	27.4017	28.2447	28.5346	27.3395	24.956	0.0452259	0.903532	0.936928	no	0.117829	0.752176	0.968456	no	0.0674415	0.856575	1	no	general control non-repressible 3
Potri.001G087400	Potri.001G087400.1	AT1G55090	AT1G55090		Potri.001G087400	1.30742	1.28466	0.855638	4.83414	1.90185	2.6602	2.20905	2.58158	3.57115	4.44348	3.48218	2.54894	1.44324	0.00020122	0.000520327	up	1.27692	0.00095996	0.0051266	up	1.60102	3.93114e-05	0.000322567	up	carbon-nitrogen hydrolase family protein
Potri.001G087500	Potri.001G087500.1	AT5G42020	BIP2		Potri.001G087500	72.8979	80.0956	76.8804	87.8114	77.942	69.8234	91.4057	89.6027	101.753	94.386	92.4076	90.4272	0.035333	0.924479	0.952672	no	0.298741	0.423224	0.658645	no	0.270185	0.468828	0.718341	no	Heat shock protein 70 (Hsp 70) family protein
Potri.001G087600	Potri.001G087600.1	AT3G23920	BAM1		Potri.001G087600	10.6101	10.8372	10.6755	11.3783	12.1499	11.1557	11.6102	12.1104	10.9537	12.7358	11.0589	9.45297	0.110639	0.767434	0.829218	no	0.110244	0.768192	0.982223	no	0.0496275	0.894465	1	no	beta-amylase 1
Potri.001G087701	Potri.001G087701.1					29.4824	18.1345	8.9443	56.1531	40.7917	250.293	98.314	105.447	180.236	98.9246	66.2486	58.6951	2.61767	4.39008e-11	2.75649e-10	up	2.76256	4.6636e-12	1.65446e-10	up	1.98411	3.23228e-07	4.35714e-06	up
Potri.001G087800	Potri.001G087800.3	AT4G10840	KLCR1		Potri.001G087800	94.0799	110.964	114.944	53.7172	59.1334	52.9106	54.4701	67.4319	69.9368	73.2279	69.1542	48.3642	-0.9489	0.0116145	0.0219043	no	-0.738094	0.048847	0.129137	no	-0.746369	0.0464039	0.12714	no	Tetratricopeptide repeat (TPR)-like superfamily protein
Potri.001G087900	Potri.001G087900.3	AT4G24020	NLP7	Nin-like	Potri.001G087900	0.29423	0.365166	0.438432	1.06538	1.24301	1.05905	0.947799	0.808076	1.29372	0.739787	0.523189	1.05165	1.6162	4.64953e-05	0.000131931	up	1.47377	0.000194547	0.00130295	up	1.07813	0.00625949	0.0251107	up	NIN like protein 7
Potri.001G088000	Potri.001G088000.2	AT5G63610	CDKE;1		Potri.001G088000	7.10487	7.92511	6.15257	11.471	11.1562	7.5694	7.30123	9.18593	9.71486	10.0062	7.44985	8.99307	0.511104	0.173202	0.243115	no	0.306789	0.412876	0.647373	no	0.320307	0.392723	0.632935	no	cyclin-dependent kinase E;1
Potri.001G088050	Potri.001G088050.1					0.196707	0.0576851	0	0.541096	1.26981	0	0.2509	0.461003	0.224237	0	0.0388642	0.835738	2.73832	4.70067e-06	1.53461e-05	up	1.82453	0.00391036	0.0166219	up	1.77436	0.00551355	0.0225727	up
Potri.001G088100	Potri.001G088100.2	AT3G49290	ABIL2		Potri.001G088100	0.381648	1.44376	1.4269	10.1908	3.65554	3.28689	4.73579	4.37712	3.34453	6.4484	3.4384	5.54909	2.39112	4.04947e-09	1.96709e-08	up	1.9333	1.49246e-06	1.82364e-05	up	2.2444	2.9365e-08	4.91881e-07	up	ABL interactor-like protein 2
Potri.001G088200	Potri.001G088200.1	AT1G64520	RPN12a		Potri.001G088200	31.4725	32.5815	33.0569	37.8798	31.0793	28.6933	29.048	35.3751	36.4351	37.2795	33.0588	29.3486	0.00791894	0.98309	0.996404	no	0.0547062	0.883562	1	no	0.0377634	0.919485	1	no	regulatory particle non-ATPase 12A
Potri.001G088300	Potri.001G088300.1	AT1G64510	AT1G64510		Potri.001G088300	5.47297	5.50858	6.86097	14.6539	8.66656	8.92389	10.6233	10.0071	10.9247	11.7324	8.46724	9.21787	0.853085	0.0249838	0.0436437	no	0.82262	0.0304823	0.0877722	no	0.721772	0.0574819	0.150923	no	Translation elongation factor EF1B/ribosomal protein S6 family protein
Potri.001G088400	Potri.001G088400.2	AT4G24015	AT4G24015		Potri.001G088400	3.23656	3.80212	4.25025	17.5517	6.71634	7.18664	5.82809	8.33258	5.59941	14.2353	7.15442	6.11155	1.47687	0.000130337	0.000347494	up	0.807784	0.0342793	0.0969288	no	1.28463	0.000832445	0.00464329	up	RING/U-box superfamily protein
Potri.001G088600	Potri.001G088600.3	AT4G23980	ARF9	ARF	Potri.001G088600	17.8686	14.7033	19.3643	31.1835	37.5707	32.7945	36.7206	27.5864	32.3229	31.1238	32.3816	32.4057	0.967385	0.0101984	0.0194407	no	0.895715	0.0172285	0.0562258	no	0.884977	0.0185954	0.0622996	no	auxin response factor 9
Potri.001G088700	Potri.001G088700.1	AT5G46290	KASI		Potri.001G088700	0	0.0106684	0.0657076	0.786273	0.34274	0	0	0	0.0103677	0	0.0143752	0	3.84991	1.76413e-10	1.02007e-09	up	-2.27178	0.0486646	0.128742	no	-2.16399	0.0640807	0.164776	no	3-ketoacyl-acyl carrier protein synthase I
Potri.001G088750	Potri.001G088750.1					0	0	0	4.29051	2.21498	0	0	0	0	0	0	0.07991	7.61324	9.73159e-15	9.9289e-14	up	0	1	1	no	1.86741	0.235145	0.442131	no
Potri.001G088800	Potri.001G088800.3	AT5G42050	AT5G42050		Potri.001G088800	192.203	139.5	116.32	123.259	220.092	161.681	167.357	173.369	180.708	112.059	220.02	227.196	0.172808	0.642962	0.722033	no	0.218905	0.557116	0.798566	no	0.319963	0.391054	0.631078	no	DCD (Development and Cell Death) domain protein
Potri.001G088900	Potri.001G088900.2	AT1G64500	AT1G64500		Potri.001G088900	0.0499668	0	0.0541494	2.76858	1.17688	1.19028	0.218512	0.175653	0.619438	0.31538	1.00696	0.89634	5.56116	1.73857e-19	3.56851e-18	up	3.25755	1.95046e-06	2.30571e-05	up	4.35279	1.31363e-11	3.95598e-10	up	Glutaredoxin family protein
Potri.001G089000	Potri.001G089000.1	AT4G10910	AT4G10910		Potri.001G089000	0.193345	0.442252	0.335246	0.752183	0.829819	0.177144	0.803247	0.407811	1.22324	0.863634	0.412558	0.401599	0.829599	0.0647126	0.10262	no	1.31335	0.00280547	0.0125835	up	0.782727	0.080822	0.199174	no	hypothetical protein
Potri.001G089100	Potri.001G089100.4	AT5G10560	AT5G10560		Potri.001G089100	6.74562	7.59179	6.59092	7.38137	7.08016	5.7448	5.56059	5.69189	8.32113	6.39352	5.84854	5.91996	-0.0509355	0.891937	0.927773	no	-0.0963742	0.797091	1	no	-0.204543	0.585623	0.831405	no	Glycosyl hydrolase family protein
Potri.001G089201	Potri.001G089201.2	AT4G16580	AT4G16580		Potri.001G089201	0	0	0	1.52238	1.74175	0	0	0	0	0	0	0	8.4031	8.67431e-20	1.87074e-18	up	0	1	1	no	0	1	1	no	Protein phosphatase 2C family protein
Potri.001G089300	Potri.001G089300.1	AT3G13550	FUS9		Potri.001G089300	5.39097	6.72865	7.39633	12.3039	8.95147	10.4624	11.2071	7.49189	10.2172	10.805	7.80734	6.61931	0.700214	0.0655129	0.10372	no	0.566682	0.135469	0.290738	no	0.370687	0.32871	0.55603	no	Ubiquitin-conjugating enzyme family protein
Potri.001G089400	Potri.001G089400.1	AT4G10920	KELP		Potri.001G089400	11.7822	13.0294	12.8659	28.0628	19.0497	16.5082	21.8293	19.076	16.8658	20.8151	17.6987	18.7099	0.755108	0.0457593	0.0752791	no	0.616232	0.102419	0.233658	no	0.602844	0.110157	0.252068	no	transcriptional coactivator p15 (PC4) family protein (KELP)
Potri.001G089500	Potri.001G089500.11	AT5G42070	AT5G42070		Potri.001G089500	1.13888	1.20989	0.908194	2.68525	2.09196	1.02376	1.45656	0.755401	1.65346	1.3563	0.254731	1.21728	0.823573	0.0402502	0.0671954	no	0.242918	0.546764	0.788328	no	-0.19109	0.639932	0.879497	no	hypothetical protein
Potri.001G089600	Potri.001G089600.1	AT4G10925	AT4G10925		Potri.001G089600	7.65428	6.5103	6.82577	6.57626	6.43075	7.51752	7.41104	7.35995	7.89644	8.516	6.46208	6.41339	-0.0321323	0.931942	0.958233	no	0.110973	0.767846	0.981933	no	0.0275251	0.941665	1	no	Nuclear transport factor 2 (NTF2) family protein
Potri.001G089700	Potri.001G089700.6	AT4G23950	AT4G23950		Potri.001G089700	1.12941	0.833351	1.30291	2.96358	3.10824	4.29765	3.2562	3.14585	2.29721	2.19342	2.21342	2.40783	1.66811	2.00204e-05	5.99185e-05	up	1.41375	0.000278299	0.00178797	up	1.06225	0.00608202	0.0245059	up	Galactose-binding protein
Potri.001G089800	Potri.001G089800.2	AT4G23940	FtsHi1		Potri.001G089800	3.3932	3.69843	3.34423	7.31452	5.51625	5.04368	5.17504	6.01595	5.15373	5.26938	5.40975	6.09869	0.775848	0.03979	0.066561	no	0.647107	0.0858149	0.20408	no	0.684831	0.0692406	0.175558	no	FtsH extracellular protease family
Potri.001G089900	Potri.001G089900.6	AT4G10930	AT4G10930		Potri.001G089900	6.84783	5.95943	6.75161	7.91109	7.74317	8.43149	6.63234	7.35922	8.15229	7.58265	7.74844	6.97877	0.300407	0.42207	0.513353	no	0.179199	0.631793	0.865628	no	0.189855	0.611738	0.854693	no	RING/U-box protein
Potri.001G090200	Potri.001G090200.14	AT5G24270	SOS3		Potri.001G090200	0.0752524	0	0	0.635792	0.643328	0.172367	0.521058	0.55113	0.60049	0.0852524	0.118943	0.532867	4.19269	1.68567e-12	1.27129e-11	up	4.41057	5.88397e-14	2.82244e-12	up	3.25408	1.5025e-07	2.17233e-06	up	Calcium-binding EF-hand family protein
Potri.001G090300	Potri.001G090300.1	AT2G46500	PI4K GAMMA 4		Potri.001G090300	2.82422	4.60873	4.3544	13.8851	6.9294	7.80354	9.50655	10.1554	11.5703	11.411	10.2023	9.14338	1.27894	0.000792111	0.00185847	up	1.4055	0.000234977	0.00153885	up	1.38327	0.000293317	0.00187548	up	phosphoinositide 4-kinase gamma 4
Potri.001G090400	Potri.001G090400.1	AT1G64450	AT1G64450		Potri.001G090400	3.3932	4.70837	4.12568	12.5536	6.67089	5.63641	12.3055	6.90978	7.73618	8.09004	5.8865	3.07343	1.0209	0.008017	0.015696	up	1.13785	0.0031467	0.0138642	up	0.478329	0.212514	0.420865	no	Glycine-rich protein family
Potri.001G090500	Potri.001G090500.4	AT4G10955	AT4G10955		Potri.001G090500	7.50515	8.23065	7.292	5.75109	5.82462	5.70257	4.90901	8.35861	6.62684	6.82293	7.70044	4.93572	-0.414429	0.271304	0.354619	no	-0.210552	0.575273	0.815077	no	-0.243416	0.517496	0.767125	no	alpha/beta-Hydrolases superfamily protein
Potri.001G090600	Potri.001G090600.3	AT5G42080	DL1		Potri.001G090600	66.41	70.8884	65.4804	43.8113	48.5801	44.7972	50.4041	58.525	51.3382	51.1936	49.2273	44.1031	-0.563736	0.131751	0.191639	no	-0.339415	0.363133	0.58977	no	-0.4886	0.191074	0.388229	no	dynamin-like protein
Potri.001G090700	Potri.001G090700.1	AT4G10960	UGE5		Potri.001G090700	35.0011	36.8043	36.0939	26.9465	17.9108	24.6791	28.0734	38.0464	32.325	33.3189	27.0489	26.7569	-0.633849	0.0908459	0.138855	no	-0.132236	0.723118	0.945495	no	-0.308492	0.408968	0.651439	no	UDP-D-glucose/UDP-D-galactose 4-epimerase 5
Potri.001G090800	Potri.001G090800.2	AT1G64430	AT1G64430		Potri.001G090800	0.876178	0.899298	0.886219	2.84055	1.50572	1.78614	1.38897	1.08446	1.67299	1.67326	1.54068	0.854812	1.20206	0.00193294	0.00425203	up	0.639011	0.0973429	0.224173	no	0.610691	0.113551	0.258412	no	Pentatricopeptide repeat (PPR) superfamily protein
Potri.001G090900	Potri.001G090900.6	AT4G10970	AT4G10970		Potri.001G090900	51.3888	54.8851	57.5443	86.1982	111.682	80.8326	90.2613	86.3429	75.9423	62.1765	87.3875	110.965	0.76665	0.0410476	0.0682229	no	0.624412	0.0954737	0.220874	no	0.669335	0.0740864	0.185551	no	ribosome maturation factor
Potri.001G091001	Potri.001G091001.1	AT4G11010	NDPK3		Potri.003G140600	8.80492	11.7085	9.8104	35.7597	16.0532	15.0614	23.5364	21.2158	29.3415	27.0057	23.278	23.5361	1.13996	0.00270287	0.00578905	up	1.28849	0.000721335	0.00400815	up	1.28313	0.00075985	0.00427529	up	nucleoside diphosphate kinase 3
Potri.001G091100	Potri.001G091100.4	AT4G23895	AT4G23895		Potri.001G091100	23.7799	20.578	28.303	21.1213	13.8848	23.8293	19.9186	26.0905	17.2416	18.553	13.569	18.2228	-0.304224	0.416823	0.508159	no	-0.199901	0.593322	0.832599	no	-0.528862	0.159017	0.337064	no	Pleckstrin homology (PH) domain-containing protein
Potri.001G091300	Potri.001G091300.1	AT4G23890	NdhS		Potri.001G091300	11.8152	11.5195	10.975	51.1028	34.7488	68.4655	50.5789	25.5324	42.8551	43.1109	33.1055	36.6045	2.16895	2.85474e-08	1.24879e-07	up	1.79335	3.40295e-06	3.78777e-05	up	1.7171	8.31894e-06	8.10806e-05	up	NAD(P)H-quinone oxidoreductase subunit S
Potri.001G091400	Potri.001G091400.2	AT4G23880	AT4G23880		Potri.001G091400	0.980092	0.119757	0.649082	1.92572	1.22546	0.0249436	0.238116	0.382825	1.8621	0	0.0322734	0.359857	0.850169	0.0515437	0.0836506	no	0.540931	0.214632	0.413733	no	-2.05045	0.000120231	0.000861127	down	hypothetical protein
Potri.001G091500	Potri.001G091500.1					5.6441	4.49428	3.39312	3.2055	4.31262	3.5481	4.45905	5.72066	2.3247	2.56031	5.17678	7.00138	-0.290015	0.458181	0.549501	no	-0.115664	0.766075	0.980415	no	0.122325	0.752662	0.972447	no
Potri.001G091600	Potri.001G091600.2	AT4G23860	AT4G23860		Potri.001G091600	5.17094	4.57326	4.06201	3.28992	3.93802	3.42164	3.64923	3.54663	3.60228	4.67585	6.0812	4.68837	-0.374396	0.323525	0.411747	no	-0.35456	0.349248	0.573766	no	0.161166	0.669624	0.905008	no	PHD finger protein-like protein
Potri.001G091700	Potri.001G091700.2	AT5G53110	AT5G53110		Potri.001G091700	8.39886	4.89358	3.81242	3.56104	7.67372	2.83504	3.98707	2.8975	3.11795	1.19831	4.51966	7.37325	-0.282203	0.456931	0.548258	no	-0.774872	0.0425579	0.115478	no	-0.385568	0.309973	0.532786	no	RING/U-box superfamily protein
Potri.001G091800	Potri.001G091800.2	AT5G62050	OXA1		Potri.001G091800	6.88377	7.50401	6.41248	13.0738	11.4995	11.2137	10.1107	9.66592	8.52096	8.549	8.81066	9.27409	0.782436	0.0381496	0.0640597	no	0.443726	0.238029	0.4388	no	0.356453	0.343123	0.574309	no	inner membrane OXA1-like protein
Potri.001G091900	Potri.001G091900.2	AT4G23850	LACS4		Potri.001G091900	35.1954	34.5453	36.0804	41.5737	30.2582	38.0911	33.6377	38.1747	36.7222	38.3799	31.2711	33.0705	0.0548531	0.883093	0.92055	no	0.0365514	0.921936	1	no	-0.0428593	0.908528	1	no	AMP-dependent synthetase and ligase family protein
Potri.001G092000	Potri.001G092000.4	AT4G23840	AT4G23840		Potri.001G092000	9.76415	10.9844	13.6153	9.62505	8.26069	11.493	9.8645	10.1757	8.46476	10.6844	8.2793	7.29395	-0.225888	0.546279	0.634717	no	-0.269612	0.471466	0.71092	no	-0.387985	0.300657	0.521226	no	Leucine-rich repeat (LRR) family protein
Potri.001G092100	Potri.001G092100.4	AT4G26080	ABI1		Potri.001G092100	0.0146115	0	0	0.585669	0.489456	0.0133872	0.0159746	0	0.174893	0	0.381065	0	5.74698	7.77065e-13	6.10853e-12	up	3.36254	0.000776559	0.00426539	up	4.15833	8.1172e-06	7.94028e-05	up	Protein phosphatase 2C family protein
Potri.001G092200	Potri.001G092200.1	AT1G64390	GH9C2		Potri.001G092200	0.191622	0.353218	0.405435	3.16264	2.03457	0.100323	0.678372	0.38493	0.319859	0.159492	0.281241	1.0252	2.47008	2.9421e-09	1.45305e-08	up	0.532203	0.198425	0.390016	no	0.63339	0.125491	0.279972	no	glycosyl hydrolase 9C2
Potri.001G092300	Potri.001G092300.1	AT1G64385	AT1G64385		Potri.001G092300	3.90203	3.40472	3.91671	5.99523	6.32791	7.47249	5.66473	6.25427	4.96314	6.13391	5.45976	6.73401	0.818946	0.0315329	0.053981	no	0.588949	0.121077	0.266005	no	0.707803	0.0628092	0.16226	no	transmembrane protein
Potri.001G092400	Potri.001G092400.1	AT1G64380	AT1G64380	ERF	Potri.001G092400	0.146719	0.0516309	0.0636	0.72646	1.99662	0.349504	0.32081	0.361042	0.326142	0.014247	2.19147	3.21374	3.53017	1.12675e-12	8.69321e-12	up	1.93188	0.000167726	0.0011514	up	4.34983	2.02949e-18	1.73043e-16	up	Integrase-type DNA-binding superfamily protein
Potri.001G092500	Potri.001G092500.1	AT5G53160	RCAR3		Potri.001G092500	28.1653	26.4596	25.3343	50.0844	53.8377	70.846	68.1961	57.0724	49.0639	52.5823	48.417	40.5141	1.12809	0.00285597	0.00608518	up	1.12433	0.00294607	0.0131194	up	0.823501	0.0285819	0.0861632	no	regulatory components of ABA receptor 3
Potri.001G092600	Potri.001G092600.1					116.055	130.437	110.284	171.6	145.625	170.141	186.539	183.053	187.809	192.297	198.149	184.309	0.449962	0.228378	0.308475	no	0.643669	0.0854964	0.203447	no	0.687896	0.0662523	0.169398	no
Potri.001G092700	Potri.001G092700.1	AT2G19170	SLP3		Potri.001G092700	1.02612	1.95594	0.834012	0.100808	0.179026	0	1.02836	0	2.6319	0.996411	1.11504	0.242201	-3.69793	2.53274e-07	9.81163e-07	down	-0.0652589	0.890274	1	no	-0.733597	0.146814	0.31696	no	subtilisin-like serine protease 3
Potri.001G092800	Potri.001G092800.2	AT5G41850	AT5G41850		Potri.001G092800	3.10056	4.60416	5.09365	10.1276	8.20726	8.21466	13.3001	10.9691	7.66557	9.8186	11.1671	8.85669	1.05212	0.00594367	0.0119041	up	1.31827	0.000598312	0.00343117	up	1.22078	0.00145609	0.00744437	up	alpha/beta-Hydrolases superfamily protein
Potri.001G092900	Potri.001G092900.2	AT4G11070	WRKY41	WRKY	Potri.001G092900	4.56577	1.46495	1.60081	5.00265	27.0603	8.52633	17.4122	21.1371	16.3032	3.32518	48.5529	74.9688	2.41092	1.22396e-09	6.35829e-09	up	2.84519	1.68706e-12	6.47431e-11	up	4.05453	1.29668e-21	1.91607e-19	up	WRKY family transcription factor
Potri.001G093001	Potri.001G093001.4	AT1G64355	AT1G64355		Potri.001G093001	1.46712	1.61972	4.02158	5.32441	5.72157	4.13798	2.35879	4.67715	3.07435	2.20679	4.09219	5.70363	1.09798	0.00512654	0.0103693	up	0.514917	0.187987	0.374353	no	0.760071	0.0522928	0.139858	no	1-acyl-sn-glycerol-3-phosphate acyltransferase
Potri.001G093100	Potri.001G093100.4	AT5G60530	AT5G60530		Potri.001G093100	0.251348	1.13722	0.0389125	23.7898	1.31557	0.493472	1.02067	0.252454	0.920974	0.836813	0.595917	0.440716	4.09558	2.99842e-19	5.95466e-18	up	0.554229	0.232721	0.4329	no	0.340278	0.472025	0.721746	no	late embryogenesis abundant protein-related / LEA protein-like protein
Potri.001G093300	Potri.001G093300.2	AT5G42800	DFR		Potri.003G138400	0.104626	0.0153409	0	2.36408	1.73411	2.18877	1.22011	1.31795	2.53445	0.609577	0.702823	0.64208	5.63556	1.52836e-23	6.27043e-22	up	5.32988	3.0731e-21	4.74196e-19	up	3.95209	9.3169e-12	2.86714e-10	up	dihydroflavonol 4-reductase
Potri.001G093401	Potri.001G093401.1					0	0	0	1.53976	1.2258	0.165056	0.344675	0.197908	0.693106	0.306137	0.613983	0.255133	8.38866	1.08898e-19	2.30716e-18	up	7.17403	1.68759e-12	6.47431e-11	up	7.07123	7.6642e-12	2.39492e-10	up
Potri.001G093500	Potri.001G093500.1	AT5G41810	AT5G41810		Potri.001G093500	0.0990386	0	0	0.291892	0.829396	0.113425	0	0.13056	0.127012	0	0.146756	1.35585	3.52891	1.90865e-07	7.52264e-07	up	1.39335	0.0889837	0.209756	no	3.85102	5.41984e-09	1.04887e-07	up	Avr9/Cf-9 rapidly elicited protein
Potri.001G093600	Potri.001G093600.1	AT5G41800	AT5G41800		Potri.001G093600	22.5362	27.4842	30.6608	18.1677	17.814	17.486	16.0693	16.6626	11.0255	18.4784	16.016	11.9908	-0.593513	0.113488	0.168333	no	-0.882733	0.0190844	0.060907	no	-0.795428	0.0344403	0.10022	no	Transmembrane amino acid transporter family protein
Potri.001G093650	Potri.001G093650.1					0	0	0	1.61556	0.302008	0	0	0	0.246661	0	0	0	6.04609	1.85662e-07	7.32919e-07	up	3.40297	0.0243731	0.0730899	no	0	1	1	no
Potri.001G093700	Potri.001G093700.1	AT4G23800			Potri.001G093700	1.4191	3.34986	1.8272	7.76859	2.25035	1.71213	4.45475	4.44539	2.95512	4.51606	4.83026	3.27662	0.824496	0.0316981	0.0542292	no	0.842528	0.0279661	0.0819808	no	0.932975	0.0151082	0.0523674	no	HMG (high mobility group) box protein
Potri.001G093800	Potri.001G093800.4	AT4G11090	TBL23		Potri.001G093800	3.45812	3.32671	3.31581	4.39584	4.13152	3.68494	2.83554	3.68665	3.41292	3.43099	4.24199	2.53389	0.273618	0.467405	0.558557	no	-0.023495	0.950228	1	no	0.0144722	0.969346	1	no	TRICHOME BIREFRINGENCE-LIKE 23
Potri.001G093900	Potri.001G093900.3	AT3G61670	AT3G61670		Potri.001G093900	0.819347	0.182676	0.225024	1.11148	1.3453	2.06183	0.77307	0.59185	0.940415	1.13349	0.738445	0.784177	1.88201	2.2837e-06	7.79326e-06	up	0.910483	0.0205037	0.0642259	no	1.11543	0.00462164	0.0196525	up	extra-large G-like protein, putative (DUF3133)
Potri.001G094000	Potri.001G094000.1	AT3G61660	AT3G61660		Potri.001G094000	0.998667	1.07383	1.02214	0.850294	0.580785	0.101665	0	0.14628	0	0.484876	0.493276	0.314295	-1.04183	0.0188776	0.0338989	down	-4.24088	7.79283e-13	3.12008e-11	down	-1.26031	0.00496509	0.0206349	down	hypothetical protein
Potri.001G094100	Potri.001G094100.1	AT4G01100	ADNT1		Potri.001G094100	56.2576	53.7375	50.7856	36.1451	27.3606	43.3431	33.0863	32.3291	27.9499	36.8608	31.9999	24.6322	-0.589445	0.115463	0.170963	no	-0.784141	0.0367508	0.102594	no	-0.782157	0.0372442	0.106723	no	adenine nucleotide transporter 1
Potri.001G094200	Potri.001G094200.8	AT5G41790	CIP1		Potri.001G094200	0.707028	0.800557	0.510808	3.4344	2.54246	1.63146	2.06129	1.70877	2.38436	1.7291	1.80821	2.84939	1.91009	1.2958e-06	4.56816e-06	up	1.60542	4.13332e-05	0.000346743	up	1.6594	2.32854e-05	0.000202805	up	COP1-interactive protein 1
Potri.001G094266	Potri.001G094266.1	AT5G41780	AT5G41780		Potri.001G094300	0.795148	0.946437	0.912397	1.4061	0.930294	1.73559	0.434662	1.04823	1.33965	2.11199	1.19211	0.0883215	0.617538	0.132853	0.19304	no	0.0997389	0.809471	1	no	0.349478	0.397967	0.63871	no	myosin heavy chain-like protein
Potri.001G094332	Potri.001G094332.1	AT1G64320	AT1G64320		Potri.001G094300	0.184185	0.0648157	0.419167	1.17254	0.964035	0.185627	0.382598	0.857919	0.787361	1.14466	0.305678	0.295625	1.80604	9.03495e-05	0.000245923	up	1.63648	0.000370082	0.00227737	up	1.42125	0.00221844	0.0106007	up	myosin heavy chain-like protein
Potri.001G094400	Potri.001G094400.1	AT5G41770	AT5G41770		Potri.001G094400	11.1624	9.4508	8.68893	13.9998	11.092	11.6676	12.9297	13.226	13.2256	12.9065	8.96051	11.5808	0.32695	0.382705	0.473539	no	0.426445	0.255067	0.454459	no	0.191038	0.609814	0.852791	no	crooked neck protein, putative / cell cycle protein
Potri.001G094500	Potri.001G094500.7	AT4G11110	SPA2		Potri.001G094500	2.52397	2.88753	2.2665	5.4531	3.77673	4.83009	3.41589	4.47663	3.41523	5.21307	3.32982	2.5079	0.872294	0.0210164	0.0373359	no	0.558272	0.138141	0.29504	no	0.52508	0.163157	0.343818	no	SPA1-related 2
Potri.001G094600	Potri.001G094600.1	AT5G41760	AT5G41760		Potri.001G094600	9.27722	10.4312	10.2274	7.95241	6.03822	7.98605	9.26677	7.56186	6.82208	9.63096	9.17417	5.53679	-0.445815	0.236627	0.315935	no	-0.34033	0.365519	0.592651	no	-0.298731	0.427049	0.67182	no	Nucleotide-sugar transporter family protein
Potri.001G094700	Potri.001G094700.1	AT3G61640	AGP20		Potri.001G094700	18.3664	39.7174	49.5668	316.959	158.026	187.707	593.581	505.066	402.291	376.022	311.835	289.194	2.62156	4.59663e-11	2.88047e-10	up	3.80111	1.0779e-19	1.27422e-17	up	3.18184	5.65331e-15	2.85308e-13	up	arabinogalactan protein 20
Potri.001G094750	Potri.001G094750.1	AT4G23760	AT4G23760		Potri.001G094750	0	0.256041	0	0.857753	1.82795	0	0	0	0	0	0	0	2.97582	0.000655355	0.00155513	up	-2.59799	0.0945074	0.218987	no	-2.59799	0.105934	0.244343	no	Cox19-like CHCH family protein
Potri.001G094800	Potri.001G094800.1	AT4G23750	CRF2	ERF	Potri.001G094800	0.125421	0.297918	0.0135919	2.26224	1.27353	0.643503	0.260529	0.540108	0.24663	0.0487157	0.371697	0.189464	3.19414	1.99805e-12	1.493e-11	up	1.21439	0.00846252	0.0312521	up	0.401416	0.408878	0.651355	no	cytokinin response factor 2
Potri.001G094900	Potri.001G094900.1	AT1G64230	UBC28		Potri.001G094900	309.631	304.584	338.315	337.15	312.397	432.489	360.435	361.25	370.842	374.863	315.986	313.185	0.183925	0.621723	0.704031	no	0.197835	0.595621	0.834516	no	0.075978	0.838448	1	no	ubiquitin-conjugating enzyme 28
Potri.001G095200	Potri.001G095200.4	AT4G23740	AT4G23740		Potri.001G095200	1.87132	2.71419	2.75876	4.47182	3.40603	2.35553	2.35922	2.9114	2.10439	2.48014	2.84787	2.43531	0.477429	0.207462	0.283941	no	0.00606578	0.987212	1	no	0.0796303	0.833425	1	no	Leucine-rich repeat protein kinase family protein
Potri.001G095300	Potri.001G095300.1	AT3G61610	AT3G61610		Potri.001G095300	9.17821	11.1411	11.4195	4.39472	10.4954	10.5546	9.65186	11.0586	11.4829	6.95224	8.67867	10.5206	-0.31811	0.396852	0.487767	no	0.0206528	0.956044	1	no	-0.279254	0.456897	0.705391	no	Galactose mutarotase-like superfamily protein
Potri.001G095500	Potri.001G095500.4	AT4G11160	AT4G11160		Potri.001G095500	3.96845	3.03713	2.68353	6.81792	6.45928	3.76155	3.86245	4.36668	4.17904	4.58979	3.5952	4.49309	0.813629	0.0315515	0.0540097	no	0.356805	0.343693	0.567205	no	0.388013	0.303395	0.524738	no	Translation initiation factor 2, small GTP-binding protein
Potri.001G095600	Potri.001G095600.1	AT3G59140	ABCC10		Potri.001G095600	0.679311	1.17361	1.39766	1.02717	1.23156	0.297665	1.44769	0.813322	0.673377	0.525801	0.752765	1.56624	-0.349022	0.361569	0.451612	no	-0.149799	0.694207	0.920742	no	-0.190499	0.617418	0.859701	no	multidrug resistance-associated protein 14
Potri.001G095800	Potri.001G095800.1	AT5G41670	AT5G41670		Potri.001G095800	38.2652	37.2597	27.9534	67.329	49.5173	38.354	74.031	50.3876	70.2627	82.6258	69.9173	54.7594	0.584661	0.118267	0.17457	no	0.911691	0.0153195	0.0509232	no	1.00233	0.00778258	0.0302836	up	6-phosphogluconate dehydrogenase family protein
Potri.001G095900	Potri.001G095900.1	AT1G60500	DRP4C		Potri.001G095900	0	0	0.0130272	1.95568	0.85569	0	0	0.0105647	0	0	0	0	7.40267	5.64609e-24	2.49868e-22	up	-0.060253	0.968542	1	no	-1.8314	0.248495	0.454725	no	Dynamin related protein 4C
Potri.001G096000	Potri.001G096000.1	AT4G23720	AT4G23720		Potri.001G096000	0.900849	2.16625	1.95251	3.72884	5.74192	2.09092	8.05417	4.3984	5.40848	4.89869	8.35338	10.1308	1.2	0.00220652	0.00479666	up	1.82723	3.88643e-06	4.25264e-05	up	2.21685	2.94027e-08	4.92251e-07	up	transmembrane protein, putative (DUF1191)
Potri.001G096100	Potri.001G096100.1	AT3G61600	POB1		Potri.001G096100	6.68934	6.35467	6.06862	7.56497	9.0667	7.44641	7.86125	8.87584	6.44569	7.9979	8.12354	7.86889	0.333088	0.375318	0.466213	no	0.278392	0.458464	0.697497	no	0.327809	0.382902	0.621933	no	POZ/BTB containin G-protein 1
Potri.001G096200	Potri.001G096200.1	AT5G41620	AT5G41620		Potri.001G096200	1.60974	1.69942	2.62236	5.87682	2.66353	3.53965	5.31377	4.12551	4.10218	5.05244	3.4841	1.56885	1.02579	0.00743255	0.014638	up	1.19099	0.00192136	0.00907418	up	0.768997	0.044146	0.122057	no	intracellular protein transporter USO1-like protein
Potri.001G096320	Potri.001G096320.2	AT5G41610	CHX18		Potri.001G096400	0.0176291	0.186113	0.171943	0.623489	0.19377	0.274582	0.125278	0.0309867	0.150723	0.0855932	0.292576	0.0665775	1.51297	0.000775653	0.00182175	up	-0.302212	0.535525	0.777298	no	0.19615	0.681601	0.915161	no	cation/H+ exchanger 18
Potri.001G096440	Potri.001G096440.1	AT4G23690	DIR6		Potri.003G134800	0	0	0	0	0	0	0	0	0	0	0	0	0	1	1	no	0	1	1	no	0	1	1	no	Disease resistance-responsive (dirigent-like protein) family protein
Potri.001G096680	Potri.001G096680.1	AT1G64160	DIR5		Potri.001G096600	0.250085	0	0.135509	0.294825	0	0	0	0.0274734	0	0	0	0	-0.466844	0.518968	0.608361	no	-3.23005	0.0016323	0.0079635	down	-5.0012	0.000152641	0.00106354	down	Disease resistance-responsive (dirigent-like protein) family protein
Potri.001G096800	Potri.001G096800.1	AT1G64160	DIR5		Potri.001G096800	0	0	0	0	0.229934	0	0	0	0	0	0	0	4.3156	0.00224174	0.00486079	up	0	1	1	no	0	1	1	no	Disease resistance-responsive (dirigent-like protein) family protein
Potri.001G097001	Potri.001G097001.1	AT4G23690	DIR6		Potri.001G096900	0	0.366739	0	0.113409	0	0.117518	0	0.169089	0	0	0	0	-0.739364	0.312343	0.399616	no	-1.10336	0.140781	0.299603	no	-5.04685	0.000113163	0.000820616	down	Disease resistance-responsive (dirigent-like protein) family protein
Potri.001G097200	Potri.001G097200.7	AT1G64140	AT1G64140		Potri.001G097200	22.5245	17.9477	15.1663	44.227	72.7062	37.9466	42.4218	34.5512	39.0003	27.0918	49.2042	83.2365	1.47692	0.000104967	0.000283169	up	1.05956	0.00495441	0.020184	up	1.51965	6.70612e-05	0.000516253	up	WRKY transcription factor
Potri.001G097300	Potri.001G097300.2	AT3G18440	ALMT9		Potri.001G097300	0.0121146	0.010658	0	0.685534	0.253634	0	0.0132447	0.0425878	0.0103576	0.294096	0	0.0114379	5.01808	5.19254e-12	3.6745e-11	up	1.3468	0.195503	0.385491	no	3.49529	2.06847e-05	0.000182156	up	aluminum-activated malate transporter 9
Potri.001G097400	Potri.001G097400.1	AT4G23650	CDPK6		Potri.001G097400	24.4233	26.8116	25.7133	25.7465	19.1934	25.5009	25.0763	26.4106	23.3223	25.8242	21.0639	19.305	-0.127484	0.732827	0.79982	no	-0.040689	0.913209	1	no	-0.217187	0.561	0.807952	no	calcium-dependent protein kinase 6
Potri.001G097500	Potri.001G097500.2	AT5G60750	AT5G60750		Potri.001G097500	9.36408	8.78103	9.91387	13.7855	12.6446	14.2755	15.4492	14.8052	12.2266	12.3586	13.2951	15.7595	0.536793	0.153493	0.219106	no	0.598228	0.111792	0.249585	no	0.561687	0.135374	0.297416	no	CAAX amino terminal protease family protein
Potri.001G097600	Potri.001G097600.3	AT1G64110	DAA1		Potri.001G097600	2.7772	2.98214	1.04094	33.8072	28.2705	15.1139	18.6971	19.8502	43.5547	17.7015	15.6937	22.8035	3.50295	2.15914e-17	3.23019e-16	up	3.59214	4.43721e-18	3.98812e-16	up	3.04525	5.33272e-14	2.35402e-12	up	P-loop containing nucleoside triphosphate hydrolases superfamily protein
Potri.001G097700	Potri.001G097700.1	AT4G11220	BTI2		Potri.001G097700	62.3793	75.7193	72.5392	114.121	95.4923	91.0842	112.233	102.265	106.314	101.673	105.084	108.718	0.513503	0.169588	0.238825	no	0.606932	0.104828	0.238171	no	0.582739	0.119326	0.268937	no	VIRB2-interacting protein 2
Potri.001G097801	Potri.001G097801.2	AT4G23620	AT4G23620		Potri.T144400	5.57959	7.08303	6.37129	13.1114	14.9743	12.54	11.1971	11.4692	10.9014	11.9997	12.0522	11.5788	1.09331	0.00406905	0.00845902	up	0.818072	0.0308333	0.0886804	no	0.904077	0.0171869	0.0583486	no	Ribosomal protein L25/Gln-tRNA synthetase, anti-codon-binding domain-containing protein
Potri.001G097901	Potri.001G097901.1	AT1G13130	AT1G13130		Potri.T144300	0	0.0513885	0	0.881431	0.513627	0	0	0	0.0599281	0.0453765	0	0	4.49916	1.75243e-13	1.49712e-12	up	0.178365	0.84025	1	no	-0.22609	0.811768	1	no	Cellulase (glycosyl hydrolase family 5) protein
Potri.001G098000	Potri.001G098000.2	AT1G64080	MAKR2		Potri.001G098000	0.207362	1.34085	0.61798	0.696709	0.542671	0.294479	0.952165	0.264249	0.14183	0.19129	0.430178	1.12573	-0.512206	0.204694	0.280759	no	-0.701759	0.0835975	0.199774	no	-0.31064	0.437592	0.683636	no	membrane-associated kinase regulator
Potri.001G098100	Potri.001G098100.1	AT2G46150	AT2G46150		Potri.001G098100	0.105215	0	0	0.341106	0.330421	0	0	0	0.0224889	0	0.405362	0.397354	2.53209	0.000623117	0.00148297	up	-1.71854	0.162528	0.335069	no	2.81707	8.7e-05	0.000652884	up	Late embryogenesis abundant (LEA) hydroxyproline-rich glycoprotein family
Potri.001G098200	Potri.001G098200.2	AT1G64065	AT1G64065		Potri.001G098200	0	0	0	2.09978	1.61773	0	0	0	0	0	0	0	8.5113	1.57137e-20	3.82137e-19	up	0	1	1	no	0	1	1	no	Late embryogenesis abundant (LEA) hydroxyproline-rich glycoprotein family
Potri.001G098300	Potri.001G098300.1	AT1G64060	RBOH F		Potri.001G098300	5.31107	3.46667	3.34839	8.6501	13.6178	7.96753	9.40409	11.0746	11.1676	5.86864	13.5374	27.6601	1.31795	0.00053295	0.00128807	up	1.38384	0.000281593	0.00180415	up	1.95648	4.38873e-07	5.78851e-06	up	respiratory burst oxidase protein F
Potri.001G098400	Potri.001G098400.1	AT5G41590	AT5G41590		Potri.001G098400	0	0.0792452	0.0976159	0	0.282877	0.123792	0.0246196	0.395816	0.0770117	0.0874677	0.0266949	0.297656	1.19522	0.078341	0.121643	no	1.49325	0.0215105	0.0667798	no	1.237	0.0663056	0.169522	no	LURP-one-like protein (DUF567)
Potri.001G098500	Potri.001G098500.2	AT1G64050	AT1G64050		Potri.001G098500	12.7643	9.7782	11.6754	15.9931	10.7087	13.7044	13.3706	13.1294	12.3156	13.1733	8.94769	11.129	0.2398	0.521512	0.610886	no	0.181911	0.626651	0.861357	no	-0.0411582	0.912372	1	no	hypothetical protein
Potri.001G098600	Potri.001G098600.2	AT4G11240	TOPP7		Potri.001G098600	43.3982	46.1842	44.5167	47.9087	41.7152	45.5968	48.9055	44.6572	40.8247	45.3368	39.1148	35.4908	0.0119978	0.974349	0.989357	no	0.00305536	0.993466	1	no	-0.160954	0.666312	0.902259	no	Calcineurin-like metallo-phosphoesterase superfamily protein
Potri.001G098700	Potri.001G098700.6	AT4G11270	AT4G11270		Potri.001G098700	2.16502	1.62361	1.78294	2.20941	2.67072	2.23702	2.38784	1.61774	1.41069	1.96805	1.49242	2.16566	0.353267	0.348906	0.438746	no	-0.0415509	0.912262	1	no	0.0147612	0.968778	1	no	Transducin/WD40 repeat-like superfamily protein
Potri.001G098800	Potri.001G098800.1	AT4G09740	GH9B14		Potri.001G098800	0.216503	0	0.0156418	6.67017	0.966987	1.05793	0.59964	0.0126849	0.209783	1.06519	0.256652	0.708622	5.20844	1.39489e-24	6.88035e-23	up	1.77639	0.000854329	0.00463344	up	3.12984	6.63654e-10	1.49121e-08	up	glycosyl hydrolase 9B14
Potri.001G098901	Potri.001G098901.1					0.203249	0.0255443	0	1.95111	0.0303947	0.319231	0	0.0255179	0.0744731	0.112779	0.13768	0	3.23485	2.816e-08	1.23292e-07	up	-1.01653	0.244987	0.448361	no	0.0712535	0.927265	1	no
Potri.001G099001	Potri.001G099001.1	AT5G52830	WRKY27	WRKY	Potri.001G099001	0	0	0	0.144001	0.146133	0.223827	0	0.153358	0	0	0	0.362453	6.29068	2.06796e-08	9.17974e-08	up	4.63667	0.000567811	0.00329637	up	5.84847	6.80646e-07	8.58451e-06	up	WRKY DNA-binding protein 27
Potri.001G099100	Potri.001G099100.8	AT1G63990	SPO11-2		Potri.001G099100	0.0882001	0.0581963	0.0119479	0.636873	0.461643	0	0.421872	0.193787	0.301632	0.363997	0.0653476	0.0832735	2.71328	1.92491e-07	7.58502e-07	up	2.46957	2.25285e-06	2.61791e-05	up	1.66616	0.0022648	0.0107985	up	sporulation 11-2
Potri.001G099200	Potri.001G099200.1	AT5G41560	AT5G41560		Potri.001G099200	22.7974	21.7276	21.9607	28.5008	15.9487	20.9213	20.2813	22.3272	13.9494	20.5096	14.6165	13.9625	-0.0247512	0.947466	0.969771	no	-0.233456	0.534549	0.776463	no	-0.437334	0.24577	0.454725	no	DET1 complexing ubiquitin ligase
Potri.001G099300	Potri.001G099300.1	AT1G63970	ISPF		Potri.001G099300	2.65622	2.39292	0.644798	14.0288	4.33766	8.68325	3.67066	5.86406	9.0294	7.05699	7.12887	6.29972	2.24146	1.98637e-08	8.83782e-08	up	1.70099	1.54705e-05	0.000145733	up	1.84129	3.16258e-06	3.41874e-05	up	isoprenoid F
Potri.001G099400	Potri.001G099400.2	AT4G11280	ACS6		Potri.001G099400	3.61316	2.0813	1.59654	20.7526	13.2492	36.8873	20.1978	21.6137	29.2547	10.9746	26.9866	30.5903	3.28061	1.18329e-15	1.38426e-14	up	3.28409	1.11057e-15	7.08025e-14	up	3.23197	2.70915e-15	1.43363e-13	up	1-aminocyclopropane-1-carboxylic acid (acc) synthase 6
Potri.001G099500	Potri.001G099500.3	AT1G01490	AT1G01490		Potri.001G099500	0.573352	0.080706	0.198831	1.18963	0.768242	0.273161	0	0.0403112	0.156863	0.02227	0.244683	1.38579	1.37395	0.00302804	0.00642808	up	-1.96613	0.000951429	0.00508727	down	0.983041	0.0356682	0.103036	no	Heavy metal transport/detoxification superfamily protein
Potri.001G099600	Potri.001G099600.2	AT1G63940	MDAR6		Potri.001G099600	11.2568	12.3926	6.86337	64.3302	26.7219	28.7975	38.0039	30.9719	43.5271	48.435	38.5434	36.0986	1.9732	3.44357e-07	1.31086e-06	up	1.88209	1.07848e-06	1.37163e-05	up	2.01169	2.09892e-07	2.94788e-06	up	monodehydroascorbate reductase 6
Potri.001G099700	Potri.001G099700.1	AT1G63930	ROH1		Potri.001G099700	6.20519	7.29257	7.50576	9.19956	6.13478	6.41744	14.2533	16.7322	11.8966	9.61649	13.3372	6.86461	0.0499855	0.894403	0.929618	no	1.02952	0.00662313	0.0254258	up	0.504847	0.18043	0.37154	no	from the Czech 'roh' meaning 'corner'
Potri.001G099800	Potri.001G099800.1	AT1G63910	PtrMYB010	MYB	Potri.001G099800	171.113	192.717	190.459	54.6551	78.0472	74.1929	68.2051	92.775	76.9351	88.2843	68.1298	56.019	-1.42166	0.000183885	0.000478341	down	-1.22014	0.00125409	0.00640789	down	-1.3836	0.00026877	0.00173925	down	myb domain protein 103
Potri.001G099900	Potri.001G099900.7	AT4G01370	MPK4		Potri.002G162500	2.21156	2.60215	1.85265	4.84654	4.13306	3.54283	2.2102	3.43415	2.83041	2.23975	2.50909	2.33142	0.90744	0.0180106	0.0326821	no	0.346103	0.365164	0.592186	no	0.0855231	0.823386	1	no	MAP kinase 4
Potri.001G100000	Potri.001G100000.1	AT4G23500	AT4G23500		Potri.001G100000	7.51181	7.83458	5.20295	30.044	23.88	43.1045	32.9545	20.8455	38.3218	23.6439	24.2478	27.6479	2.23894	1.02662e-08	4.73751e-08	up	2.16399	2.86457e-08	5.1387e-07	up	1.87773	1.16744e-06	1.3984e-05	up	Pectin lyase-like superfamily protein
Potri.001G100100	Potri.001G100100.1	AT4G23496	SP1L5		Potri.001G100100	36.939	42.9558	41.8507	19.7151	16.8733	21.7216	31.133	27.5648	27.1601	27.0977	30.0154	22.5107	-1.06179	0.00507039	0.0102647	down	-0.503909	0.179221	0.361187	no	-0.612725	0.102998	0.239728	no	SPIRAL1-like5
Potri.001G100200	Potri.001G100200.1	AT4G25700	BETA-OHASE 1		Potri.001G100200	0.0175979	0.15482	0.038142	2.11611	1.65795	0.661057	0.692623	0.309319	0.331003	0.0683535	0.125168	0.13292	4.2853	1.39478e-16	1.85084e-15	up	2.54548	2.12686e-06	2.49144e-05	up	0.548432	0.381663	0.6205	no	beta-hydroxylase 1
Potri.001G100300	Potri.001G100300.1	AT1G28140	AT1G28140		Potri.001G100300	2.91004	3.81721	2.09613	7.5803	3.33811	4.72572	4.34361	3.07818	6.12312	4.75476	2.99523	2.0236	0.823015	0.0316787	0.0542119	no	0.616655	0.106576	0.240697	no	0.146012	0.702755	0.93228	no	integral membrane family protein
Potri.001G100500	Potri.001G100500.1	AT5G41470	AT5G41470		Potri.001G100500	0.158241	0.174018	0.493026	3.00813	0.0414121	0.453068	0.302755	0.121687	0.0676454	0.422564	0.0703447	0.0933765	2.07743	3.90413e-06	1.29161e-05	up	-0.766551	0.136248	0.292003	no	-0.439126	0.383114	0.622163	no	Nuclear transport factor 2 (NTF2) family protein
Potri.001G100550	Potri.001G100550.1					0.0611387	0.107575	0.165641	1.26134	0.960008	0.672189	0.200526	0	0.0261357	0.0593685	0.253667	1.55854	3.07455	1.809e-08	8.08785e-08	up	-0.664859	0.374642	0.603263	no	2.48352	8.887e-06	8.60879e-05	up
Potri.001G100600	Potri.001G100600.1	AT1G16480	AT1G16480		Potri.001G100600	0.0638242	0.0421125	0.35448	0.705398	1.06899	0.409333	0.174445	0.273448	0.504749	0.20917	0.453959	1.35583	2.2685	1.78386e-07	7.05952e-07	up	1.08741	0.0128342	0.0440163	up	2.16292	6.1911e-07	7.89405e-06	up	Tetratricopeptide repeat (TPR)-like superfamily protein
Potri.001G100700	Potri.001G100700.2	AT5G41460	AT5G41460		Potri.001G100700	5.32153	7.92231	8.46787	4.361	5.5132	4.13603	4.9097	4.16025	5.04557	4.58145	5.5744	4.91329	-0.631918	0.0932619	0.141416	no	-0.621128	0.0987933	0.226958	no	-0.526951	0.161006	0.340247	no	transferring glycosyl group transferase (DUF604)
Potri.001G100800	Potri.001G100800.5	AT5G41410	BEL1	TALE	Potri.001G100800	0.00787451	0	0	2.1073	1.62389	0.281373	0.111918	0.103808	0.00673243	0.0841116	0.2147	0.044608	8.53871	4.082e-33	1.32964e-30	up	4.35634	1.34405e-06	1.66564e-05	up	4.96965	6.2516e-09	1.19393e-07	up	POX (plant homeobox) family protein
Potri.001G100900	Potri.001G100900.1	AT1G63850	AT1G63850		Potri.001G100900	1.66565	1.89446	2.16409	3.93811	2.88033	1.65255	2.65608	2.32923	2.40754	2.40379	3.11997	1.6508	0.563823	0.138943	0.200736	no	0.368825	0.332284	0.553536	no	0.324595	0.393985	0.634206	no	BTB/POZ domain-containing protein
Potri.001G101000	Potri.001G101000.2	AT3G61460	BRH1		Potri.003G130900	0.784206	0.902195	3.03985	2.84462	1.35766	1.7686	1.7477	0.954277	1.23779	1.69873	2.64587	0.512586	0.342082	0.397057	0.487968	no	-0.258341	0.527291	0.76894	no	0.0377784	0.926047	1	no	brassinosteroid-responsive RING-H2
Potri.001G101100	Potri.001G101100.2	AT1G63830	AT1G63830		Potri.001G101100	53.9109	47.3419	48.4369	45.3403	57.9836	66.5149	63.6862	56.4497	51.3557	55.9906	53.7793	52.9862	0.182274	0.625359	0.707299	no	0.196118	0.599328	0.837421	no	0.120741	0.746328	0.96714	no	PLAC8 family protein
Potri.001G101200	Potri.001G101200.2	AT5G41380	AT5G41380		Potri.001G101200	0	0.110563	0	1.50009	0.78934	0	0	0	0	0	0	0	4.16057	1.47338e-13	1.27345e-12	up	-4.38632	0.0012946	0.00657159	down	-4.38632	0.00185031	0.00911512	down	CCT motif family protein
Potri.001G101300	Potri.001G101300.3	AT5G41370	XPB1		Potri.001G101300	11.3366	12.4133	13.2783	12.7902	12.1664	12.173	13.1384	12.5408	13.213	16.1086	13.8474	14.7023	0.00393943	0.99159	1	no	0.0708604	0.849602	1	no	0.27034	0.469672	0.719211	no	DNA repair helicase XPB1-like protein
Potri.001G101400	Potri.001G101400.1	AT4G11380	AT4G11380		Potri.001G101400	33.2183	33.62	34.1862	29.7547	28.1643	26.672	29.01	30.5138	31.8813	30.7843	31.3204	30.0927	-0.256137	0.492479	0.582908	no	-0.144339	0.698755	0.923912	no	-0.131907	0.723591	0.949445	no	Adaptin family protein
Potri.001G101500	Potri.001G101500.2	AT4G35785	AT4G35785		Potri.001G101500	1.84322	1.03602	2.66335	4.94955	5.52051	3.84664	2.46298	2.60986	1.22569	2.98308	2.97407	5.51083	1.37396	0.000817276	0.00191358	up	0.188833	0.65013	0.882017	no	1.0591	0.00990113	0.0367126	up	RNA-binding (RRM/RBD/RNP motifs) family protein
Potri.001G101600	Potri.001G101600.4	AT1G19330	AT1G19330		Potri.001G101600	10.8671	12.1408	13.4466	41.6843	35.146	23.43	27.7367	19.8613	29.9992	31.2898	26.3254	31.8139	1.45936	0.000130225	0.000347249	up	1.08982	0.00395742	0.0167892	up	1.29463	0.000654629	0.00377716	up	histone deacetylase complex subunit
Potri.001G101700	Potri.001G101700.10	AT5G41350	AT5G41350		Potri.001G101700	8.11052	9.45746	11.8059	16.8316	17.5455	17.7639	21.5119	15.9851	16.7919	14.9708	15.3463	18.9738	0.827931	0.027971	0.0483989	no	0.886009	0.0187668	0.0602572	no	0.746882	0.0471643	0.128819	no	RING/U-box superfamily protein
Potri.001G101800	Potri.001G101800.2	AT4G11400	AT4G11400		Potri.001G101800	11.5858	14.9485	13.6179	7.0679	10.4178	8.74058	6.88078	10.4818	7.89519	9.043	8.31128	6.85424	-0.614345	0.101474	0.152451	no	-0.668571	0.0748516	0.182797	no	-0.729973	0.0520436	0.139345	no	ARID/BRIGHT DNA-binding, ELM2 domain and myb-like DNA-binding domain-containing protein
Potri.001G101900	Potri.001G101900.1	AT5G41340	UBC4		Potri.001G101900	14.9519	16.6827	16.9723	28.8527	17.5083	20.9235	21.2388	20.6699	18.9418	29.1969	17.5952	17.3625	0.468762	0.212459	0.289895	no	0.323974	0.388296	0.619246	no	0.400522	0.286469	0.503023	no	ubiquitin conjugating enzyme 4
Potri.001G101975	Potri.001G101975.6	AT1G63770	AT1G63770		Potri.001G102000	4.34601	5.51289	4.98729	17.7457	10.9398	12.0937	11.7718	12.8442	11.8038	9.25167	8.30701	9.00808	1.45737	0.000134379	0.000357861	up	1.29441	0.00066127	0.00372303	up	0.839385	0.0259631	0.0796229	no	Peptidase M1 family protein
Potri.001G102051	Potri.001G102051.3	AT1G63770	AT1G63770		Potri.001G102000	3.94869	3.41503	4.53308	6.11477	4.03544	3.7282	4.14875	3.77617	3.98253	3.97084	3.45121	3.29845	0.221989	0.554504	0.642469	no	0.00144361	0.996932	1	no	-0.149893	0.690031	0.922046	no	Peptidase M1 family protein
Potri.001G102200	Potri.001G102200.5	AT5G52430	AT5G52430		Potri.001G102200	7.14149	6.07579	5.13828	11.3318	13.3135	14.7031	8.20643	10.071	10.0287	7.89438	11.5063	14.7626	1.09993	0.00373546	0.00781117	up	0.624834	0.097133	0.223792	no	0.895978	0.0177807	0.0600432	no	hydroxyproline-rich glycoprotein family protein
Potri.001G102300	Potri.001G102300.1	AT5G41330	AT5G41330		Potri.001G102300	15.1732	4.64626	5.85963	7.24731	102.877	49.3603	20.331	19.4131	35.0354	5.12835	80.8583	199.161	2.63485	3.23415e-11	2.06906e-10	up	1.5422	5.59992e-05	0.000450799	up	3.47303	3.14739e-17	2.19962e-15	up	BTB/POZ domain with WD40/YVTN repeat-like protein
Potri.001G102400	Potri.001G102400.1	AT4G11650	OSM34		Potri.001G102400	251.907	319.537	284.568	287.501	308.101	671.46	451.991	335.883	413.65	414.602	385.349	645.191	0.565806	0.130125	0.189529	no	0.489146	0.190339	0.377892	no	0.75551	0.0437826	0.121256	no	osmotin 34
Potri.001G102501	Potri.001G102501.9	AT1G12770	EMB1586		Potri.001G102501	0.770202	0.729716	0.256823	2.44459	1.42645	2.06271	1.87842	1.87447	0.607843	1.78346	1.54513	1.78998	1.72249	0.000257441	0.0006567	up	1.27207	0.00760566	0.0285411	up	1.51541	0.00138886	0.00713096	up	P-loop containing nucleoside triphosphate hydrolases superfamily protein
Potri.001G102600	Potri.001G102600.1	AT4G11655	AT4G11655		Potri.001G102600	1.35531	1.14465	1.02813	6.48696	8.00174	4.49511	5.09718	4.90739	5.33021	3.44809	4.72352	5.01605	2.42289	3.75877e-09	1.83354e-08	up	2.11597	2.12848e-07	3.18159e-06	up	1.89814	3.06445e-06	3.32503e-05	up	Uncharacterized protein family (UPF0497)
Potri.001G102900	Potri.001G102900.24	AT1G63700	YDA		Potri.001G102900	17.1026	14.883	18.4518	25.5393	22.5682	20.5499	19.192	16.3222	17.5458	20.3252	17.7878	17.0948	0.444907	0.233816	0.312745	no	0.0731331	0.844561	1	no	0.130408	0.726669	0.951922	no	Protein kinase superfamily protein
Potri.001G103000	Potri.001G103000.1	AT4G11410	AT4G11410		Potri.001G103000	0	0	0	0.879175	0.598511	0	0	0	0	0	0	0	7.2418	1.11386e-12	8.59941e-12	up	0	1	1	no	0	1	1	no	NAD(P)-binding Rossmann-fold superfamily protein
Potri.001G103100	Potri.001G103100.1	AT1G63690	SPPL2		Potri.001G103100	4.72375	4.83096	5.02545	8.00281	6.04246	6.79396	4.67987	6.10846	5.05523	6.17195	5.74068	6.76638	0.515041	0.171788	0.241485	no	0.12012	0.749539	0.966345	no	0.357515	0.342392	0.573439	no	SIGNAL PEPTIDE PEPTIDASE-LIKE 2
Potri.001G103200	Potri.001G103200.3	AT5G41320	AT5G41320		Potri.001G103200	0	0	0	0.203883	0.532466	0	0	0	0	0	0	0	7.54648	2.18845e-14	2.12822e-13	up	0	1	1	no	0	1	1	no	stress response NST1-like protein
Potri.001G103300	Potri.001G103300.1	AT1G63680	MURE		Potri.001G103300	0.198644	0.244663	0.107636	2.17008	1.03278	1.00706	0.412631	0.424807	0.639707	0.797288	0.675045	0.587651	2.91629	6.63888e-12	4.62665e-11	up	1.41165	0.000695818	0.00388742	up	1.88838	6.1275e-06	6.20274e-05	up	ALBINO OR PALE-GREEN 13
Potri.001G103400	Potri.001G103400.5	AT3G61380	TRM14		Potri.001G103400	0.576666	0.387315	0.813091	2.66816	3.36881	1.87478	1.08466	1.18799	1.5162	1.11994	1.70534	1.60995	2.15588	6.12529e-08	2.5637e-07	up	1.09535	0.00493064	0.0200919	up	1.32108	0.000730085	0.00413182	up	Phosphatidylinositol N-acetyglucosaminlytransferase subunit P-like protein
Potri.001G103600	Potri.001G103600.3	AT5G41315	GL3	bHLH	Potri.001G103600	0.947738	1.61741	1.71436	5.26722	4.10267	4.21757	3.34995	3.04987	3.96612	2.6225	3.66612	8.69234	1.66591	1.72467e-05	5.19516e-05	up	1.2759	0.000894939	0.00482592	up	1.80749	3.376e-06	3.6292e-05	up	basic helix-loop-helix (bHLH) DNA-binding superfamily protein
Potri.001G103800	Potri.001G103800.1	AT4G23330	AT4G23330		Potri.001G103800	11.1936	14.7716	13.5544	19.5774	16.4486	16.3465	15.3691	17.7122	14.2654	16.9421	18.2532	16.0758	0.405864	0.280776	0.365042	no	0.260544	0.488265	0.728315	no	0.375264	0.31854	0.543227	no	hypothetical protein
Potri.001G103900	Potri.001G103900.1	AT4G26400	AT4G26400		Potri.001G103900	0	0.148291	0.319669	0.546463	0.220561	0.193043	0	0.148138	0.468363	0.102299	0	0	1.02152	0.0504867	0.0821493	no	0.472527	0.375529	0.604218	no	-2.02318	0.00489836	0.0203989	down	RING/U-box superfamily protein
Potri.001G104000	Potri.001G104000.16	AT1G63640	AT1G63640		Potri.001G104000	4.30307	4.53667	4.8206	4.64844	6.32817	3.66583	5.01557	4.35336	4.49818	4.24614	4.688	8.39407	0.100031	0.789562	0.846639	no	0.0215897	0.954055	1	no	0.343363	0.359851	0.594433	no	P-loop nucleoside triphosphate hydrolases superfamily protein with CH (Calponin Homology) domain-containing protein
Potri.001G104200	Potri.001G104200.4	AT4G11450	AT4G11450		Potri.001G104200	3.62832	4.40459	5.18273	4.86472	3.31144	2.48751	3.71262	3.98412	3.63448	3.52326	2.98227	2.5712	-0.310292	0.410229	0.501405	no	-0.221726	0.555635	0.797066	no	-0.541725	0.151576	0.324808	no	bromo-adjacent domain protein, putative (DUF3527)
Potri.001G104300	Potri.001G104300.4	AT4G11560	AT4G11560		Potri.001G104300	7.36139	8.55709	9.648	10.9863	8.60546	9.79625	10.111	9.87174	9.39137	8.12027	7.63438	9.13312	0.200934	0.591531	0.676809	no	0.200283	0.592642	0.831971	no	-0.0386585	0.917768	1	no	bromo-adjacent homology (BAH) domain-containing protein
Potri.001G104366	Potri.001G104366.1	AT4G11570	AT4G11570		Potri.T159100	13.1798	9.14387	8.13062	8.71096	22.7933	10.8831	9.25285	8.55104	11.104	7.36169	13.3771	29.4885	0.476987	0.203003	0.278825	no	-0.0751408	0.840793	1	no	0.721905	0.054633	0.144762	no	Haloacid dehalogenase-like hydrolase (HAD) superfamily protein
Potri.001G104432	Potri.001G104432.1					0	0	0	0.651892	0.496157	0	0	0	0	0	0	0	5.20437	4.74928e-05	0.000134564	up	0	1	1	no	0	1	1	no
Potri.001G104500	Potri.001G104500.1	AT4G23100	GSH1		Potri.001G104500	11.0346	11.4344	10.8615	13.2125	13.851	10.3136	16.1933	13.8633	10.1729	11.7818	10.0228	11.4554	0.165116	0.659322	0.736846	no	0.271127	0.469153	0.708504	no	-0.00296372	0.993686	1	no	glutamate-cysteine ligase
Potri.001G104600	Potri.001G104600.1	AT5G12250	TUB6		Potri.001G104600	165.264	163.244	166.457	32.0425	57.2416	41.6453	38.9776	73.9874	45.4343	65.4861	73.4874	33.3299	-1.91845	6.5877e-07	2.41012e-06	down	-1.64366	1.72187e-05	0.000160211	down	-1.52243	6.47458e-05	0.000502198	down	beta-6 tubulin
Potri.001G104700	Potri.001G104700.3	AT1G63500	BSK7		Potri.001G104700	9.24707	9.65801	10.6632	14.0307	10.8473	11.8569	10.4526	12.0268	10.667	11.2636	9.54343	10.0138	0.313056	0.402371	0.49337	no	0.164848	0.659019	0.889921	no	0.0599201	0.872568	1	no	kinase with tetratricopeptide repeat domain-containing protein
Potri.001G104800	Potri.001G104800.16	AT3G52905	AT3G52905		Potri.001G104800	0.897394	0.969947	0.847475	2.22167	0.9394	2.11423	0.854965	0.788676	1.35911	1.58099	1.70209	1.46456	0.95604	0.0152617	0.0280648	no	0.146516	0.710809	0.934237	no	0.803753	0.0413313	0.115957	no	Polynucleotidyl transferase, ribonuclease H-like superfamily protein
Potri.001G104900	Potri.001G104900.5	AT1G63470	AT1G63470		Potri.001G104900	5.32921	5.24484	5.65171	9.09389	7.94471	9.86031	8.59215	8.60175	7.96021	8.93023	7.66945	9.15269	0.72925	0.0531969	0.0860492	no	0.632412	0.0931848	0.217479	no	0.666497	0.0770147	0.191482	no	AT hook motif DNA-binding family protein
Potri.001G105000	Potri.001G105000.3					0.124729	0.658391	1.3517	0.44113	1.69738	0.628528	0.272729	0.986565	1.11971	0.48447	0.0739295	0.058881	0.392812	0.426051	0.517328	no	0.203292	0.67995	0.908975	no	-1.6975	0.00485711	0.0202344	down
Potri.001G105100	Potri.001G105100.5	AT1G63460	GPX8		Potri.001G105100	20.341	21.2986	25.4788	37.7208	29.5231	32.9056	30.5882	25.3126	32.0078	34.2935	26.8055	27.8529	0.57733	0.124098	0.181942	no	0.389309	0.298917	0.511765	no	0.406433	0.2783	0.492497	no	glutathione peroxidase 8
Potri.001G105150	Potri.001G105150.1					0	0	0	0	0.0379159	0	0	0.190994	0	0	0	0.205184	1.88528	0.232499	0.311317	no	3.94349	0.0063605	0.0247445	up	4.06508	0.00485517	0.0202287	up
Potri.001G105200	Potri.001G105200.1	AT4G11600	GPX6		Potri.001G105200	7.81961	6.15524	5.40357	16.7389	10.7374	16.9103	12.1487	12.7429	12.7891	12.2967	11.4464	36.9291	1.19533	0.00168974	0.00375112	up	0.959105	0.0113825	0.0398976	no	1.64661	1.86872e-05	0.000166245	up	glutathione peroxidase 6
Potri.001G105300	Potri.001G105300.3	AT1G63450	RHS8		Potri.001G105300	0	0	0	0.244008	0.216667	0	0	0	0	0	0	0	6.67176	6.30526e-10	3.39065e-09	up	0	1	1	no	0	1	1	no	root hair specific 8
Potri.001G105400	Potri.001G105400.3	AT4G11610	AT4G11610		Potri.001G105400	0	0.0467517	0	0.438539	0.396356	0	0	0.0583792	0	0	0	0	3.94964	3.05199e-12	2.22521e-11	up	0.250345	0.737232	0.9571	no	-4.38632	0.00185031	0.00911512	down	C2 calcium/lipid-binding plant phosphoribosyltransferase family protein
Potri.001G105600	Potri.001G105600.1	AT5G41210	GSTT1		Potri.001G105600	28.1067	26.3908	27.7116	34.6296	29.1749	32.6817	25.4662	31.8213	34.1164	37.5173	25.8552	25.5629	0.230999	0.53685	0.626076	no	0.153091	0.6822	0.910845	no	0.113552	0.761375	0.979291	no	glutathione S-transferase THETA 1
Potri.001G105800	Potri.001G105800.4	AT1G63440	HMA5		Potri.001G105800	1.07568	1.10516	1.3206	3.19246	2.68514	5.30676	3.5774	1.818	3.40855	3.83481	2.15795	1.43461	1.67585	1.66131e-05	5.02209e-05	up	1.32947	0.000576402	0.00333624	up	1.08501	0.00481496	0.0202279	up	heavy metal atpase 5
Potri.001G105900	Potri.001G105900.1	AT3G48990	AAE3		Potri.001G105900	43.3801	29.2028	22.6301	65.2018	177.958	158.408	105.79	75.6069	106.562	57.0776	159.462	208.127	2.07638	8.58843e-08	3.53064e-07	up	1.59656	2.91278e-05	0.000254516	up	2.15703	2.91428e-08	4.88604e-07	up	AMP-dependent synthetase and ligase family protein
Potri.001G106000	Potri.001G106000.2	AT4G11640	SR		Potri.001G106000	7.88988	8.8571	6.73192	13.1524	8.50211	11.1212	11.241	12.2522	7.61547	10.0361	8.82397	8.76373	0.480657	0.202196	0.277901	no	0.405354	0.281736	0.489389	no	0.234259	0.533823	0.783729	no	serine racemase
Potri.001G106100	Potri.001G106100.1	AT5G62700	TUB3		Potri.001G106100	224.636	277.694	381.271	38.146	71.0531	47.3321	48.6595	107.68	68.2702	115.892	113.968	59.2565	-2.49686	2.30634e-10	1.31098e-09	down	-1.97587	3.15179e-07	4.51942e-06	down	-1.61176	2.44567e-05	0.000211842	down	tubulin beta chain 3
Potri.001G106200	Potri.001G106200.1	AT4G00680	ADF8		Potri.001G106200	0.108283	0.323895	0.398981	1.76164	1.40556	0	0.0236769	0.266461	0	0.231325	0.154036	0	1.90425	2.75576e-05	8.05749e-05	up	-1.44801	0.00912093	0.0332331	down	-1.10984	0.0421439	0.117678	no	actin depolymerizing factor 8
Potri.001G106300	Potri.001G106300.1	AT3G14260	AT3G14260		Potri.001G106300	0	0	0	1.70485	0.730812	0	0.0272592	0	0.255806	0	0	0	7.96154	7.48857e-17	1.02896e-15	up	4.99381	0.000110607	0.000804424	up	0	1	1	no	LURP-one-like protein (DUF567)
Potri.001G106400	Potri.001G106400.1	AT1G63410	AT1G63410		Potri.001G106400	0	0	0	0.841463	0.772944	0	0	0	0	0	0	0	7.38976	1.74838e-13	1.4944e-12	up	0	1	1	no	0	1	1	no	LURP-one-like protein (DUF567)
Potri.001G106500	Potri.001G106500.1	AT3G48980	AT3G48980		Potri.001G106500	0.15799	0	0	3.7251	0.413464	0	0	0	0	0	0	0.0745826	4.42648	5.77324e-09	2.75229e-08	up	-2.60983	0.0935401	0.217817	no	-0.742419	0.591262	0.836229	no	O-glucosyltransferase rumi-like protein (DUF821)
Potri.001G106600	Potri.001G106600.1	AT1G63430	AT1G63430		Potri.001G106600	4.79313	7.47116	7.43485	7.69446	5.10483	4.5359	7.53096	8.11527	5.35033	6.14877	5.72593	4.823	-0.184975	0.622229	0.704536	no	0.0918292	0.806514	1	no	-0.238549	0.52527	0.775453	no	Leucine-rich repeat protein kinase family protein
Potri.001G106700	Potri.001G106700.4	AT1G63300	AT1G63300		Potri.001G106700	1.20743	1.04493	0.796476	0.719453	1.82035	1.23251	1.45637	1.92045	1.16134	1.55479	1.29131	1.72236	0.307615	0.42219	0.513481	no	0.572886	0.134584	0.289089	no	0.583148	0.128064	0.284219	no	Myosin heavy chain-related protein
Potri.001G106800	Potri.001G106800.1	AT3G51970	ASAT1		Potri.001G106800	0	0	0	0.110699	0.747043	0.292508	0	0.0165048	0.224787	0	0.0890502	0.0886548	7.33169	3.15346e-13	2.60679e-12	up	5.18366	4.05149e-05	0.000340617	up	4.64725	0.000634484	0.00367303	up	acyl-CoA sterol acyl transferase 1
Potri.001G106900	Potri.001G106900.1	AT1G08970	NF-YC9	NF-YC	Potri.001G106900	0	0	0	0.571464	0.169144	0	0	0	0	0	0	0	6.10248	1.16991e-07	4.73024e-07	up	0	1	1	no	0	1	1	no	nuclear factor Y, subunit C9
Potri.001G106951	Potri.001G106951.1					0	0	0	0.916723	0	0	0	0	0	0	0	0	3.19922	0.0401802	0.0670818	no	0	1	1	no	0	1	1	no
Potri.001G107000	Potri.001G107000.1	AT5G23750	AT5G23750		Potri.001G107000	455.405	505.305	548.287	112.612	123.558	142.54	153.862	236.673	153.657	225.494	180.901	130.399	-1.99436	2.49266e-07	9.66604e-07	down	-1.47136	0.000109997	0.000801027	down	-1.49113	8.96078e-05	0.000669142	down	Remorin family protein
Potri.001G107100	Potri.001G107100.4	AT3G61230	PLIM2c		Potri.001G107100	0	0.0166349	0	0.468114	0.45525	0	0	0	0	0	0	0	5.13955	1.09842e-09	5.7412e-09	up	-1.82177	0.233749	0.4329	no	-1.82177	0.249655	0.454725	no	GATA type zinc finger transcription factor family protein
Potri.001G107200	Potri.001G107200.1	AT1G63260	TET10		Potri.001G107200	11.814	12.1352	9.97722	14.2691	11.6594	11.06	17.4913	11.7266	13.6509	10.5654	11.3908	13.5247	0.124308	0.740324	0.806061	no	0.337073	0.368919	0.596887	no	0.0645768	0.863293	1	no	tetraspanin10
Potri.001G107300	Potri.001G107300.1	AT1G63250	AT1G63250		Potri.001G107300	1.43752	1.42908	1.69806	3.45717	2.23464	2.52877	2.4753	2.49515	2.55638	2.31021	2.55614	2.40228	0.848167	0.0262547	0.045674	no	0.721604	0.0581555	0.149034	no	0.671056	0.0781823	0.193943	no	DEA(D/H)-box RNA helicase family protein
Potri.001G107400	Potri.001G107400.2					0.33954	0.12802	0.157698	0.743386	0.558539	0.577737	0.265153	0.255776	0.663532	0.235506	0.402505	0	1.57678	0.00124214	0.00281463	up	0.934804	0.0612024	0.155347	no	-0.0177937	0.973502	1	no
Potri.001G107500	Potri.001G107500.3	AT4G20330	AT4G20330		Potri.001G107500	31.5908	30.2691	33.4162	30.4488	40.2689	34.1197	36.2316	37.5772	39.2052	34.8409	32.5664	38.585	0.138022	0.711814	0.782126	no	0.246348	0.509743	0.750922	no	0.153839	0.680521	0.914473	no	Transcription initiation factor TFIIE, beta subunit
Potri.001G107600	Potri.001G107600.1	AT4G11650	OSM34		Potri.001G107600	1.12468	1.97889	2.5646	28.5341	16.8504	73.6118	44.4446	30.291	15.425	17.4283	15.6378	20.4628	4.39139	5.39206e-24	2.39538e-22	up	3.99023	9.53657e-21	1.341e-18	up	3.23876	5.37e-15	2.72588e-13	up	osmotin 34
Potri.001G107800	Potri.001G107800.1	AT4G11650	OSM34		Potri.001G107800	0	0	0	0	0.0786955	0	0.0657515	0	0	0	0.249529	0	3.85783	0.00903894	0.017448	up	3.44329	0.0229647	0.0703176	no	5.32466	2.48427e-05	0.000214441	up	osmotin 34
Potri.001G107950	Potri.001G107950.1	AT4G11650	OSM34		Potri.001G107800	0	0	0	0.810695	0.159969	0	0.111381	0	0.130652	0	0.181154	0	6.5738	1.75852e-09	8.94469e-09	up	4.66095	0.000526667	0.00309882	up	4.11838	0.00432895	0.0186191	up	osmotin 34
Potri.001G108100	Potri.001G108100.6	AT4G11660	AT-HSFB2B	HSF	Potri.001G108100	13.6712	15.1878	13.4996	23.6447	15.773	26.952	27.4038	31.7405	31.2326	24.6248	18.6656	12.5445	0.647816	0.084162	0.129734	no	1.09321	0.00380269	0.0162374	up	0.398409	0.287055	0.503684	no	winged-helix DNA-binding transcription factor family protein
Potri.001G108200	Potri.001G108200.1	AT3G47670	AT3G47670		Potri.001G108200	38.7175	40.4708	40.5824	35.1917	29.313	43.5762	33.6101	42.6413	42.149	46.0113	34.2249	34.4516	-0.148064	0.691921	0.765107	no	-0.0165098	0.964741	1	no	-0.0625039	0.867118	1	no	Plant invertase/pectin methylesterase inhibitor superfamily protein
Potri.001G108300	Potri.001G108300.1	AT4G01200	AT4G01200		Potri.001G108300	2.27429	1.58049	1.96759	14.5774	12.2239	11.1891	10.5726	5.71076	15.7516	6.56965	13.5255	10.5017	2.70518	2.26021e-11	1.47327e-10	up	2.45961	8.56974e-10	2.04413e-08	up	2.39264	2.2665e-09	4.67413e-08	up	Calcium-dependent lipid-binding (CaLB domain) family protein
Potri.001G108400	Potri.001G108400.10	AT4G11670	AT4G11670		Potri.001G108400	3.31039	3.54277	3.34687	7.17464	4.96031	5.91806	5.28536	5.2377	5.84606	6.09587	4.99508	6.12709	0.823391	0.0289821	0.0499601	no	0.682292	0.0697952	0.172757	no	0.755314	0.0449472	0.123948	no	DNA topoisomerase 4 subunit B (DUF810)
Potri.001G108450	Potri.001G108450.1					0	0	0	0.941709	0.063109	0	0	0	0	0	0	0	7.38871	1.93369e-13	1.64352e-12	up	0	1	1	no	0	1	1	no
Potri.001G108500	Potri.001G108500.1	AT5G66520	AT5G66520		Potri.001G108500	0	0	0	0.310715	0.389506	0	0.01695	0	0	0	0	0	6.85243	9.40476e-11	5.64011e-10	up	1.78075	0.249803	0.449145	no	0	1	1	no	Tetratricopeptide repeat (TPR)-like superfamily protein
Potri.001G108600	Potri.001G108600.3	AT1G25270	UMAMIT24		Potri.001G108600	0	0	0	2.63051	0.857433	0.0129389	0	0	0	0	0	0	9.31766	1.73743e-26	1.22156e-24	up	0	1	1	no	0	1	1	no	nodulin MtN21 /EamA-like transporter family protein
Potri.001G108700	Potri.001G108700.1	AT1G63120	RBL2		Potri.001G108700	20.1508	21.5662	21.3567	11.2023	20.0684	13.5164	21.1817	17.872	14.8258	14.6845	21.4331	28.7647	-0.493778	0.188321	0.261521	no	-0.227493	0.543403	0.785041	no	0.0408176	0.913114	1	no	RHOMBOID-like 2
Potri.001G108800	Potri.001G108800.1	AT4G23060	IQD22		Potri.001G108800	6.48965	6.50705	7.7488	6.53589	16.1225	7.92782	9.19097	9.25527	12.6695	6.83003	10.7028	42.0462	0.560233	0.136749	0.198009	no	0.585057	0.120157	0.264401	no	1.52233	7.00092e-05	0.000536461	up	IQ-domain 22
Potri.001G108900	Potri.001G108900.3	AT4G23050	AT4G23050		Potri.001G108900	0	0	0	1.98136	1.39282	0	0	0	0	0	0	0	8.53719	1.03907e-20	2.62577e-19	up	0	1	1	no	0	1	1	no	PAS domain-containing protein tyrosine kinase family protein
Potri.001G109000	Potri.001G109000.15	AT4G11720	HAP2		Potri.001G109000	0.683559	1.31132	0.751067	1.25354	1.39136	1.13949	0.653909	1.10137	0.925331	1.28144	0.832829	1.16526	0.458801	0.238231	0.317749	no	-0.0350508	0.928385	1	no	0.254849	0.512764	0.762477	no	hapless 2
Potri.001G109100	Potri.001G109100.2	AT1G12740	CYP87A2		Potri.001G109100	0	0.0104644	0	0.280451	0.410894	0	0.0130042	0.114989	0.0508473	0.311855	0.0141003	0	5.3993	5.72254e-11	3.54336e-10	up	3.55046	0.000292151	0.00185959	up	4.38716	1.16372e-06	1.39459e-05	up	cytochrome P450, family 87, subfamily A, polypeptide 2
Potri.001G109200	Potri.001G109200.6	AT1G63110	AT1G63110		Potri.001G109200	19.8474	30.7526	18.0942	30.8727	44.9727	56.9428	26.3859	44.169	42.1847	31.2225	33.7687	34.2101	0.950766	0.0115726	0.0218384	no	0.714644	0.0567866	0.146084	no	0.529974	0.156906	0.33389	no	GPI transamidase subunit PIG-U
Potri.001G109300	Potri.001G109300.2	AT1G33720	CYP76C6		Potri.001G109300	23.2077	62.6207	28.8256	20.8529	97.1344	100.332	22.1011	101.127	110.307	43.2118	63.9463	63.3358	0.929089	0.0135045	0.025147	no	1.02629	0.00645222	0.024886	up	0.572223	0.126248	0.281229	no	cytochrome P450, family 76, subfamily C, polypeptide 6
Potri.001G109400	Potri.001G109400.1	AT1G63100	AT1G63100	GRAS	Potri.003G122400	0.151313	0.492542	0.204974	2.22087	0.340551	0.291132	1.17454	0.212771	0.472192	0.962404	1.13005	0.850024	1.72442	2.50674e-05	7.40136e-05	up	1.10695	0.00662275	0.0254258	up	1.77738	1.37804e-05	0.000127097	up	GRAS family transcription factor
Potri.001G109500	Potri.001G109500.1	AT4G11740	SAY1		Potri.001G109500	20.9159	22.4809	19.6831	20.9307	17.6431	20.7842	21.4135	20.7188	21.722	22.6178	19.7935	17.3459	-0.0877655	0.814212	0.866596	no	0.0175692	0.962469	1	no	-0.0781008	0.834349	1	no	Ubiquitin-like superfamily protein
Potri.001G109600	Potri.001G109600.1	AT4G26965	AT4G26965		Potri.001G109600	1.23665	1.23498	1.59372	5.83157	4.37344	2.77133	3.27041	3.15769	2.74325	3.94332	3.42722	2.9505	1.67254	2.32662e-05	6.90874e-05	up	1.17339	0.00275866	0.0124068	up	1.34402	0.000628907	0.0036468	up	NADH:ubiquinone oxidoreductase, 17.2kDa subunit
Potri.001G109700	Potri.001G109700.1	AT1G47960	C/VIF1		Potri.001G109700	1.15944	1.60851	0.434942	2.89146	1.40044	0.61286	0.828817	0.313532	0.152505	1.68881	0.5815	0.842062	0.577903	0.180244	0.251647	no	-1.36323	0.00457429	0.018925	down	-0.0443964	0.919704	1	no	cell wall / vacuolar inhibitor of fructosidase 1
Potri.001G109800	Potri.001G109800.3	AT1G12710	PP2-A12		Potri.001G109800	3.65609	4.25629	3.80843	8.84327	2.4745	6.38182	5.11703	5.06903	5.03905	6.05987	1.84946	1.66642	0.593465	0.118182	0.174479	no	0.376941	0.320174	0.538093	no	-0.289958	0.446391	0.693778	no	phloem protein 2-A12
Potri.001G109901	Potri.001G109901.2					0.33052	0	0	0.918463	0.197709	0	0.103244	0.165987	0.0201845	0	0	0.557247	1.68367	0.00257461	0.00553064	up	-0.181911	0.779689	0.991218	no	0.819104	0.165868	0.34841	no
Potri.001G110000	Potri.001G110000.1	AT1G12650	AT1G12650		Potri.001G110000	38.5101	42.3195	47.6851	49.8858	38.0705	49.9602	53.0143	49.4452	43.9322	51.7335	44.1388	45.438	0.101884	0.785016	0.843164	no	0.18787	0.614977	0.851271	no	0.136981	0.713805	0.941686	no	rRNA biogenesis RRP36-like protein
Potri.001G110100	Potri.001G110100.1	AT1G12640	LPLAT1		Potri.001G110100	30.3618	30.9062	31.3774	27.8147	25.8005	23.7849	34.8112	33.0996	26.717	29.0002	28.9088	28.1073	-0.259415	0.487374	0.577866	no	0.0304977	0.934865	1	no	-0.107109	0.774156	0.989522	no	MBOAT (membrane bound O-acyl transferase) family protein
Potri.001G110200	Potri.001G110200.2	AT4G20360	RABE1b		Potri.001G110200	12.954	10.714	10.0093	30.0771	18.6781	17.2463	20.9636	15.8742	25.3917	20.1548	17.612	15.3537	0.970341	0.0101945	0.0194354	no	0.885702	0.0188337	0.0604389	no	0.657372	0.0804059	0.198358	no	RAB GTPase homolog E1B
Potri.001G110300	Potri.001G110300.1	AT5G52060	BAG1		Potri.001G110300	0.850937	1.49724	1.7605	1.64155	0.337412	0.129939	0.662498	0.759178	1.32277	2.59157	2.32315	0.584295	-0.981165	0.014473	0.0267542	no	-0.576666	0.142312	0.302171	no	0.418188	0.281027	0.495939	no	BCL-2-associated athanogene 1
Potri.001G110400	Potri.001G110400.1	AT1G11260	STP1		Potri.001G110400	0	0.154945	0.0681658	0.667382	1.27739	0	0	0.0773923	0	0.122159	0.059652	0.118774	3.04396	8.08811e-10	4.2931e-09	up	-1.44754	0.0354664	0.0996631	no	0.402677	0.478714	0.728933	no	sugar transporter 1
Potri.001G110500	Potri.001G110500.1	AT1G12630	AT1G12630	ERF	Potri.001G110500	0.0214513	0.226464	0.325456	0.328756	1.41469	0.0786152	0	0.0942623	0.293441	0.145811	5.34014	18.3898	1.65471	0.000625008	0.00148727	up	-0.478177	0.386424	0.61688	no	5.36923	4.32213e-28	2.03683e-25	up	Integrase-type DNA-binding superfamily protein
Potri.001G110700	Potri.001G110700.1	AT4G25490	CBF1	ERF	Potri.001G110700	6.60692	1.85725	4.80862	4.21707	7.46866	6.41149	8.33451	4.36346	13.5368	1.89811	77.6029	59.389	0.449373	0.237238	0.316641	no	0.984423	0.00990479	0.0354739	no	3.38796	1.89718e-16	1.1878e-14	up	C-repeat/DRE binding factor 1
Potri.001G110800	Potri.001G110800.1	AT4G25480	DREB1A	ERF	Potri.001G110800	7.57175	2.25025	3.52454	9.88488	164.57	25.4057	14.9635	6.04408	36.9588	2.3357	165.823	208.627	3.90458	1.73898e-20	4.19968e-19	up	2.11925	6.20174e-08	1.05089e-06	up	4.81924	5.07713e-28	2.36073e-25	up	dehydration response element B1A
Potri.001G110900	Potri.001G110900.1	AT4G11780	TRM10		Potri.001G110900	0.0332222	0.155881	0.120011	1.63191	1.5302	0.101462	0.0363214	0.00973247	0	0.0645206	0.0656384	0.104555	3.36153	6.52351e-13	5.18447e-12	up	-2.77808	0.000106887	0.000781278	down	-0.392207	0.473719	0.723324	no	GAR2-like protein
Potri.001G111000	Potri.001G111000.2	AT1G12600	AT1G12600		Potri.001G111000	5.59144	3.5059	3.76626	12.273	25.7248	21.454	13.6277	11.2942	10.8551	6.50945	10.0524	23.129	2.20833	1.84651e-08	8.24182e-08	up	1.47531	0.000123276	0.000880355	up	1.62565	2.50358e-05	0.000215988	up	UDP-N-acetylglucosamine (UAA) transporter family
Potri.001G111100	Potri.001G111100.5	AT4G11790	AT4G11790		Potri.001G111100	5.52022	5.03911	4.75517	9.02192	7.3097	6.70897	8.63494	6.13688	7.43034	6.1759	6.04052	6.35225	0.588898	0.117849	0.174054	no	0.535444	0.15473	0.322894	no	0.277919	0.459635	0.708207	no	Pleckstrin homology (PH) domain superfamily protein
Potri.001G111300	Potri.001G111300.4	AT1G63020	NRPD1A		Potri.001G111300	3.35543	3.14665	3.89569	3.67887	2.79865	3.00807	2.70072	2.27023	2.33595	3.11356	2.68211	3.44941	-0.132499	0.723914	0.792349	no	-0.508921	0.17611	0.356462	no	-0.169138	0.65208	0.890321	no	nuclear RNA polymerase D1A
Potri.001G111400	Potri.001G111400.4	AT4G22990	AT4G22990		Potri.001G111400	9.65599	9.8758	7.96757	9.90101	7.70589	7.85456	7.96774	7.56657	11.5436	11.3551	9.73833	7.93806	-0.111327	0.766244	0.828282	no	-0.0222198	0.952656	1	no	0.078085	0.834749	1	no	Major Facilitator Superfamily with SPX (SYG1/Pho81/XPR1) domain-containing protein
Potri.001G111500	Potri.001G111500.1	AT1G12570	AT1G12570		Potri.001G111500	0.335486	1.29865	0.17659	1.22041	0.672277	0	0.0628768	0.0336962	0	0.297849	0.147717	0.180998	0.0346303	0.931157	0.957629	no	-4.27215	2.05167e-15	1.2641e-13	down	-1.52997	0.000337294	0.0021186	down	Glucose-methanol-choline (GMC) oxidoreductase family protein
Potri.001G111600	Potri.001G111600.2	AT4G22980	AT4G22980		Potri.001G111600	1.00374	1.15002	1.50516	1.87128	0.733064	1.70026	1.58226	1.26166	2.37492	1.20135	1.27289	0.242429	0.234748	0.545887	0.634409	no	0.513739	0.184699	0.369199	no	-0.43368	0.270441	0.481844	no	molybdenum cofactor sulfurase-like protein
Potri.001G111700	Potri.001G111700.3	AT4G11820	HMGS		Potri.001G111700	65.0886	59.4071	73.9865	21.3089	22.2269	29.6148	27.4533	29.2399	31.4798	38.2682	34.2745	23.3266	-1.43987	0.000154659	0.000407451	down	-1.1705	0.00195763	0.00921676	down	-1.04985	0.00536341	0.0220538	down	hydroxymethylglutaryl-CoA synthase / HMG-CoA synthase / 3-hydroxy-3-methylglutaryl coenzyme A synthase
Potri.001G111800	Potri.001G111800.1	AT2G45680	TCP9	TCP	Potri.001G111800	1.97813	1.70845	2.11757	4.69248	7.8031	3.35953	5.55171	4.56882	5.04277	4.05254	6.06258	8.46132	1.44933	0.000180884	0.000470883	up	1.3851	0.000337135	0.00210321	up	1.67828	1.60108e-05	0.000145137	up	TCP family transcription factor
Potri.001G112000	Potri.001G112000.1	AT1G63000	NRS/ER		Potri.001G112000	68.1368	63.8233	56.9665	30.5862	40.4897	29.4871	34.0859	39.171	43.3781	40.7217	47.0014	41.4592	-0.909705	0.0156257	0.0286722	no	-0.69574	0.0635052	0.160035	no	-0.548448	0.142816	0.30992	no	nucleotide-rhamnose synthase/epimerase-reductase
Potri.001G112100	Potri.001G112100.4	AT2G42010	PLDBETA1		Potri.014G074700	0.179465	0.0850155	0.112204	1.16364	0.55637	1.83399	2.00734	2.10499	1.64649	0.495994	0.654599	2.04632	3.23629	1.90853e-13	1.62293e-12	up	3.93002	1.63516e-18	1.59282e-16	up	3.0848	2.01257e-12	6.92837e-11	up	phospholipase D beta 1
Potri.001G112200	Potri.001G112200.1	AT1G62990	KNAT7	TALE	Potri.001G112200	108.545	125.139	131.965	42.6953	76.8991	70.565	53.9421	85.2012	67.8236	73.7004	74.1145	56.5524	-0.943181	0.0121291	0.0228039	no	-0.821007	0.0286585	0.0836604	no	-0.839298	0.0253432	0.0780254	no	homeobox knotted-like protein
Potri.001G112250	Potri.001G112250.1					0.684295	0.109457	0.573036	1.10007	1.56289	0.341976	0.306053	0.574057	0.106372	0.181222	0.589958	0.528604	1.141	0.0122761	0.0230548	up	-0.443602	0.368756	0.596706	no	-0.0626316	0.897371	1	no
Potri.001G112300	Potri.001G112300.2	AT4G11860	AT4G11860		Potri.001G112300	7.62237	8.7741	7.28053	11.1073	8.96354	9.13759	7.34487	7.85117	7.78467	7.68263	9.53965	6.3173	0.302631	0.419335	0.510631	no	-0.0431127	0.908356	1	no	-0.00878656	0.981287	1	no	FAM63A-like protein (DUF544)
Potri.001G112400	Potri.001G112400.1	AT4G22950	AGL19	MIKC_MADS	Potri.001G112400	0.727461	2.12703	0.533299	9.00485	5.17381	1.8819	5.33334	2.25646	2.7805	4.44615	2.86609	3.93916	2.22767	3.89718e-08	1.67538e-07	up	1.59685	6.60857e-05	0.000519875	up	1.71914	1.81722e-05	0.000162242	up	AGAMOUS-like 19
Potri.001G112500	Potri.001G112500.2	AT4G22920	NYE1		Potri.001G112500	0.345604	0.236482	0.416148	0.995946	1.20594	0.0175914	0.125948	0.28686	0.098493	0.223731	0.295889	0.217533	1.13942	0.0102968	0.0196154	up	-0.934405	0.0586069	0.149894	no	-0.433136	0.367565	0.603801	no	non-yellowing 1
Potri.001G112600	Potri.001G112600.1	AT4G22920	NYE1		Potri.001G112600	43.7214	36.6803	47.3195	18.1194	20.9298	36.1337	23.7031	21.9688	16.1706	25.2855	16.4451	15.1912	-0.764069	0.0419932	0.0696022	no	-1.04635	0.00559317	0.0223528	down	-1.16568	0.00208334	0.010078	down	non-yellowing 1
Potri.001G112700	Potri.001G112700.1	AT4G22910	FZR2		Potri.001G112700	10.2824	11.3023	11.6413	14.3039	8.61098	12.0808	10.62	11.9072	9.30824	12.7099	9.34984	6.73854	0.0747414	0.841808	0.88886	no	-0.0616762	0.869176	1	no	-0.206302	0.582035	0.828124	no	FIZZY-related 2
Potri.001G112800	Potri.001G112800.1	AT4G22900	AT4G22900		Potri.001G112800	5.15581	3.93962	5.06276	1.86912	2.77459	2.15121	3.2815	2.11668	2.2868	2.86759	3.45768	2.62817	-1.05788	0.00580732	0.0116497	down	-0.882172	0.0207597	0.0648993	no	-0.661229	0.0819282	0.201345	no	transmembrane protein, putative (DUF1191)
Potri.001G112900	Potri.001G112900.1	AT1G12560	EXPA7		Potri.008G057100	0.387529	0.305045	0.596797	2.2362	1.81484	0	0.267587	0.250954	0.3662	0.158446	0.290143	0.423654	1.64231	0.000134572	0.000358349	up	-0.523893	0.256679	0.456433	no	-0.546645	0.241914	0.452007	no	expansin A7
Potri.001G113000	Potri.001G113000.6	AT4G22890	PGR5-LIKE A		Potri.001G113000	0	0.0136566	0.0168225	5.06914	2.46995	0	0	0	0	0.0602944	0.055205	0	7.68744	3.14969e-31	6.49935e-29	up	-2.6073	0.0937478	0.218009	no	1.69588	0.0944146	0.224966	no	PGR5-LIKE A
Potri.001G113100	Potri.001G113100.1	AT4G22880	LDOX		Potri.001G113100	0.993476	2.75863	2.4729	0.841807	0.406242	0.66845	2.71538	0.0682123	3.39755	0.165809	1.76656	0.351743	-1.70052	3.05645e-05	8.87785e-05	down	-0.012754	0.973599	1	no	-1.46905	0.000278719	0.0017963	down	leucoanthocyanidin dioxygenase
Potri.001G113250	Potri.001G113250.2	AT2G45630	AT2G45630		Potri.001G113250	16.904	14.9484	13.6349	16.9781	16.8526	16.4174	13.8319	13.9948	13.8987	12.6592	11.6166	10.805	0.143526	0.70161	0.773374	no	-0.124544	0.739571	0.958884	no	-0.374756	0.318186	0.54286	no	D-isomer specific 2-hydroxyacid dehydrogenase family protein
Potri.001G113400	Potri.001G113400.4	AT1G62975	AT1G62975	bHLH	Potri.001G113400	0	0	0	0.0180635	0.577424	0	0	0	0	0.0148787	0	0	6.6668	6.1128e-10	3.2963e-09	up	0	1	1	no	1.86878	0.234984	0.442131	no	basic helix-loop-helix (bHLH) DNA-binding superfamily protein
Potri.001G113500	Potri.001G113500.2	AT4G11970	AT4G11970		Potri.001G113500	6.49017	6.19548	6.39138	11.3499	6.31472	8.09294	8.96519	8.09432	8.73774	9.93715	6.70407	7.6532	0.432722	0.250502	0.331654	no	0.435248	0.247541	0.449145	no	0.349017	0.353744	0.586708	no	YTH family protein
Potri.001G113533	Potri.001G113533.1					0	0	0	0.229181	0.135668	0	0	0	0	0	0	0	3.87177	0.00880821	0.0170877	up	0	1	1	no	0	1	1	no
Potri.001G113566	Potri.001G113566.1	AT5G59810	SBT5.4		Potri.003G118700	0.0727586	0	0	0.428876	0	0	0	0	0.0622061	0	0.172502	0.0686945	2.05322	0.0863701	0.132763	no	-0.0580951	0.969378	1	no	1.34715	0.299587	0.519828	no	Subtilase family protein
Potri.001G113600	Potri.001G113600.4	AT3G58630	AT3G58630	Trihelix	Potri.001G113600	11.7429	15.2112	13.0226	11.3468	12.1418	11.8546	11.3261	13.8912	12.3064	11.7107	13.0836	12.597	-0.177766	0.635229	0.715584	no	-0.0913308	0.807311	1	no	-0.096597	0.796499	1	no	sequence-specific DNA binding transcription factor
Potri.001G113700	Potri.001G113700.1	AT1G04110	SDD1		Potri.001G113700	0	0	0	0.995215	0.284048	0	0	0	0	0	0	0	8.3452	2.29857e-19	4.64683e-18	up	0	1	1	no	0	1	1	no	Subtilase family protein
Potri.001G113800	Potri.001G113800.1	AT1G12520	CCS		Potri.001G113800	5.08001	6.27203	9.70417	13.3987	3.19068	4.87523	5.12089	10.8058	6.22776	8.37761	8.18592	1.88599	0.0264539	0.944076	0.967134	no	0.0745205	0.843171	1	no	-0.191255	0.612439	0.855207	no	copper chaperone for SOD1
Potri.001G113900	Potri.001G113900.2	AT3G61040	CYP76C7		Potri.001G113900	0.0137757	0	0.0199051	1.33169	1.61029	1.69126	0	0.00807118	0.0196295	0	0.0163303	0.065031	7.10297	1.10042e-35	6.29098e-33	up	-0.108535	0.895094	1	no	1.33583	0.0545974	0.144712	no	cytochrome P450, family 76, subfamily C, polypeptide 7
Potri.001G114000	Potri.001G114000.2	AT2G45480	GRF9	GRF	Potri.001G114000	0.319019	0.681603	0	2.31028	1.21654	0.459309	0.249127	0	0.0194821	0	0.216102	0	1.93228	1.26887e-05	3.90689e-05	up	-2.04439	0.000350125	0.00217142	down	-2.36427	9.28725e-05	0.000691006	down	growth-regulating factor 9
Potri.001G114100	Potri.001G114100.1	AT1G12500	AT1G12500		Potri.001G114100	13.159	13.6154	15.0378	8.40702	9.24105	4.34737	6.22813	6.7037	6.99322	7.08548	7.58704	7.31894	-0.927155	0.0142419	0.0263802	no	-1.06895	0.00481589	0.0196875	down	-0.926839	0.0142595	0.0498767	no	Nucleotide-sugar transporter family protein
Potri.001G114300	Potri.001G114300.2	AT1G12480	OZS1		Potri.001G114300	0	0	0	0.792842	0.140801	0	0	0	0	0	0	0	6.70286	4.86115e-10	2.65128e-09	up	0	1	1	no	0	1	1	no	C4-dicarboxylate transporter/malic acid transport protein
Potri.001G114400	Potri.001G114400.2	AT4G22860	AT4G22860		Potri.001G114400	1.95469	1.82884	2.02864	2.08492	1.808	2.31206	0.983711	1.72697	1.46782	2.62117	1.76546	1.11316	0.0948761	0.803816	0.858211	no	-0.473323	0.217757	0.418278	no	-0.0794546	0.835432	1	no	Cell cycle regulated microtubule associated protein
Potri.001G114500	Potri.001G114500.3	AT1G12460	AT1G12460		Potri.001G114500	2.2528	3.04462	3.41662	2.12181	2.67437	2.13597	1.19516	2.13381	2.10679	2.15238	2.14074	1.76772	-0.329841	0.381888	0.472892	no	-0.67935	0.072836	0.178786	no	-0.523791	0.165968	0.34858	no	Leucine-rich repeat protein kinase family protein
Potri.001G114600	Potri.001G114600.1	AT4G22850	AT4G22850		Potri.001G114600	29.7106	24.165	24.9056	27.2275	52.6239	23.1707	40.3184	24.7399	26.7217	25.4098	46.029	60.8898	0.386983	0.300878	0.386984	no	0.220146	0.555794	0.797195	no	0.748173	0.0462877	0.126899	no	SNARE associated Golgi protein family
Potri.001G114800	Potri.001G114800.4	AT4G22830	AT4G22830		Potri.001G114800	3.26895	3.69403	3.4815	7.27565	4.30695	4.13108	5.05274	4.35891	6.04745	2.51755	6.14679	4.76256	0.58658	0.128433	0.187446	no	0.565172	0.142295	0.302159	no	0.35957	0.351504	0.584103	no	YCF49-like protein
Potri.001G114900	Potri.001G114900.1	AT3G60890	ZPR2		Potri.001G114900	13.0681	17.9089	17.3091	29.503	6.34814	64.2477	30.8776	38.6333	40.8694	44.9531	30.6117	12.2575	1.05207	0.00547753	0.0110326	up	1.1927	0.00168573	0.00818751	up	0.862651	0.0223545	0.0710119	no	binding protein
Potri.001G115000	Potri.001G115000.2	AT1G12440	AT1G12440		Potri.001G115000	11.9548	13.4421	12.6401	14.0144	17.1663	13.4247	17.0595	16.9304	13.781	13.4565	14.1585	17.1208	0.229737	0.539252	0.628206	no	0.328602	0.379975	0.609516	no	0.234019	0.531707	0.781793	no	A20/AN1-like zinc finger family protein
Potri.001G115067	Potri.001G115067.1					0	0	0	0.291892	0.431977	0	0	0	0	0	0	0	5.49202	8.82026e-06	2.76594e-05	up	0	1	1	no	0	1	1	no
Potri.001G115100	Potri.001G115100.1	AT1G12430	ARK3		Potri.003G117000	4.77148	4.89844	5.17089	6.82626	5.00234	5.76534	5.16168	4.7042	5.46585	5.03743	5.07792	3.78688	0.245362	0.513127	0.602846	no	0.0469724	0.900318	1	no	-0.0943877	0.801423	1	no	armadillo repeat kinesin 3
Potri.001G115200	Potri.001G115200.1	AT4G12050	AT4G12050		Potri.001G115200	0.0818086	0.0599767	0.0147761	1.63955	2.3265	1.03686	0.670801	0.383454	0.862637	0.02648	0.355591	1.01698	4.9254	5.55349e-21	1.47163e-19	up	3.5454	1.84198e-11	5.89857e-10	up	3.10151	6.78969e-09	1.28543e-07	up	Putative AT-hook DNA-binding family protein
Potri.001G115400	Potri.001G115400.1	AT4G22790	AT4G22790		Potri.001G115400	0.108307	0.174687	0	1.29811	0.547986	0.11577	0.187483	0.333149	0.154331	0.946536	0.181888	0.110778	2.72236	2.96894e-09	1.46568e-08	up	1.2055	0.0103151	0.0367323	up	2.08322	5.99106e-06	6.08051e-05	up	MATE efflux family protein
Potri.001G115500	Potri.001G115500.1	AT4G12060	AT4G12060		Potri.001G115500	12.6185	9.42928	8.90897	12.5834	9.39216	11.055	11.138	10.8373	10.4672	13.4119	10.1645	10.6618	0.0933371	0.80413	0.858406	no	0.0675324	0.857523	1	no	0.145502	0.698989	0.929363	no	Double Clp-N motif protein
Potri.001G115600	Potri.001G115600.1	AT1G12420	ACR8		Potri.001G115600	31.5279	46.1085	39.4144	22.3661	40.2358	34.027	30.2917	44.329	37.5873	36.2386	36.5768	41.4852	-0.276542	0.458941	0.550196	no	-0.0609239	0.870275	1	no	-0.0343141	0.926717	1	no	ACT domain repeat 8
Potri.001G115800	Potri.001G115800.1	AT4G12080	AHL1		Potri.001G115800	10.5825	11.4499	12.6966	32.5329	19.1562	27.7455	26.439	21.8689	21.3072	24.1506	16.4699	16.7725	1.19351	0.00163965	0.00364828	up	1.00312	0.00789081	0.0294526	up	0.72479	0.0539052	0.143187	no	AT-hook motif nuclear-localized protein 1
Potri.001G115900	Potri.001G115900.2	AT1G12410	CLP2		Potri.001G115900	13.4266	14.6415	14.1584	17.7954	14.0761	17.2738	19.0521	15.1563	16.8752	17.7611	15.6544	14.6502	0.218811	0.559676	0.647479	no	0.274491	0.464256	0.703357	no	0.186814	0.618433	0.860412	no	CLP protease proteolytic subunit 2
Potri.001G116000	Potri.001G116000.7	AT1G12400	AT1G12400		Potri.001G116000	70.3279	74.3077	71.6572	72.4426	60.6569	75.7806	100.006	83.6766	71.714	88.8244	74.6449	73.6792	-0.0502823	0.893487	0.92897	no	0.239407	0.523573	0.765301	no	0.132818	0.723476	0.949381	no	Nucleotide excision repair, TFIIH, subunit TTDA
Potri.001G116100	Potri.001G116100.3	AT1G12390	AT1G12390		Potri.001G116100	10.5194	9.13711	9.31671	15.9581	9.50257	9.7358	11.6758	8.3768	9.9981	9.54074	8.41893	9.65453	0.279919	0.458312	0.549631	no	0.0522641	0.889818	1	no	-0.0689743	0.855085	1	no	Cornichon family protein
Potri.001G116200	Potri.001G116200.1	AT4G22758	AT4G22758		Potri.001G116200	0.368644	0.450442	0.0665837	0.579459	1.28633	1.78259	0.0223907	0.737961	0.665375	0.795489	0.218503	0.135354	2.0171	5.30171e-06	1.71557e-05	up	0.687323	0.130925	0.283077	no	0.360106	0.44073	0.687158	no	PPR containing protein
Potri.001G116350	Potri.001G116350.1	AT4G22760	AT4G22760		Potri.001G116300	0.592463	0	0.0917224	1.89581	2.39218	2.63655	1.75813	0.297535	2.0985	1.31499	1.10366	1.11874	3.31495	9.7475e-09	4.51188e-08	up	2.56905	1.79412e-05	0.000166356	up	2.34938	0.000123053	0.00087825	up	Tetratricopeptide repeat (TPR)-like superfamily protein
Potri.001G116500	Potri.001G116500.2	AT4G12110	SMO1-1		Potri.001G116500	5.06287	9.04361	12.0907	29.0086	24.5823	12.8303	25.8251	20.557	21.485	18.0811	19.0815	22.0987	1.34195	0.000429564	0.00105309	up	1.37323	0.000316534	0.00199366	up	1.17777	0.00192436	0.00942531	up	sterol-4alpha-methyl oxidase 1-1
Potri.001G116600	Potri.001G116600.5	AT1G62870	AT1G62870			2.14367	3.53107	4.63209	2.86515	2.5714	2.56698	5.81991	4.54671	4.26715	4.03665	6.29505	5.56118	-0.364728	0.333314	0.422018	no	0.505547	0.179092	0.36099	no	0.62466	0.0973253	0.228909	no	hypothetical protein
Potri.001G116800	Potri.001G116800.2	AT1G12370	PHR1		Potri.001G116800	3.00648	2.20603	2.32923	2.71482	1.51334	2.3912	2.46171	2.10256	2.64701	2.53432	1.97158	2.21045	-0.188379	0.62245	0.70474	no	-0.0644652	0.865818	1	no	-0.166255	0.663682	0.900031	no	photolyase 1
Potri.001G116900	Potri.001G116900.9	AT1G12360	KEU		Potri.001G116900	7.28505	6.76935	6.24365	10.3285	8.9818	8.13169	9.33893	7.39005	7.09964	8.00809	6.49112	7.8132	0.434775	0.246841	0.327453	no	0.231042	0.537803	0.779534	no	0.13661	0.715645	0.942852	no	Sec1/munc18-like (SM) proteins superfamily
Potri.001G117000	Potri.001G117000.1	AT1G12330	AT1G12330		Potri.001G117000	0	0.0650371	0.0961369	1.499	0.3405	0	0.0161644	0	0.101127	0.114857	0.192797	0	3.44832	1.79718e-10	1.03712e-09	up	-0.370244	0.606655	0.843973	no	0.861952	0.177259	0.366261	no	cyclin-dependent kinase-like protein
Potri.001G117100	Potri.001G117100.1	AT3G60800	AT3G60800		Potri.001G117100	4.28139	5.27324	5.71621	10.66	8.28237	5.35049	5.71055	5.35809	5.59316	5.22173	6.09041	5.3681	0.668755	0.0777202	0.120814	no	0.125721	0.73955	0.958884	no	0.127095	0.736991	0.959533	no	DHHC-type zinc finger family protein
Potri.001G117200	Potri.001G117200.1	AT4G02570	CUL1		Potri.001G117200	4.72845	5.6753	5.53602	9.1579	6.69988	6.17344	5.84343	5.61748	5.99902	6.25597	6.59624	6.03482	0.46651	0.214476	0.292234	no	0.131355	0.726278	0.947872	no	0.244611	0.514649	0.76427	no	cullin 1
Potri.001G117400	Potri.001G117400.2	AT4G22740	AT4G22740		Potri.001G117400	24.9394	25.0065	27.1332	32.8989	27.1763	23.3241	33.2026	32.5204	25.1274	29.6261	26.8268	25.0263	0.113598	0.761032	0.823798	no	0.237101	0.525659	0.76745	no	0.0801075	0.830173	1	no	glycine-rich protein
Potri.001G117500	Potri.001G117500.1	AT1G62850	AT1G62850		Potri.001G117500	4.6641	5.3692	4.30172	6.69765	5.32391	6.90999	6.48248	4.75315	4.07249	6.45631	4.49968	4.87204	0.400545	0.293475	0.37891	no	0.0927411	0.807821	1	no	0.142928	0.707875	0.936804	no	Class I peptide chain release factor
Potri.001G117600	Potri.001G117600.1	AT2G45360	AT2G45360		Potri.001G117600	0.132978	0.0877414	0.0180136	1.13657	2.31424	3.12203	1.61738	0.84729	0.952165	0.161409	1.79312	6.38735	4.72739	1.60039e-20	3.8838e-19	up	3.77508	1.06828e-13	4.90187e-12	up	5.06994	3.36104e-23	6.47567e-21	up	ankyrin repeat/KH domain protein (DUF1442)
Potri.001G117700	Potri.001G117700.1	AT4G12130	AT4G12130		Potri.001G117700	7.10473	7.41126	7.53446	7.9171	6.41024	10.415	9.76484	7.2252	9.40069	7.42465	5.7953	6.13291	0.166525	0.658329	0.735972	no	0.258967	0.491489	0.731933	no	-0.187939	0.618219	0.860302	no	Glycine cleavage T-protein family
Potri.001G117800	Potri.001G117800.1	AT4G22730	AT4G22730		Potri.001G117800	3.02362	4.24716	3.11151	6.98931	3.24495	3.0729	5.78725	6.31949	5.61189	6.38205	4.4779	3.3585	0.356522	0.344281	0.433575	no	0.770566	0.0414793	0.113141	no	0.45314	0.229433	0.442131	no	Leucine-rich repeat protein kinase family protein
Potri.001G117900	Potri.001G117900.1	AT1G12310	AT1G12310		Potri.001G117900	194.054	231.679	229.055	171.986	124.546	162.399	201.921	213.766	181.027	207.47	206.232	162.39	-0.51275	0.170093	0.23943	no	-0.13399	0.719279	0.941923	no	-0.18474	0.620278	0.862135	no	Calcium-binding EF-hand family protein
Potri.001G118000	Potri.001G118000.1	AT4G12230	AT4G12230		Potri.001G118000	27.8415	26.4385	26.7903	26.7676	23.5132	26.5957	25.0546	23.283	22.9698	27.0038	23.3902	21.6521	-0.0766236	0.837525	0.885598	no	-0.185142	0.620346	0.85585	no	-0.170223	0.648814	0.887263	no	alpha/beta-Hydrolases superfamily protein
Potri.001G118100	Potri.001G118100.3	AT1G07770	RPS15A		Potri.010G208700	31.946	31.5817	27.6009	62.7686	38.3828	53.9115	69.452	61.8117	65.2001	60.2297	53.7035	62.9834	0.766639	0.0416577	0.0691216	no	1.10806	0.00341253	0.0148053	up	0.956978	0.011231	0.0408657	no	ribosomal protein S15A
Potri.001G118200	Potri.001G118200.6	AT1G62810	CuAO1		Potri.001G118200	0.633008	1.2236	0.995177	3.72076	1.94125	0.261393	1.6083	0.963765	1.05191	1.8527	1.60648	1.01011	1.0476	0.00701562	0.0138835	up	0.341618	0.377768	0.606729	no	0.645589	0.0956713	0.225825	no	Copper amine oxidase family protein
Potri.001G118300	Potri.001G118300.4	AT4G12290	AT4G12290		Potri.001G118300	57.3589	42.9191	59.3832	80.9469	96.3375	121.921	88.8495	79.7368	91.6639	72.923	70.4372	59.8606	0.906153	0.0158762	0.0290921	no	0.704897	0.0598374	0.152571	no	0.348046	0.351024	0.583613	no	Copper amine oxidase family protein
Potri.001G118400	Potri.001G118400.1	AT4G12300	CYP706A4		Potri.001G118400	1.52685	0.871303	0.596272	5.78919	6.60925	8.94797	3.42879	2.32107	3.68099	5.48976	4.82663	3.14286	2.83095	4.44859e-12	3.16733e-11	up	1.65203	3.02445e-05	0.000262825	up	2.16489	6.61511e-08	1.0294e-06	up	cytochrome P450, family 706, subfamily A, polypeptide 4
Potri.001G118500	Potri.001G118500.2	AT4G12300	CYP706A4		Potri.005G045800	21.8283	10.5612	9.54949	34.7783	54.4205	90.9416	41.9616	27.7915	49.8309	34.5608	36.3571	33.5012	2.10277	6.22295e-08	2.60176e-07	up	1.51158	7.41449e-05	0.000571422	up	1.31594	0.000527009	0.00312133	up	cytochrome P450, family 706, subfamily A, polypeptide 4
Potri.001G118700	Potri.001G118700.2	AT4G12340	AT4G12340		Potri.001G118700	24.3346	24.4468	21.2658	20.815	15.6577	18.9428	18.3032	20.0196	20.5119	18.6552	16.7823	16.5621	-0.33813	0.367183	0.457624	no	-0.251601	0.501795	0.742557	no	-0.429788	0.252098	0.457695	no	copper ion binding protein
Potri.001G118800	Potri.001G118800.1	AT4G12350	MYB42	MYB	Potri.001G118800	153.104	153.24	140.358	35.0453	32.047	62.8949	77.195	99.7963	61.6217	84.1315	55.4374	29.2582	-1.78074	3.5582e-06	1.1812e-05	down	-0.904628	0.0160711	0.0530026	no	-1.40375	0.000220414	0.00146159	down	myb domain protein 42
Potri.001G118900	Potri.001G118900.1	AT4G22670	HIP1		Potri.001G118900	20.857	21.5995	25.2627	25.9372	22.1076	13.7079	28.7039	26.5589	20.6099	23.0943	22.5194	24.5985	-0.133186	0.721278	0.790234	no	0.16398	0.66042	0.891389	no	0.0522018	0.888761	1	no	HSP70-interacting protein 1
Potri.001G119000	Potri.001G119000.5	AT1G70250	AT1G70250		Potri.001G119000	108.811	96.4566	77.3084	36.7959	43.1825	40.0414	72.5942	74.6336	64.7017	76.8968	87.0011	94.8813	-1.23527	0.00111928	0.0025577	down	-0.415083	0.266874	0.470439	no	-0.126942	0.733772	0.956807	no	receptor serine/threonine kinase
Potri.001G119100	Potri.001G119100.14	AT1G62780	AT1G62780		Potri.001G119100	8.79011	7.30999	6.68236	17.632	8.92689	14.9051	10.1838	9.03195	13.0302	11.5082	10.472	8.17525	0.863427	0.0227771	0.0401367	no	0.50112	0.184532	0.369012	no	0.404148	0.284565	0.500481	no	dimethylallyl, adenosine tRNA methylthiotransferase
Potri.001G119200	Potri.001G119200.1	AT1G62770	AT1G62770		Potri.001G119200	0.0873104	0	0.189238	1.64688	3.1989	0	0	0.0767328	0.373237	0	0	0	4.03701	9.89563e-09	4.57679e-08	up	0.816468	0.398571	0.630938	no	-3.12134	0.0478594	0.13036	no	Plant invertase/pectin methylesterase inhibitor superfamily protein
Potri.001G119300	Potri.001G119300.1	AT1G62760	AT1G62760		Potri.001G119300	0	0.0181371	0.178733	1.79851	0.323714	0	0	0.0181184	0.229137	0	0.0977561	0	3.42475	1.18011e-09	6.14603e-09	up	0.481737	0.484728	0.724278	no	-1.04217	0.226371	0.441933	no	Plant invertase/pectin methylesterase inhibitor superfamily protein
Potri.001G119500	Potri.001G119500.1	AT1G12270	Hop1		Potri.001G119500	22.2656	25.2089	23.0029	37.1898	24.6038	38.0724	37.7642	42.1513	38.1293	36.9373	29.4531	28.2315	0.502796	0.178899	0.25003	no	0.744061	0.0472939	0.125858	no	0.424991	0.255569	0.462672	no	stress-inducible protein
Potri.001G119700	Potri.001G119700.2	AT1G62730	AT1G62730		Potri.001G119700	5.2277	5.20514	4.38702	6.25193	5.57118	3.63979	4.40516	4.03044	3.7192	4.11421	4.18362	3.90222	0.0605469	0.872064	0.912381	no	-0.286297	0.446977	0.68468	no	-0.28079	0.455965	0.704416	no	Terpenoid synthases superfamily protein
Potri.001G119800	Potri.001G119800.1	AT1G62710	BETA-VPE		Potri.003G113300	11.3882	17.8885	17.7488	29.2589	14.9524	22.9287	19.3613	14.121	16.4449	16.8199	12.2589	12.3143	0.513557	0.170569	0.239993	no	0.0862204	0.817645	1	no	-0.183962	0.623021	0.864296	no	beta vacuolar processing enzyme
Potri.001G119900	Potri.001G119900.1	AT4G12410	AT4G12410		Potri.001G119900	0	0.022899	0	0.245482	0.381459	0.0238477	0	0.0915015	0.0890146	0	0.123422	0.344048	4.18543	6.28507e-06	2.01174e-05	up	2.50584	0.0237476	0.0722266	no	3.7747	9.29995e-05	0.000691655	up	SAUR-like auxin-responsive protein family
Potri.001G120000	Potri.001G120000.5	AT1G12260	NAC007	NAC	Potri.001G120000	1.99646	1.96854	2.27856	1.8306	1.78703	0.724601	1.65548	1.73764	1.48427	1.26434	1.21193	1.22021	-0.526261	0.170464	0.239857	no	-0.355873	0.351586	0.576656	no	-0.755207	0.0501726	0.135235	no	NAC 007
Potri.001G120200	Potri.001G120200.1	AT2G45190	AFO	YABBY	Potri.001G120200	0.345304	0.721489	0	1.34845	1.26513	0.118639	0.0235947	0.113801	0.147611	0.251479	0.153502	0.244512	1.29702	0.00328236	0.00693395	up	-1.85647	0.000570655	0.00330737	down	-0.730705	0.136421	0.299228	no	Plant-specific transcription factor YABBY family protein
Potri.001G120300	Potri.001G120300.5	AT4G12420	SKU5		Potri.001G120300	20.5835	36.8107	28.2105	42.679	45.6345	26	45.6568	41.6402	43.4358	57.3027	68.6414	80.7299	0.417084	0.264397	0.346837	no	0.610765	0.102809	0.234332	no	1.2715	0.000788584	0.00441701	up	Cupredoxin superfamily protein
Potri.001G120400	Potri.001G120400.1	AT1G12230	AT1G12230		Potri.001G120400	22.6575	25.962	27.1904	34.7898	23.1854	25.4206	25.3273	29.7919	27.7996	30.9255	29.3471	25.7753	0.137465	0.712975	0.783204	no	0.129363	0.729158	0.950283	no	0.182729	0.624869	0.865765	no	Aldolase superfamily protein
Potri.001G120500	Potri.001G120500.1	AT4G12430	TPPF		Potri.001G120500	0.255292	1.05692	0.390581	1.73497	1.96501	2.44907	0.016418	1.41217	3.04288	1.47282	1.15713	1.27605	1.83741	6.92485e-06	2.20459e-05	up	1.38711	0.000635281	0.00360439	up	1.18316	0.00368049	0.0162324	up	Haloacid dehalogenase-like hydrolase (HAD) superfamily protein
Potri.001G120550	Potri.001G120550.1					0.202305	0.711918	0	1.66948	2.32952	1.48282	0	0.355591	2.59445	0.196447	0.47964	2.48306	2.39017	0.000638585	0.00151792	up	1.59355	0.0325362	0.0928529	no	1.65756	0.027329	0.0830468	no
Potri.001G120625	Potri.001G120625.1					0	0	0.0579611	4.03535	2.61742	0.0735037	0	0	0	0	0	0.0126241	6.84524	1.66178e-29	2.29965e-27	up	-3.50133	0.0186231	0.0598511	no	-1.63392	0.190744	0.387907	no
Potri.001G120700	Potri.001G120700.3	AT4G22600	INP1		Potri.001G120700	0.0926183	0.135803	0.184014	1.03728	0.791788	0.905148	1.26573	1.35663	1.16139	0.719493	0.292783	0.845301	2.71721	8.2974e-09	3.86942e-08	up	3.18618	1.17675e-11	3.90084e-10	up	2.17364	4.6845e-06	4.85187e-05	up	transcription factor
Potri.001G120800	Potri.001G120800.1	AT4G22580	AT4G22580		Potri.001G120800	7.26278	7.50835	6.19363	9.32077	9.11046	9.48998	11.3911	13.87	11.6329	12.3195	10.4986	8.53521	0.413122	0.272659	0.356121	no	0.81514	0.0309824	0.0890443	no	0.580288	0.123759	0.276834	no	Exostosin family protein
Potri.001G120900	Potri.001G120900.1	AT1G62640	KAS III		Potri.001G120900	17.0363	17.7313	20.3875	13.1684	13.7934	10.7142	13.9028	16.3876	14.5873	16.5058	12.9233	13.9489	-0.549869	0.142773	0.20574	no	-0.297365	0.426774	0.662139	no	-0.346361	0.354892	0.588068	no	3-ketoacyl-acyl carrier protein synthase III
Potri.001G121000	Potri.001G121000.1	AT1G12200	FMO		Potri.001G121000	1.95437	2.02003	2.54618	6.84906	3.70041	3.63992	5.02061	4.58964	3.90793	4.36593	3.77269	3.95256	1.12082	0.00345302	0.00726324	up	1.05156	0.00599145	0.0236384	up	0.891141	0.0196588	0.0645183	no	Flavin-binding monooxygenase family protein
Potri.001G121100	Potri.001G121100.1	AT1G62600	AT1G62600		Potri.001G121100	17.8426	15.7345	16.2411	21.618	20.513	25.4798	19.2133	16.5756	18.4339	20.5248	18.4697	16.2052	0.440624	0.239449	0.319165	no	0.122183	0.743893	0.962411	no	0.147975	0.69241	0.923946	no	Flavin-binding monooxygenase family protein
Potri.001G121200	Potri.001G121200.3	AT1G12120	AT1G12120		Potri.001G121200	2.59562	2.87475	3.70821	6.6869	6.93802	4.46817	4.90035	6.86517	4.8284	5.34627	4.96991	4.64515	0.978914	0.00973757	0.0186633	no	0.854496	0.0237296	0.0721844	no	0.704981	0.06165	0.159881	no	hypothetical protein (DUF863)
Potri.001G121300	Potri.001G121300.1	AT2G24570	WRKY17	WRKY	Potri.001G121300	3.55179	4.88928	6.40763	4.08869	3.58682	6.35522	6.19015	8.00573	3.67972	6.37042	3.12068	1.51889	-0.0798909	0.833658	0.882794	no	0.267743	0.480492	0.720338	no	-0.43033	0.260088	0.468253	no	WRKY DNA-binding protein 17
Potri.001G121350	Potri.001G121350.1					2.43114	2.37248	2.85605	1.30057	1.79643	0.617691	1.67517	1.04137	0.681203	1.54738	1.25935	0.42435	-1.04677	0.00850869	0.0165888	down	-1.17846	0.00310806	0.0137164	down	-1.24658	0.0018681	0.00918587	down
Potri.001G121400	Potri.001G121400.2	AT4G22570	APT3		Potri.001G121400	124.657	147.768	134.004	76.1684	61.5789	58.3359	76.4834	103.839	72.6319	89.2122	77.9365	74.5817	-1.05157	0.00528084	0.010661	down	-0.684099	0.0678098	0.168669	no	-0.749587	0.0455987	0.125385	no	adenine phosphoribosyl transferase 3
Potri.001G121600	Potri.001G121600.1	AT1G62520	AT1G62520		Potri.001G121600	17.5609	25.4356	23.5413	4.8542	9.29628	5.54666	11.461	10.2694	8.3157	9.12055	10.1317	6.43025	-1.75559	5.71567e-06	1.83826e-05	down	-1.1472	0.00253228	0.0115165	down	-1.37372	0.000327601	0.00206441	down	sulfated surface-like glycoprotein
Potri.001G121650	Potri.001G121650.1					0	0.026632	0	0.392563	0.221822	0	0	0	0	0.117581	0	0.0285809	3.85377	6.29153e-05	0.000175481	up	-1.82177	0.233749	0.4329	no	2.00452	0.0937376	0.223806	no
Potri.001G121700	Potri.001G121700.16	AT4G22540	ORP2A		Potri.001G121700	14.2891	18.2806	12.9174	12.3382	13.5875	17.6103	14.6825	19.9982	22.6479	15.2247	18.4909	15.4247	-0.0632161	0.865598	0.907386	no	0.333792	0.371786	0.600107	no	0.111281	0.765736	0.982339	no	OSBP(oxysterol binding protein)-related protein 2A
Potri.001G121800	Potri.001G121800.1	AT1G12100	AT1G12100		Potri.001G121800	0	0.117855	0	0.039482	0.490814	0.122737	0	0	0.0286332	0	0	0	2.23513	0.00332417	0.00701506	up	-1.69638	0.167445	0.342762	no	-3.46619	0.024059	0.0747713	no	Bifunctional inhibitor/lipid-transfer protein/seed storage 2S albumin superfamily protein
Potri.001G121900	Potri.001G121900.2	AT1G62510	AT1G62510		Potri.T145400	151.339	219.792	221.182	115.747	94.5205	70.202	155.258	139.373	125.279	159.738	176.252	149.58	-1.07857	0.00423106	0.00874681	down	-0.496295	0.184101	0.368382	no	-0.286692	0.44217	0.688721	no	Bifunctional inhibitor/lipid-transfer protein/seed storage 2S albumin superfamily protein
Potri.001G122100	Potri.001G122100.3	AT4G15160	AT4G15160		Potri.001G122100	0	0	0	1.13946	1.29165	0	0	0	0	0	0	0	8.24903	9.61654e-19	1.77438e-17	up	0	1	1	no	0	1	1	no	Bifunctional inhibitor/lipid-transfer protein/seed storage 2S albumin superfamily protein
Potri.001G122200	Potri.001G122200.5	AT5G47570	AT5G47570		Potri.001G122200	88.183	99.9817	92.5716	119.717	83.3485	98.6328	108.155	107.305	104.177	117.275	112.393	99.163	0.10384	0.780752	0.839749	no	0.187192	0.615879	0.851878	no	0.2281	0.541061	0.790195	no	NADH dehydrogenase ubiquinone 1 beta subcomplex subunit
Potri.001G122400	Potri.001G122400.2	AT4G17260	AT4G17260		Potri.001G122400	48.0997	51.4046	54.1185	35.9847	46.1267	40.1149	48.2257	55.0761	49.1298	48.3411	49.077	41.4557	-0.329792	0.377297	0.468271	no	-0.0112081	0.976031	1	no	-0.145632	0.696348	0.9271	no	Lactate/malate dehydrogenase family protein
Potri.001G122501	Potri.001G122501.1	AT4G16510	AT4G16510		Potri.T145300	3.5928	2.4584	2.93217	6.58864	2.50732	3.61686	4.84932	3.31346	3.98186	2.97192	3.5755	3.2246	0.497227	0.209223	0.286071	no	0.433496	0.272557	0.477756	no	0.12122	0.76057	0.978577	no	YbaK/aminoacyl-tRNA synthetase-associated domain-containing protein
Potri.001G122600	Potri.001G122600.1					0	0	0	0.0409995	0.364056	0	0	0	0	0	0	0	5.92851	4.22946e-07	1.58903e-06	up	0	1	1	no	0	1	1	no
Potri.001G122700	Potri.001G122700.2	AT4G16520	ATG8F		Potri.001G122700	26.8158	34.9548	27.8481	23.9397	22.8543	26.1529	27.0564	25.5633	22.26	29.1667	24.3137	19.8447	-0.296967	0.428585	0.519808	no	-0.259458	0.488908	0.729056	no	-0.289614	0.440065	0.686615	no	Ubiquitin-like superfamily protein
Potri.001G122800	Potri.001G122800.7	AT4G00150	HAM3	GRAS	Potri.001G122800	3.504	3.96132	3.41207	8.89367	4.89069	5.01462	4.89808	4.35889	4.88686	4.96957	5.01665	6.43009	0.788732	0.0364212	0.0614621	no	0.378614	0.313211	0.52989	no	0.593693	0.114446	0.26007	no	GRAS family transcription factor
Potri.001G123000	Potri.001G123000.1	AT2G35736	AT2G35736		Potri.001G123000	15.7309	23.0238	13.1732	22.5914	21.8566	21.6192	36.5856	38.7104	18.8291	15.8309	19.1567	30.1095	0.344737	0.371858	0.462657	no	0.854248	0.0268209	0.0792379	no	0.324635	0.400247	0.641165	no	hypothetical protein
Potri.001G123100	Potri.001G123100.2	AT5G47580	ASG7		Potri.003G110700	0.0361547	0.174941	0.00979527	0.362294	0.520397	0.786723	0.75102	0.373351	0.47912	0.0877696	0.803611	0.273081	2.84426	1.56731e-09	8.04252e-09	up	2.77343	3.81764e-09	7.99594e-08	up	2.29785	1.37868e-06	1.62319e-05	up	transmembrane protein
Potri.001G123200	Potri.001G123200.3	AT4G16530	AT4G16530		Potri.001G123200	11.4692	14.3238	14.2546	15.2231	12.6988	13.3557	13.8106	14.3267	13.4401	14.1551	16.9952	14.6527	0.0434848	0.907743	0.940176	no	0.0540481	0.885424	1	no	0.193507	0.606048	0.849185	no	hypothetical protein
Potri.001G123250	Potri.001G123250.1					3.48368	4.45127	3.23597	3.618	1.99703	3.11578	3.80866	1.67661	3.47483	4.91314	0.884937	2.6626	-0.359712	0.387979	0.478836	no	-0.325859	0.431098	0.666771	no	-0.387437	0.351614	0.584179	no
Potri.001G123300	Potri.001G123300.1	AT4G19980	AT4G19980		Potri.001G123300	0	0	0	0.225945	0.300942	0	0	0	0	0	0	0.361903	5.40126	1.53602e-05	4.66966e-05	up	0	1	1	no	5.0091	0.000117851	0.000845815	up	hypothetical protein
Potri.001G123400	Potri.001G123400.6	AT5G44800	CHR4		Potri.001G123400	4.37689	3.61201	3.88516	4.86224	5.72395	4.11582	3.88541	4.2576	4.97613	4.29254	5.10725	5.14197	0.308145	0.410192	0.501395	no	0.143972	0.700186	0.925084	no	0.292365	0.434531	0.68041	no	chromatin remodeling 4
Potri.001G123500	Potri.001G123500.10	AT2G35050	AT2G35050		Potri.001G123500	49.3987	41.9631	42.5946	42.346	63.6665	51.1835	46.9496	49.7391	52.3644	48.5205	52.8394	67.4538	0.230812	0.535946	0.625211	no	0.154071	0.679395	0.908581	no	0.333675	0.371162	0.607949	no	kinase superfamily with octicosapeptide/Phox/Bem1p domain-containing protein
Potri.001G123600	Potri.001G123600.1	AT1G45332	AT1G45332		Potri.001G123600	3.93839	4.40192	4.33596	10.299	7.51463	7.01994	6.56631	6.2224	6.5354	7.12721	5.29477	6.91284	0.96967	0.010462	0.0199071	no	0.608083	0.106649	0.240697	no	0.609171	0.106117	0.244685	no	Translation elongation factor EFG/EF2 protein
Potri.001G123700	Potri.001G123700.1	AT1G31120	KUP10		Potri.001G123700	2.0468	1.62643	2.39701	2.2573	2.43635	1.54258	2.4182	2.35734	1.97574	2.1398	2.32852	2.67273	0.0388081	0.918648	0.948765	no	0.153745	0.685282	0.91321	no	0.235135	0.535598	0.785346	no	K+ uptake permease 10
Potri.001G123800	Potri.001G123800.1	AT1G31120	KUP10		Potri.001G123800	7.00465	8.47332	8.44804	14.5177	15.6112	13.2818	15.679	12.9202	16.9641	19.9324	18.3064	11.9001	0.859362	0.022436	0.0396057	no	0.929194	0.0136662	0.0463509	no	1.0672	0.00473102	0.02002	up	K+ uptake permease 10
Potri.001G123900	Potri.001G123900.1					0	0	0	1.18766	0.210917	0	0	0	0.0172263	0	0	0	7.45328	8.31709e-14	7.46568e-13	up	1.7698	0.251124	0.449145	no	0	1	1	no
Potri.001G124000	Potri.001G124000.4	AT4G25230	RIN2		Potri.001G124000	16.0774	17.3075	19.154	16.9763	15.4477	15.9646	16.0165	17.0936	13.5092	16.8768	14.1196	13.3683	-0.11871	0.750638	0.814975	no	-0.172451	0.644338	0.876701	no	-0.243912	0.514	0.763697	no	RPM1 interacting protein 2
Potri.001G124100	Potri.001G124100.3	AT4G25225	AT4G25225		Potri.001G124100	12.57	9.9753	10.1193	6.10897	8.27098	8.41426	10.7697	13.7075	9.82575	10.8609	8.81896	7.36292	-0.517389	0.177591	0.248441	no	0.0708391	0.852296	1	no	-0.272223	0.476281	0.726251	no	transmembrane protein
Potri.001G124150	Potri.001G124150.1					0	0	0.0325288	0.141545	0.188528	0	0	0	0.17964	0	0.0355825	0.170038	2.99471	0.0048795	0.00991355	up	2.31178	0.0412195	0.112573	no	2.45002	0.0302667	0.0902206	no
Potri.001G124200	Potri.001G124200.3	AT3G47420	G3Pp1		Potri.001G124200	6.70908	7.30178	7.63763	40.9392	70.4868	81.259	83.9386	41.8276	29.2794	39.7236	62.2163	38.3926	3.15379	7.20983e-15	7.50084e-14	up	2.84009	1.24036e-12	4.86012e-11	up	2.6963	1.19467e-11	3.62779e-10	up	putative glycerol-3-phosphate transporter 1
Potri.001G124300	Potri.001G124300.2	AT5G51410	AT5G51410		Potri.001G124300	25.4833	26.7119	28.565	43.2096	25.5052	29.7493	31.1569	29.9041	30.5881	32.0809	27.999	29.0034	0.285823	0.444508	0.5356	no	0.18247	0.625276	0.860167	no	0.141547	0.704801	0.934154	no	LUC7 N terminus domain-containing protein
Potri.001G124400	Potri.001G124400.1	AT3G47430	PEX11B		Potri.001G124400	0	0	0	1.29948	0.147304	0.0214877	0	0	0.120308	0.0910951	0	0	7.30038	5.74939e-13	4.60598e-12	up	3.93667	0.00645087	0.024886	up	3.53222	0.019753	0.0645183	no	peroxin 11B
Potri.001G124500	Potri.001G124500.5	AT2G45010	AT2G45010		Potri.001G124500	114.656	106.91	110.41	48.2923	52.6289	56.2074	60.1412	70.6955	53.6378	73.3817	64.8629	56.5359	-1.07906	0.00423146	0.00874711	down	-0.847623	0.0240122	0.0729389	no	-0.769206	0.0403074	0.113789	no	PLAC8 family protein
Potri.001G124700	Potri.001G124700.2	AT5G20110	AT5G20110		Potri.001G124700	0	0	0	0.0786465	0.541216	0	0	0	0	0	0	0	6.59525	1.26962e-09	6.58175e-09	up	0	1	1	no	0	1	1	no	Dynein light chain type 1 family protein
Potri.001G124800	Potri.001G124800.1	AT3G47440	TIP5;1		Potri.001G124800	0	0	0	0.111435	0.148423	0	0	0	0	0	0	0	4.82612	0.000304596	0.000765232	up	0	1	1	no	0	1	1	no	tonoplast intrinsic protein 5;1
Potri.001G124900	Potri.001G124900.1	AT3G47450	NOA1		Potri.001G124900	1.43508	2.28181	1.8263	6.68965	3.0045	5.11456	4.15987	3.96879	3.12926	4.96044	3.10586	2.32449	1.41537	0.000261665	0.000666792	up	1.0201	0.00807011	0.0300191	up	0.905197	0.0186724	0.0625216	no	P-loop containing nucleoside triphosphate hydrolases superfamily protein
Potri.001G125000	Potri.001G125000.3	AT5G62410	SMC2		Potri.001G125000	0.0936407	0.285589	0.0135306	1.25848	1.22857	0.228785	0.218402	0.318212	0.165456	0.521328	0.103605	0.506885	2.74463	1.6612e-10	9.65842e-10	up	0.801911	0.0624156	0.157817	no	1.49922	0.000432005	0.00262554	up	structural maintenance of chromosomes 2
Potri.001G125100	Potri.001G125100.1					0	0.424835	0.861939	0.803702	0.535237	0.624614	0.372667	0.424396	1.31144	0.275833	0.572448	2.41372	0.616274	0.182563	0.254549	no	0.739978	0.104025	0.236623	no	1.36338	0.00235373	0.0111539	up
Potri.001G125200	Potri.001G125200.1	AT3G24080	AT3G24080		Potri.001G125200	7.71126	6.8151	6.62118	10.355	9.55668	11.5834	9.55674	8.40776	10.5438	8.20047	8.24636	11.2439	0.574623	0.125674	0.183974	no	0.430842	0.250219	0.449145	no	0.388967	0.299178	0.519299	no	KRR1 family protein
Potri.001G125400	Potri.001G125400.1	AT5G62420	AT5G62420		Potri.001G125400	0	0	0	1.86537	1.73523	0	0	0	0	0.0548743	0	0.0711386	8.94524	1.14056e-23	4.76344e-22	up	0	1	1	no	4.27622	0.00247323	0.0116208	up	NAD(P)-linked oxidoreductase superfamily protein
Potri.001G125501	Potri.001G125501.1	AT1G76520	AT1G76520		Potri.003G108100	0	0	0	4.08328	2.80519	0.0167021	0	0.0160211	0.701357	0.212422	0.0864407	0.447496	9.9357	1.9816e-31	4.42975e-29	up	6.7413	1.94481e-10	5.24932e-09	up	6.77669	1.74313e-10	4.41774e-09	up	Auxin efflux carrier family protein
Potri.001G125600	Potri.001G125600.1	AT2G42590	GRF9		Potri.001G125600	0	0	0	0.232613	0.458999	0	0	0	0	0	0	0	6.34186	1.4254e-08	6.4489e-08	up	0	1	1	no	0	1	1	no	general regulatory factor 9
Potri.001G125700	Potri.001G125700.1	AT5G61450	AT5G61450		Potri.001G125700	4.11308	6.05893	3.96869	9.45619	7.63852	6.94844	7.26056	6.82126	5.63114	7.29798	4.58424	5.76695	0.764576	0.0435008	0.0718721	no	0.478241	0.20535	0.399484	no	0.319504	0.39738	0.637992	no	P-loop containing nucleoside triphosphate hydrolases superfamily protein
Potri.001G125800	Potri.001G125800.2	AT5G07670	AT5G07670		Potri.001G125800	0.700942	0.853839	0.749878	2.28833	2.81272	2.2395	1.20844	1.27154	1.98224	2.07685	1.18247	0.831479	1.66903	2.32033e-05	6.89359e-05	up	0.952699	0.0146513	0.0490905	no	0.826629	0.0343473	0.0999995	no	RNI-like superfamily protein
Potri.001G125900	Potri.001G125900.2	AT3G60580	AT3G60580	C2H2	Potri.001G125900	0	0	0	0.769566	0.585719	0	0	0	0	0	0	0	7.802	7.13225e-16	8.59741e-15	up	0	1	1	no	0	1	1	no	C2H2-like zinc finger protein
Potri.001G126000	Potri.001G126000.1	AT4G25190	QWRF7		Potri.001G126000	0	0	0	0.423025	0.245602	0	0	0	0	0	0	0.0130302	6.94076	3.70862e-11	2.34805e-10	up	0	1	1	no	1.86741	0.235145	0.442131	no	QWRF motif protein (DUF566)
Potri.001G126100	Potri.001G126100.1	AT5G61480	PXY		Potri.001G126100	57.4176	94.5959	121.235	71.1131	51.0428	49.2543	116.284	93.2967	102.989	104.794	92.0005	68.8305	-0.672771	0.0723128	0.113328	no	0.193962	0.602833	0.840064	no	-0.0408155	0.912783	1	no	Leucine-rich repeat protein kinase family protein
Potri.001G126200	Potri.001G126200.1	AT5G07630	AT5G07630		Potri.001G126200	6.66632	5.38243	6.02254	9.0488	6.35227	7.50053	6.14388	5.59589	5.41184	7.52597	5.25851	5.94103	0.341586	0.364046	0.45438	no	-0.0753886	0.841186	1	no	0.0517211	0.890651	1	no	lipid transporter
Potri.001G126300	Potri.001G126300.1	AT4G25170	AT4G25170		Potri.001G126300	0.234308	0.426011	0.77869	0.699771	0.801232	0.186051	0.341553	0.411843	0.854719	0.652233	0.648102	0.265464	0.223584	0.599342	0.684175	no	0.177158	0.674916	0.90434	no	0.1219	0.775028	0.990156	no	Uncharacterized conserved protein (UCP012943)
Potri.001G126400	Potri.001G126400.5	AT5G51300	AT5G51300		Potri.001G126400	10.1497	9.82059	10.2066	12.9724	13.5496	12.8166	14.2555	12.3619	13.2184	12.6087	11.8756	11.3671	0.382491	0.306157	0.392782	no	0.400587	0.283861	0.492247	no	0.248588	0.505681	0.75523	no	splicing factor-like protein
Potri.001G126500	Potri.001G126500.1	AT5G61500	ATG3		Potri.T173300	17.6331	21.3187	17.3355	18.9413	15.0873	18.171	16.9693	17.693	17.799	21.3434	15.5625	14.4716	-0.108886	0.771145	0.832188	no	-0.101613	0.785984	0.996568	no	-0.131682	0.72502	0.950369	no	autophagy 3 (APG3)
Potri.001G126700	Potri.001G126700.1	AT5G04620	BIOF		Potri.001G126700	1.86487	2.38749	2.579	4.47902	4.95324	3.62122	2.05405	2.44618	1.65389	1.70276	2.75512	6.12303	0.933409	0.0150145	0.0276526	no	-0.150506	0.694853	0.921249	no	0.632174	0.0986386	0.231435	no	biotin F
Potri.001G126901	Potri.001G126901.3	AT5G51330	SWI1		Potri.003G106800	0.0664223	0.153394	0.287929	0.929876	1.42539	0.114106	0.971272	1.47398	0.80924	0.644991	1.26968	1.45022	2.27985	1.22314e-07	4.9363e-07	up	2.684	5.14923e-10	1.27898e-08	up	2.73086	2.78497e-10	6.76797e-09	up	SWITCH1
Potri.001G127100	Potri.001G127100.3	AT5G45290	AT5G45290		Potri.001G127100	132.056	108.568	118.378	22.2388	30.555	32.2435	41.4634	50.9926	29.5952	44.9048	38.8436	30.3626	-2.07772	8.42884e-08	3.4683e-07	down	-1.55649	4.48177e-05	0.000372126	down	-1.65354	1.53778e-05	0.00014012	down	RING/U-box superfamily protein
Potri.001G127300	Potri.001G127300.3	AT1G31650	ROPGEF14		Potri.001G127300	3.17532	3.25023	2.2222	13.617	9.36504	7.30881	7.48224	8.02973	9.26876	6.30119	8.74885	6.75562	1.80727	3.02234e-06	1.01354e-05	up	1.51809	7.68667e-05	0.000589526	up	1.33323	0.000489475	0.00292737	up	RHO guanyl-nucleotide exchange factor 14
Potri.001G127400	Potri.001G127400.1	AT5G17540	AT5G17540		Potri.001G127400	0	0	0	0.362162	0.128633	0	0	0	0	0	0	0.0580087	6.3245	1.76512e-08	7.90078e-08	up	0	1	1	no	3.52729	0.0199033	0.0645183	no	HXXXD-type acyl-transferase family protein
Potri.001G127500	Potri.001G127500.1	AT1G55770	AT1G55770		Potri.001G127500	0	0	0	0.0345933	0	0	0	0	0	0	0	0	1.89043	0.231904	0.311317	no	0	1	1	no	0	1	1	no	Plant invertase/pectin methylesterase inhibitor superfamily protein
Potri.001G127600	Potri.001G127600.1	AT5G17540	AT5G17540		Potri.001G127600	0.184322	0.121619	0	0.488919	0.964749	0.394047	0.957202	0.607468	0.446502	0.223731	0.455214	0.377057	2.5407	2.37468e-07	9.23419e-07	up	2.65573	5.58733e-08	9.54664e-07	up	1.73053	0.000626429	0.00363485	up	HXXXD-type acyl-transferase family protein
Potri.001G127650	Potri.001G127650.1					0	0.079317	0.0488522	1.64744	1.36848	0	0.246419	0	0	0.0656602	0	0	4.40961	7.98284e-14	7.18415e-13	up	0.6967	0.375816	0.60451	no	-0.856958	0.378296	0.61655	no
Potri.001G127700	Potri.001G127700.1	AT5G47650	NUDT2		Potri.001G127700	19.9822	13.3229	11.2133	10.2475	25.4124	24.5639	9.13693	21.1141	20.791	23.1867	19.7149	10.758	0.436279	0.245172	0.325636	no	0.19781	0.597761	0.836274	no	0.269156	0.473061	0.722637	no	nudix hydrolase homolog 2
Potri.001G127900	Potri.001G127900.2	AT4G27870	AT4G27870		Potri.001G127900	0.0411807	0.144917	0	0.12137	0.0538854	0	0	0.0723835	0	0.0599825	0.0122043	0	-0.237358	0.692868	0.765868	no	-1.32165	0.0477326	0.126825	no	-1.36537	0.0466209	0.127555	no	Vacuolar iron transporter (VIT) family protein
Potri.001G128100	Potri.001G128100.1	AT1G31490	AT1G31490		Potri.001G128100	9.06013	5.70052	4.28696	7.1541	2.38961	8.80759	9.30075	16.4608	6.40053	7.10432	3.91624	1.74026	-0.0534847	0.887081	0.923746	no	0.755545	0.0454139	0.121881	no	-0.577825	0.127092	0.282676	no	HXXXD-type acyl-transferase family protein
Potri.001G128200	Potri.001G128200.1	AT4G19450	AT4G19450		Potri.001G128200	2.47294	2.34679	2.37241	3.33593	2.61416	2.04287	2.29587	1.83844	1.55278	2.10215	2.72007	2.44964	0.151367	0.689233	0.762869	no	-0.339517	0.371069	0.599224	no	0.0155216	0.967302	1	no	Major facilitator superfamily protein
Potri.001G128300	Potri.001G128300.1	AT4G19460	AT4G19460		Potri.001G128300	0	0	0	0.343649	0.0554808	0	0	0	0	0	0	0.0250197	6.22684	4.20773e-08	1.79956e-07	up	0	1	1	no	2.65213	0.0953736	0.225275	no	UDP-Glycosyltransferase superfamily protein
Potri.001G128400	Potri.001G128400.2	AT3G11080	RLP35		Potri.001G128400	0	0	0.0314752	0.28248	0.486456	0.0266103	0	0.0319067	0.0744949	0	0	0.0822651	4.64327	2.63753e-13	2.19834e-12	up	1.85843	0.0167116	0.0548037	no	1.50777	0.0654084	0.167598	no	receptor like protein 35
Potri.001G128500	Potri.001G128500.1	AT1G61590	AT1G61590		Potri.001G128500	0	0	0	1.84877	0.78731	0	0	0	0.109451	0	0	0	8.72393	4.95482e-22	1.54829e-20	up	4.32333	0.00187599	0.00888637	up	0	1	1	no	Protein kinase superfamily protein
Potri.001G128600	Potri.001G128600.1	AT1G31460	AT1G31460		Potri.001G128600	1.09235	1.07503	1.34431	6.2861	1.93811	5.29249	4.25073	2.44072	5.12867	4.35077	3.05075	3.49606	1.94325	1.23866e-06	4.37471e-06	up	1.7502	1.14214e-05	0.000111225	up	1.63402	4.09841e-05	0.000334403	up	vitellogenin-2 protein
Potri.001G128700	Potri.001G128700.3	AT2G03670	CDC48B		Potri.001G128700	6.36807	6.07244	8.62641	10.6439	7.6364	10.9896	9.3464	9.69819	6.70305	8.77787	6.35976	6.13591	0.474644	0.206548	0.28289	no	0.289522	0.440441	0.677317	no	0.0144717	0.969243	1	no	cell division cycle 48B
Potri.001G128800	Potri.001G128800.1	AT4G34660	AT4G34660		Potri.001G128800	7.48477	10.7254	10.2666	12.2066	11.3474	12.7276	18.4408	11.2346	10.6567	11.3665	13.5521	10.1198	0.349355	0.352243	0.441948	no	0.501535	0.182037	0.365425	no	0.298796	0.42616	0.670918	no	SH3 domain-containing protein
Potri.001G129000	Potri.001G129000.4	AT1G31420	FEI1		Potri.001G129000	10.4914	10.531	11.2665	19.5568	15.2469	16.3083	15.6685	14.4424	14.5453	15.5879	15.5538	12.5348	0.662534	0.0775118	0.120528	no	0.467775	0.211664	0.409281	no	0.435755	0.24457	0.454725	no	Leucine-rich repeat protein kinase family protein
Potri.001G129100	Potri.001G129100.7	AT1G04170	EIF2 GAMMA		Potri.001G129100	24.3558	26.3713	23.9081	35.6274	27.6923	32.0841	32.4364	34.162	32.2265	34.1594	31.2579	30.34	0.35412	0.343423	0.43272	no	0.404976	0.278711	0.485853	no	0.359487	0.336167	0.565379	no	eukaryotic translation initiation factor 2 gamma subunit
Potri.001G129200	Potri.001G129200.2	AT3G07870	AT3G07870		Potri.001G129200	0	0	0	0	0.205536	0	0.0715537	0.0115039	0	0	0	0.0741511	5.37897	1.69807e-05	5.11902e-05	up	3.98557	0.00583127	0.0231058	up	4.06508	0.00485517	0.0202287	up	F-box and associated interaction domains-containing protein
Potri.001G129300	Potri.001G129300.1	AT2G23810	TET8		Potri.001G129300	0.014794	0	0	0.366253	0.232297	0.0135543	0	0	0	0.0861937	0	0	4.88726	1.49934e-08	6.76584e-08	up	-1.8279	0.233034	0.4329	no	2.24413	0.0531068	0.141568	no	tetraspanin8
Potri.001G129400	Potri.001G129400.2	AT4G12560	CPR1		Potri.001G129400	0	0.0845231	0	0.127421	0.301717	0.0440124	0.144427	0	0.0102676	0.104955	0	0	2.28965	0.000211033	0.000544371	up	0.580702	0.423824	0.659129	no	0.237742	0.754755	0.973898	no	F-box and associated interaction domains-containing protein
Potri.001G129500	Potri.001G129500.3					181.637	214.685	184.205	175.727	151.508	203.093	235.511	222.914	209.148	227.972	209.478	160.596	-0.130453	0.727067	0.794902	no	0.201461	0.589786	0.829171	no	0.0427922	0.908817	1	no
Potri.001G129600	Potri.001G129600.2	AT3G23640	HGL1		Potri.001G129600	9.29929	9.01663	9.78283	25.6242	19.687	25.2132	20.2402	19.9746	30.1465	25.3338	20.8585	18.3002	1.32757	0.000469265	0.00114438	up	1.32427	0.000483905	0.00287924	up	1.19859	0.00153862	0.00780685	up	heteroglycan glucosidase 1
Potri.001G129700	Potri.001G129700.1	AT1G33520	MOS2		Potri.001G129700	21.2309	22.9728	23.4479	12.9725	12.1502	14.4376	19.9281	21.8892	18.5185	20.605	18.1029	10.4002	-0.773942	0.0395383	0.066195	no	-0.165095	0.65852	0.889548	no	-0.462239	0.216993	0.427357	no	D111/G-patch domain-containing protein
Potri.001G129800	Potri.001G129800.1	AT5G61230	ANK6		Potri.001G129800	60.4045	61.222	46.5183	65.2997	50.1342	64.3164	69.9842	69.272	56.0108	67.9839	61.44	47.0313	0.0961715	0.797079	0.852735	no	0.215555	0.56441	0.805248	no	0.0694341	0.852721	1	no	Ankyrin repeat family protein
Potri.001G129900	Potri.001G129900.1	AT2G38250	AT2G38250	Trihelix	Potri.001G129900	6.3667	5.71847	6.12298	11.3765	8.65366	10.9945	7.21571	9.60882	6.81126	7.33143	7.88323	7.94657	0.768683	0.042295	0.0700391	no	0.376518	0.318231	0.53586	no	0.34708	0.357736	0.591668	no	Homeodomain-like superfamily protein
Potri.001G130100	Potri.001G130100.5	AT3G45900	AT3G45900		Potri.001G130100	0.966451	1.98079	2.29036	4.11919	1.87885	2.60776	3.91293	3.06145	3.11445	2.80509	2.74458	2.0355	0.715041	0.0619898	0.0987741	no	0.944964	0.0137461	0.0465677	no	0.533738	0.163159	0.343818	no	Ribonuclease P protein subunit P38-like protein
Potri.001G130200	Potri.001G130200.2	AT1G31812	ACBP6		Potri.001G130200	49.5755	54.0551	58.04	74.9174	52.8579	67.1325	69.1418	74.4887	73.5116	68.0652	61.2195	72.6854	0.269688	0.470815	0.561805	no	0.425594	0.255461	0.455058	no	0.321137	0.390589	0.630573	no	acyl-CoA-binding protein 6
Potri.001G130400	Potri.001G130400.1	AT3G61360	AT3G61360		Potri.001G130400	1.98236	2.02451	2.79429	1.58524	1.23348	0.723961	1.62167	1.4498	1.4341	1.69612	1.16677	0.824564	-0.943829	0.0159674	0.0292408	no	-0.593334	0.125023	0.272989	no	-0.881219	0.024032	0.0747713	no	Tetratricopeptide repeat (TPR)-like superfamily protein
Potri.001G130500	Potri.001G130500.2	AT4G19150	AT4G19150		Potri.001G130500	9.70167	9.31979	11.33	11.484	9.63712	12.7203	10.4767	11.4178	10.955	10.6717	9.26875	9.09427	0.157158	0.674582	0.749863	no	0.114221	0.760182	0.975307	no	-0.0638482	0.864573	1	no	Ankyrin repeat family protein
Potri.001G130601	Potri.001G130601.2	AT5G45390	CLPP4		Potri.003G103300	0.406925	0.232698	0.948123	1.31924	0.766751	1.3049	1.42363	1.25169	0.956743	1.383	0.506505	0.384195	1.10884	0.00884254	0.0171476	up	1.20487	0.0042704	0.0179337	up	0.539536	0.208166	0.413782	no	CLP protease P4
Potri.001G130700	Potri.001G130700.1	AT3G17380	AT3G17380		Potri.001G130700	0.258375	0.944202	0.32308	7.05262	0.603353	0.965108	0.86916	1.24017	1.00255	0.945675	0.565455	1.18218	2.46589	5.45384e-09	2.60787e-08	up	1.00935	0.0163058	0.0536445	no	0.806337	0.0567075	0.14916	no	TRAF-like family protein
Potri.001G130800	Potri.001G130800.12					2.52127	1.20089	2.40165	3.18058	3.58909	3.30316	2.21219	2.17348	1.8604	1.87128	2.07504	1.65266	0.718909	0.0585682	0.0938538	no	0.0293941	0.938236	1	no	-0.128558	0.735228	0.958096	no
Potri.001G130900	Potri.001G130900.1	AT4G19140	AT4G19140		Potri.001G130900	7.97779	8.73006	8.43313	14.9698	11.3191	11.4407	11.3765	10.9344	11.398	12.4769	8.52757	8.52886	0.585297	0.120027	0.176798	no	0.422952	0.260501	0.461585	no	0.232396	0.536219	0.785894	no	exopolysaccharide production negative regulator
Potri.001G131000	Potri.001G131000.2	AT3G49010	BBC1		Potri.001G131000	81.7444	92.0321	74.9981	157.034	116.434	129.039	162.232	137.619	144.822	136.362	140.006	163.943	0.694104	0.063938	0.101498	no	0.837846	0.0256371	0.076225	no	0.823642	0.0282164	0.085299	no	breast basic conserved 1
Potri.001G131300	Potri.001G131300.3	AT5G45410	AT5G45410		Potri.001G131300	14.9886	14.4068	13.8708	14.7698	10.1652	8.59905	12.0739	10.0581	17.5959	12.8076	10.8561	12.9951	-0.367921	0.326025	0.414264	no	-0.12298	0.742236	0.961122	no	-0.238954	0.523106	0.77324	no	zinc finger B-box protein
Potri.001G131400	Potri.001G131400.11	AT1G31850	AT1G31850		Potri.001G131400	28.8411	32.7514	27.803	38.0437	44.5508	23.9525	38.9235	39.8953	40.6383	32.7881	37.1373	60.0765	0.253127	0.497611	0.587925	no	0.418187	0.262948	0.464882	no	0.540256	0.148584	0.319593	no	S-adenosyl-L-methionine-dependent methyltransferases superfamily protein
Potri.001G131500	Potri.001G131500.5					50.2242	54.0301	29.9916	29.9877	46.655	59.2229	20.8113	46.5506	43.0634	47.6015	37.7995	20.5852	0.0173823	0.962877	0.981223	no	-0.281617	0.451221	0.689394	no	-0.341194	0.361677	0.596775	no
Potri.001G131600	Potri.001G131600.2					0.358896	0.180424	0.129646	3.24379	3.57805	4.13378	1.23318	0.81107	2.36708	1.42721	0.911679	1.96855	4.01907	1.82408e-18	3.26379e-17	up	2.70974	1.52813e-09	3.48304e-08	up	2.67738	2.50805e-09	5.13584e-08	up
Potri.001G131800	Potri.001G131800.1	AT1G31880	BRX		Potri.001G131800	0.167435	0.090648	0.209366	9.64172	4.97505	0.57822	0.450595	0.147151	0.506536	0.525282	0.229021	0.145923	5.0225	3.72862e-26	2.46733e-24	up	1.24414	0.00733602	0.0276781	up	0.960534	0.0417059	0.116745	no	DZC (Disease resistance/zinc finger/chromosome condensation-like region) domain containing protein
Potri.001G132001	Potri.001G132001.1	AT4G19100	PAM68		Potri.001G132001	1.72575	0.861708	0.808739	12.097	1.83094	2.64949	5.45624	2.62344	6.44017	3.963	2.48811	1.43119	2.28029	2.28204e-08	1.00889e-07	up	2.09316	2.48462e-07	3.66524e-06	up	1.21295	0.00254421	0.011879	up	PAM68-like protein (DUF3464)
Potri.001G132100	Potri.001G132100.1	AT3G01430	AT3G01430		Potri.001G132100	0	0	0	0	0.352003	0.0770216	0	0.0738813	0.0359366	0	0	0	5.77107	1.29959e-06	4.5797e-06	up	3.94122	0.00639054	0.0248364	up	0	1	1	no	NHL domain protein
Potri.001G132166	Potri.001G132166.1					0	0	0	0.169176	0.15022	0	0	0	0	0	0	0	4.83026	0.00030047	0.000756337	up	0	1	1	no	0	1	1	no
Potri.001G132232	Potri.001G132232.3					0	0	0	1.42114	0.373898	0.245437	0	0.0130795	0	0.0867092	0	0.0140512	8.4608	3.53194e-20	8.09792e-19	up	1.77115	0.25096	0.449145	no	4.27959	0.00245293	0.011544	up
Potri.001G132300	Potri.001G132300.2	AT1G75950	SKP1		Potri.001G132300	0	0	0	2.49131	2.6546	0	0.288797	0	0	0	0	0	7.96695	6.6147e-17	9.14286e-16	up	3.74388	0.0113326	0.0397388	up	0	1	1	no	S phase kinase-associated protein 1
Potri.001G132400	Potri.001G132400.2	AT4G19070	AT4G19070		Potri.001G132400	9.50484	7.89221	9.20098	14.9194	12.2229	8.46379	7.47254	10.0897	11.1242	10.4741	7.93362	10.1503	0.420358	0.264066	0.346533	no	0.109624	0.770566	0.984179	no	0.103034	0.784099	0.996576	no	Putative membrane lipoprotein
Potri.001G132500	Potri.001G132500.3	AT5G53400	BOB1		Potri.001G132500	0.348717	0.438268	0	1.46823	0.417189	1.5062	0.326783	0.481596	0.0212958	0.266059	0.413384	0.79958	2.05775	8.0473e-06	2.53898e-05	up	0.0242	0.962197	1	no	0.873197	0.0689835	0.175021	no	HSP20-like chaperones superfamily protein
Potri.001G132600	Potri.001G132600.2	AT3G13960	GRF5	GRF	Potri.001G132600	2.27079	3.60434	2.5125	6.12163	2.4602	2.79342	1.56249	3.05634	2.90539	3.46947	2.99309	1.54425	0.435939	0.253972	0.335356	no	-0.155312	0.68485	0.912781	no	-0.0691133	0.856799	1	no	growth-regulating factor 5
Potri.001G132700	Potri.001G132700.1	AT4G19045	AT4G19045		Potri.001G132700	112.652	122.052	114.272	83.7236	80.2075	97.7783	76.9673	104.913	97.6182	130.27	96.0056	77.9956	-0.415135	0.266362	0.348995	no	-0.320247	0.390837	0.622303	no	-0.197766	0.595945	0.839963	no	Mob1/phocein family protein
Potri.001G132800	Potri.001G132800.2	AT1G32120	AT1G32120		Potri.001G132800	4.96271	2.91477	2.66634	13.5139	22.8288	20.5314	11.9059	12.1384	15.7288	6.25794	17.649	36.8373	2.43095	8.2407e-10	4.36678e-09	up	1.915	8.61099e-07	1.11882e-05	up	2.52592	2.04196e-10	5.0973e-09	up	serine/threonine-protein phosphatase 7 long form-like protein
Potri.001G132900	Potri.001G132900.1	AT4G19040	EDR2		Potri.001G132900	17.2723	15.3406	16.5901	17.4177	15.7868	14.6592	14.7874	16.871	13.8405	16.6807	14.5162	16.4188	-0.0398461	0.91502	0.946055	no	-0.112879	0.762435	0.977291	no	-0.0472448	0.899316	1	no	ENHANCED DISEASE RESISTANCE 2
Potri.001G133000	Potri.001G133000.4	AT2G15490	UGT73B4		Potri.001G133000	0.418951	0.290981	0.215062	2.19656	5.14732	2.66672	3.33881	1.97663	2.17741	1.64869	2.99292	12.9594	3.42801	1.79209e-15	2.03994e-14	up	3.00846	1.56874e-12	6.07178e-11	up	4.24281	9.89036e-22	1.4931e-19	up	UDP-glycosyltransferase 73B4
Potri.001G133100	Potri.001G133100.2	AT2G36800	DOGT1		Potri.001G133000	1.29541	0.57833	0.293341	2.46169	1.17389	1.36401	1.07804	1.17246	1.07447	1.27668	0.595917	0.967488	1.19653	0.00343446	0.00722812	up	0.613793	0.134168	0.288354	no	0.392902	0.341161	0.571839	no	don-glucosyltransferase 1
Potri.001G133200	Potri.001G133200.1	AT1G32100	PRR1		Potri.001G133200	146.94	127.888	120.613	45.568	48.5753	53.4366	79.0119	84.7613	74.7719	79.6709	84.9959	56.8488	-1.42188	0.000184569	0.00047994	down	-0.729187	0.0517123	0.135302	no	-0.836086	0.0259553	0.0796078	no	pinoresinol reductase 1
Potri.001G133300	Potri.001G133300.1	AT1G32100	PRR1		Potri.001G133300	45.5884	45.926	38.3581	8.43827	15.1621	9.8198	11.5128	20.0739	15.6034	24.0356	17.9697	7.96091	-1.95798	4.38544e-07	1.64551e-06	down	-1.46011	0.000129172	0.000916694	down	-1.37814	0.000294474	0.00188184	down	pinoresinol reductase 1
Potri.001G133400	Potri.001G133400.1	AT5G45580	AT5G45580	G2-like	Potri.001G133400	3.07334	2.51733	1.97539	29.9098	12.07	13.244	10.335	14.7903	20.8939	22.2077	19.0455	15.0287	2.86502	1.64242e-12	1.24082e-11	up	2.60318	9.16007e-11	2.60342e-09	up	2.893	1.04801e-12	3.75228e-11	up	Homeodomain-like superfamily protein
Potri.001G133500	Potri.001G133500.2	AT1G80480	PTAC17		Potri.001G133500	0.693557	0.50599	1.11825	10.1506	6.53419	3.09972	2.03434	1.4272	2.22724	2.20111	1.98524	1.72488	3.09513	1.43049e-13	1.2397e-12	up	1.29936	0.00127065	0.00648208	up	1.3549	0.000796498	0.00445776	up	plastid transcriptionally active 17
Potri.001G133600	Potri.001G133600.1	AT5G45590	AT5G45590		Potri.001G133600	3.17453	3.39436	4.8693	8.95312	7.20863	8.03202	5.2327	6.24518	3.92503	4.22081	5.64484	5.37193	1.08099	0.00497687	0.0100906	up	0.429876	0.261492	0.462871	no	0.414041	0.27999	0.494484	no	Ribosomal protein L35
Potri.001G133700	Potri.001G133700.1					0	0	0	1.15104	1.09508	0	0	0	0	0	0	0	8.69651	7.54275e-22	2.29127e-20	up	0	1	1	no	0	1	1	no
Potri.001G133800	Potri.001G133800.1	AT1G32090	AT1G32090		Potri.001G133800	5.51492	5.37337	5.56235	16.1757	14.1836	7.51132	18.8813	17.7282	16.0726	13.7858	14.1386	15.8637	1.20255	0.00153162	0.00342343	up	1.67897	1.22906e-05	0.000119025	up	1.41228	0.000212449	0.00141469	up	early-responsive to dehydration stress protein (ERD4)
Potri.001G133900	Potri.001G133900.1	AT2G35550	BPC7	BBR-BPC	Potri.001G133900	1.48215	1.83653	2.03605	8.53967	6.94911	4.51378	5.63722	6.23776	6.05038	5.71641	2.54889	2.7396	1.89896	1.67237e-06	5.80939e-06	up	1.74221	1.01773e-05	0.000100173	up	1.04006	0.00782348	0.030419	up	basic pentacysteine 7
Potri.001G134000	Potri.001G134000.1	AT1G32060	PRK		Potri.001G134000	0.411187	0.3034	0.431232	3.00232	1.23576	0.704855	0.739573	0.45463	1.81446	0.412161	0.503162	1.52783	2.10194	5.14924e-07	1.91255e-06	up	1.39745	0.000779457	0.00427928	up	1.10037	0.00844323	0.032456	up	phosphoribulokinase
Potri.001G134100	Potri.001G134100.5	AT1G32050	SCAMP5		Potri.003G099300	90.3837	86.2911	82.7538	44.6454	64.0153	44.2565	48.0269	61.1066	51.0918	55.603	63.9857	71.08	-0.762569	0.0420211	0.0696437	no	-0.695193	0.0635083	0.160035	no	-0.444259	0.234361	0.442131	no	SCAMP family protein
Potri.001G134200	Potri.001G134200.1	AT5G37420	AT5G37420		Potri.001G134200	0	0	0	2.21397	2.2526	0	0	0	0	0	0	0	8.19726	2.13757e-18	3.77818e-17	up	0	1	1	no	0	1	1	no	hypothetical protein (DUF577)
Potri.001G134300	Potri.001G134300.3	AT3G07040	RPM1		Potri.001G134700	0	0	0.00837986	0.00911595	0.0971344	0	0	0	0	0	0	0	3.34971	0.000998201	0.00230883	up	-1.8314	0.232627	0.4329	no	-1.8314	0.248495	0.454725	no	NB-ARC domain-containing disease resistance protein
Potri.001G134400	Potri.001G134400.1	AT3G07040	RPM1		Potri.T130200	0	0	0	0.016811	0	0	0	0	0	0	0	0	2.68621	0.0923818	0.140646	no	0	1	1	no	0	1	1	no	NB-ARC domain-containing disease resistance protein
Potri.001G134425	Potri.001G134425.1	AT3G07040	RPM1		Potri.001G134500	0	0	0	0.0381306	0.0225721	0	0	0	0	0	0	0	4.83441	0.000296387	0.000746707	up	0	1	1	no	0	1	1	no	NB-ARC domain-containing disease resistance protein
Potri.001G134450	Potri.001G134450.1	AT3G07040	RPM1		Potri.001G134700	0.0215131	0	0.00777129	0	0.165147	0	0	0.00630226	0	0	0	0	2.43044	0.00110856	0.00253634	up	-1.72043	0.162117	0.334425	no	-3.49158	0.02317	0.073062	no	NB-ARC domain-containing disease resistance protein
Potri.001G134475	Potri.001G134475.1	AT3G07040	RPM1		Potri.T130200	0	0	0	0	0	0	0	0	0	0	0	0	0	1	1	no	0	1	1	no	0	1	1	no	NB-ARC domain-containing disease resistance protein
Potri.001G134500	Potri.001G134500.2	AT3G07040	RPM1		Potri.001G134500	0.0627182	0.00689713	0	0	0.0246202	0	0.0171422	0.05512	0	0	0.0185872	0	-1.3994	0.123615	0.181333	no	0.0678924	0.925675	1	no	-1.91202	0.0501045	0.135104	no	NB-ARC domain-containing disease resistance protein
Potri.001G134601	Potri.001G134601.1	AT3G07040	RPM1		Potri.T129700	0.0237061	0	0.00856348	0.223577	0.0992628	0	0.0345566	0.0138894	0	0	0.0562043	0	3.19573	4.60991e-06	1.50695e-05	up	0.485507	0.598518	0.836826	no	0.626794	0.497848	0.747856	no	NB-ARC domain-containing disease resistance protein
Potri.001G134701	Potri.001G134701.2	AT3G07040	RPM1		Potri.T129600	0	0	0	0.130544	0.00827979	0	0	0	0	0.00768054	0.0468816	0	5.43117	1.34067e-05	4.11271e-05	up	0	1	1	no	4.11058	0.00440271	0.0188967	up	NB-ARC domain-containing disease resistance protein
Potri.001G134800	Potri.001G134800.4	AT5G45610	SUV2		Potri.001G134800	2.96032	3.78371	3.60157	4.09353	3.29379	4.01723	2.92097	4.43431	3.15974	4.14016	2.44988	2.75981	0.140412	0.709767	0.780392	no	0.0237379	0.94981	1	no	-0.145458	0.70016	0.929961	no	protein dimerization
Potri.001G134900	Potri.001G134900.1	AT4G21380	RK3		Potri.001G134900	0.00794237	0	0	0.271535	0.690074	0	0.00868328	0	0.00679045	0.107974	0.0941522	0.0599899	6.46276	2.88062e-17	4.2378e-16	up	0.721023	0.598096	0.836437	no	4.60497	1.89838e-07	2.69553e-06	up	receptor kinase 3
Potri.001G135000	Potri.001G135000.2	AT1G31940	AT1G31940		Potri.001G135000	76.6635	95.886	77.7281	64.7967	86.8192	112.255	65.4397	98.0087	89.6611	98.7204	87.4392	62.8999	0.076358	0.837805	0.885759	no	0.0162657	0.965216	1	no	-0.00709503	0.984825	1	no	cystic fibrosis transmembrane conductance regulator
Potri.001G135100	Potri.001G135100.4					20.5488	34.3832	46.5183	50.5216	37.3064	20.115	71.47	66.5538	27.9052	53.1722	48.6354	34.1784	0.0892402	0.811308	0.864191	no	0.709689	0.0586502	0.14997	no	0.422695	0.258736	0.466662	no
Potri.001G135200	Potri.001G135200.1	AT5G45620	AT5G45620		Potri.001G135200	31.305	31.6496	30.7622	36.6044	32.9358	28.4924	35.4087	32.7498	32.3901	33.3865	30.6657	31.0147	0.0648883	0.861976	0.904649	no	0.10148	0.785685	0.996406	no	0.0206395	0.955897	1	no	Proteasome component (PCI) domain protein
Potri.001G135300	Potri.001G135300.14	AT1G31930	XLG3		Potri.001G135300	5.19054	5.70358	6.51975	11.0416	6.41111	7.87435	9.30006	7.80308	9.17054	9.83736	8.00623	6.86852	0.540253	0.150087	0.214754	no	0.593333	0.114066	0.253639	no	0.504992	0.178373	0.368138	no	extra-large GTP-binding protein 3
Potri.001G135400	Potri.001G135400.2	AT1G31920	AT1G31920		Potri.001G135400	2.51752	2.27185	2.25988	6.62365	3.00861	6.36534	3.83914	4.33009	5.91215	5.81254	3.12526	1.71381	1.18179	0.00204229	0.00447817	up	0.998328	0.00894077	0.0327065	no	0.595425	0.117705	0.26604	no	Tetratricopeptide repeat (TPR)-like superfamily protein
Potri.001G135500	Potri.001G135500.2	AT1G31910	AT1G31910		Potri.001G135500	4.11688	4.22017	5.09321	8.37533	7.22079	9.7024	6.61198	6.72395	8.52433	7.99536	7.51484	7.54453	0.913703	0.0159736	0.0292506	no	0.703051	0.0629458	0.158824	no	0.77963	0.0394367	0.111811	no	GHMP kinase family protein
Potri.001G135700	Potri.001G135700.1	AT4G19003	VPS25		Potri.001G135700	13.9527	16.2213	13.3297	18.7311	14.0127	15.1413	14.8413	15.2916	14.2099	16.4143	18.4992	15.2686	0.138039	0.713107	0.783299	no	0.0273809	0.941841	1	no	0.205664	0.583819	0.829751	no	E2F/DP family winged-helix DNA-binding domain-containing protein
Potri.001G135800	Potri.001G135800.1	AT1G68310	AE7		Potri.005G123100	8.52041	8.75234	7.8958	9.27424	8.81788	12.8851	9.42108	10.4664	12.0031	10.0131	9.03875	9.05004	0.299853	0.42708	0.51831	no	0.341555	0.365428	0.592532	no	0.158931	0.673789	0.908836	no	MIP18 family protein (DUF59)
Potri.001G135900	Potri.001G135900.2	AT1G32130	IWS1		Potri.001G135900	18.6425	16.3035	16.9849	22.8558	20.8428	23.7022	24.8716	21.3204	20.0266	16.8026	18.639	18.9792	0.376175	0.314464	0.401887	no	0.350572	0.348405	0.572812	no	0.0675663	0.856469	1	no	Transcription elongation factor (TFIIS) family protein
Potri.001G135925	Potri.001G135925.1					0	0	0	0.137508	0.0814007	0.14249	0	0	0	0	0	0	4.65535	0.000618179	0.00147202	up	0	1	1	no	0	1	1	no
Potri.001G135950	Potri.001G135950.1	AT2G45130	SPX3		Potri.014G062200	0.119632	0.105248	0	1.51612	1.25232	0.493235	2.64853	1.62965	0.715969	0.551798	0.779992	0.98831	3.7325	5.65925e-11	3.50717e-10	up	4.34785	6.99143e-15	3.83956e-13	up	3.25673	1.95616e-08	3.39389e-07	up	SPX domain protein 3
Potri.001G135975	Potri.001G135975.1	AT4G29910	ORC5		Potri.014G062300	0	0.223383	0	0.898014	0.398697	0	0	0.178521	0	0.320529	0	0	2.32471	6.73413e-05	0.000187362	up	-0.356892	0.630905	0.865011	no	0.443001	0.519591	0.769153	no	origin recognition complex protein 5
Potri.001G136000	Potri.001G136000.3	AT2G35530	bZIP16	bZIP	Potri.014G062400	12.4661	12.6577	13.7336	16.6749	14.8701	17.2715	15.424	12.8049	16.0027	13.3924	12.2836	12.7458	0.329198	0.379316	0.470274	no	0.186871	0.617483	0.853387	no	-0.0161902	0.965492	1	no	basic region/leucine zipper transcription factor 16
Potri.001G136100	Potri.001G136100.1	AT1G32170	XTH30		Potri.001G136100	5.75101	2.26521	1.32388	1.63958	5.92184	1.84247	1.952	1.7178	2.41025	0.565749	2.76264	2.89233	0.00962978	0.979962	0.993898	no	-0.618655	0.109615	0.245779	no	-0.588593	0.128588	0.285166	no	xyloglucan endotransglucosylase/hydrolase 30
Potri.001G136200	Potri.001G136200.4	AT3G03050	CSLD3		Potri.001G136200	10.257	6.70939	5.89177	9.98316	34.168	12.4276	11.181	9.47239	17.4274	7.52721	30.775	42.5211	1.30748	0.00056994	0.00136771	up	0.736355	0.049819	0.131041	no	1.82194	2.20523e-06	2.46484e-05	up	cellulose synthase-like D3
Potri.001G136300	Potri.001G136300.1	AT5G61910	AT5G61910		Potri.001G136300	8.77723	9.33059	10.1619	7.81236	9.92313	6.94272	9.11621	8.04815	7.71685	9.16232	6.9366	5.92518	-0.196039	0.601831	0.686468	no	-0.184298	0.623586	0.858757	no	-0.359976	0.338641	0.568499	no	DCD (Development and Cell Death) domain protein
Potri.001G136400	Potri.001G136400.1	AT1G32190	AT1G32190		Potri.001G136400	3.69291	7.4099	6.82997	11.7011	8.36567	6.80964	15.0416	13.2892	15.3583	10.1358	10.5922	7.73219	0.583022	0.121693	0.178867	no	1.28428	0.000742631	0.00410359	up	0.66588	0.0773272	0.192123	no	alpha/beta-Hydrolases superfamily protein
Potri.001G136600	Potri.001G136600.3	AT1G32200	ATS1		Potri.001G136600	12.2017	11.8271	12.1755	22.3315	17.1957	20.7573	16.2934	14.2229	17.1422	17.9715	12.2029	15.9565	0.735581	0.0499736	0.0813979	no	0.396552	0.288879	0.498569	no	0.349649	0.349602	0.582052	no	phospholipid/glycerol acyltransferase family protein
Potri.001G136700	Potri.001G136700.1	AT3G12890	ASML2		Potri.001G136700	0.242371	0.0710763	0	0.0952439	0.190287	0	0	0.0177507	0.172683	0.0588384	0.598577	0.705569	-0.187145	0.768697	0.830307	no	-0.622129	0.341775	0.565189	no	2.07458	8.13232e-05	0.000615047	up	activator of spomin::LUC2
Potri.001G136800	Potri.001G136800.1	AT2G35520	DAD2		Potri.001G136800	25.1695	24.4078	24.6417	35.7417	24.626	36.6871	25.7194	30.0383	29.0996	34.3003	32.7189	29.5694	0.386943	0.30559	0.392185	no	0.193439	0.608196	0.845579	no	0.379901	0.314437	0.538283	no	Defender against death (DAD family) protein
Potri.001G136900	Potri.001G136900.2	AT1G32220	AT1G32220		Potri.001G136900	10.1343	9.58159	10.1024	18.0189	11.6908	13.3273	16.004	12.4919	10.9845	9.91255	10.3505	10.6662	0.529061	0.159845	0.226883	no	0.404567	0.281889	0.489601	no	0.052815	0.888246	1	no	NAD(P)-binding Rossmann-fold superfamily protein
Potri.001G137000	Potri.001G137000.1					5.64286	6.40082	7.79973	7.57632	7.12395	7.71915	8.66837	7.71437	7.42653	7.86406	8.11386	8.53413	0.176243	0.639295	0.719073	no	0.262812	0.48449	0.724201	no	0.304958	0.417453	0.660849	no
Potri.001G137100	Potri.001G137100.1					0.137858	0.0606412	0	0.162522	0.324701	0	0	0	0	0.1004	0	0	1.17177	0.118908	0.175395	no	-4.02095	0.00458454	0.0189607	down	-0.861275	0.376018	0.613813	no
Potri.001G137200	Potri.001G137200.1	AT1G32230	RCD1		Potri.001G137200	85.1434	81.7132	91.3577	86.2466	91.6844	107.897	94.8497	84.803	89.3333	90.8641	77.8487	81.4658	0.146591	0.694103	0.766772	no	0.0589612	0.874285	1	no	-0.0455997	0.902613	1	no	WWE protein-protein interaction domain protein family
Potri.001G137401	Potri.001G137401.1	AT1G77680	AT1G77680		Potri.005G174800	1.63274	2.73922	2.52381	5.20751	4.70352	4.84727	3.50091	4.01559	3.51689	3.49048	1.75547	2.49753	1.09671	0.00426696	0.00881005	up	0.677482	0.0759659	0.185049	no	0.168291	0.659428	0.896742	no	Ribonuclease II/R family protein
Potri.001G137600	Potri.001G137600.2	AT1G32240	KAN2	G2-like	Potri.001G137600	0.0112595	0.0594339	0.012202	2.24328	0.730765	0.268217	0.0738589	0.00989541	0	0.0109335	0.0533898	0	5.13893	1.88436e-20	4.49782e-19	up	-0.198814	0.799534	1	no	-0.539891	0.520858	0.770636	no	Homeodomain-like superfamily protein
Potri.001G137700	Potri.001G137700.1	AT5G46910	AT5G46910		Potri.001G137700	4.53325	4.41742	4.0627	5.44619	6.91128	4.19866	3.42338	4.28258	3.96026	3.10658	5.3373	5.87193	0.347107	0.354997	0.444773	no	-0.157481	0.674682	0.9042	no	0.137422	0.714063	0.941861	no	Transcription factor jumonji (jmj) family protein / zinc finger (C5HC2 type) family protein
Potri.001G137800	Potri.001G137800.7	AT5G46880	HB-7	HD-ZIP	Potri.001G137800	0	0.0945929	0	0.778649	0.410018	0	0.0335861	0	0	0	0	0.00725109	3.48613	1.62802e-11	1.07874e-10	up	-1.70508	0.0322551	0.0921542	no	-3.28096	0.00124506	0.00653312	down	homeobox-7
Potri.001G137900	Potri.001G137900.1	AT2G35490	AT2G35490		Potri.001G137900	7.03334	7.49631	5.79979	13.0569	9.1905	8.65125	12.0379	8.72481	9.40004	8.60384	9.60263	6.41149	0.603127	0.110024	0.163822	no	0.568444	0.131747	0.284413	no	0.275393	0.464786	0.713842	no	Plastid-lipid associated protein PAP / fibrillin family protein
Potri.001G138000	Potri.001G138000.1	AT3G03000	AT3G03000		Potri.001G138000	8.49556	8.7566	10.1328	6.16334	11.6296	14.462	8.73848	13.9607	14.5268	10.6903	15.0767	12.4824	0.238502	0.532203	0.621343	no	0.444271	0.244059	0.447128	no	0.481395	0.207431	0.412696	no	EF hand calcium-binding protein family
Potri.001G138100	Potri.001G138100.3	AT1G74340	DPMS2		Potri.001G138100	9.72937	10.6656	8.90153	11.9101	9.10423	8.55192	10.3728	12.7584	9.82044	8.48796	7.60228	9.7043	0.0125569	0.973404	0.988685	no	0.169474	0.652433	0.884306	no	-0.183462	0.626486	0.867317	no	dolichol phosphate-mannose biosynthesis regulatory protein-like protein
Potri.001G138200	Potri.001G138200.1	AT1G32260	AT1G32260		Potri.001G138200	0.454262	0.421844	0.38289	3.18343	2.61539	0.508687	0.882911	0.731919	1.1004	1.10277	0.897502	1.09605	2.30592	1.45094e-07	5.79793e-07	up	1.10259	0.0127359	0.0437404	up	1.29305	0.00346249	0.0154172	up	envelope glycoprotein
Potri.001G138300	Potri.001G138300.4	AT2G35470	AT2G35470		Potri.001G138300	0.814897	0.588894	0.551944	3.00213	3.4731	1.31991	1.27273	0.741751	0.771356	0.324999	0.948763	1.62119	1.98954	1.01164e-06	3.61244e-06	up	0.503673	0.213869	0.412606	no	0.565813	0.163022	0.343592	no	ribosome maturation factor
Potri.001G138400	Potri.001G138400.3	AT4G17720	AT4G17720		Potri.001G138400	72.6958	71.739	75.6152	48.7102	51.3264	51.3734	56.776	53.0837	51.4253	56.2646	60.1418	51.0349	-0.539326	0.149533	0.214101	no	-0.448217	0.230539	0.4329	no	-0.394186	0.291492	0.509329	no	RNA-binding (RRM/RBD/RNP motifs) family protein
Potri.001G138500	Potri.001G138500.2	AT5G46860	VAM3		Potri.001G138500	144.565	133.525	150.26	79.5427	101.509	83.9534	95.8595	102.611	81.1783	99.7564	100.686	86.029	-0.692723	0.0645517	0.102388	no	-0.615154	0.100341	0.229922	no	-0.580388	0.120929	0.271795	no	Syntaxin/t-SNARE family protein
Potri.001G138700	Potri.001G138700.4	AT1G32310	SAMBA		Potri.001G138700	9.11572	9.10339	7.87632	5.26954	6.55811	5.09498	5.7911	9.21771	6.81566	6.56194	7.0094	3.92113	-0.624829	0.0988669	0.14899	no	-0.257428	0.494199	0.734684	no	-0.577742	0.126725	0.281986	no	valine-tRNA ligase
Potri.001G138800	Potri.001G138800.2	AT1G32320	MKK10		Potri.001G138800	14.0741	14.2508	14.4227	4.80632	4.69293	4.35073	6.98476	6.61694	4.62083	6.73469	5.1663	5.16179	-1.62573	2.49122e-05	7.35992e-05	down	-1.2303	0.00124079	0.0063509	down	-1.32446	0.000527756	0.00312469	down	MAP kinase kinase 10
Potri.001G138900	Potri.001G138900.3	AT1G32330	HSFA1D	HSF	Potri.001G138900	8.69124	7.30046	8.83466	14.1248	11.6018	10.2572	12.8903	9.48374	9.32199	11.2964	10.263	7.02898	0.535338	0.154136	0.219934	no	0.352251	0.347676	0.572019	no	0.203521	0.587304	0.832834	no	heat shock transcription factor A1D
Potri.001G139100	Potri.001G139100.1	AT4G17760	AT4G17760		Potri.001G139100	2.2945	1.25293	1.22185	3.87093	2.87814	4.2226	4.41157	5.12823	4.0249	2.68904	3.86896	2.96937	1.2013	0.0022145	0.00481307	up	1.50693	0.000129669	0.000919846	up	0.99615	0.0110564	0.040319	no	PCNA domain-containing protein
Potri.001G139200	Potri.001G139200.1	AT1G52620	AT1G52620		Potri.001G139200	0.226296	0.422062	0.245238	0.971079	0.900175	0.713228	0.44533	0.763699	0.665553	0.430697	0.976467	0.49568	1.51943	0.000226865	0.000582625	up	1.06246	0.00978138	0.0350968	up	1.07298	0.0093713	0.0353074	up	Pentatricopeptide repeat (PPR) superfamily protein
Potri.001G139300	Potri.001G139300.1	AT5G01110	AT5G01110		Potri.001G139300	0.876521	0.735428	0.993869	1.99012	1.46978	2.08948	1.47292	1.68332	1.4641	1.3634	2.00116	0.79691	1.09107	0.00498419	0.0101035	up	0.826959	0.032743	0.0932881	no	0.673152	0.082537	0.202598	no	Tetratricopeptide repeat (TPR)-like superfamily protein
Potri.001G139400	Potri.001G139400.2	AT1G32340	NHL8		Potri.001G139400	12.3215	12.8878	13.5614	10.1375	9.88765	10.1875	9.52743	11.3106	10.4522	10.8066	8.88243	10.1076	-0.359759	0.336794	0.425637	no	-0.309122	0.408877	0.643213	no	-0.379656	0.310814	0.533811	no	NDR1/HIN1-like 8
Potri.001G139500	Potri.001G139500.5	AT4G17770	TPS5		Potri.001G139500	27.8855	25.0288	29.1616	22.9076	20.6392	20.5147	21.6418	19.6036	21.2538	24.0628	21.3308	17.7619	-0.357491	0.338427	0.427369	no	-0.393102	0.292607	0.503458	no	-0.378029	0.311479	0.534531	no	trehalose phosphatase/synthase 5
Potri.001G139600	Potri.001G139600.7	AT4G25960	ABCB2		Potri.001G139600	0.294345	0.418309	0.44167	2.62922	1.09621	0.653458	1.31196	0.61189	0.663013	0.873956	0.771669	0.924563	1.91842	1.57644e-06	5.49476e-06	up	1.15927	0.00331586	0.0144796	up	1.15412	0.00347895	0.0154826	up	P-glycoprotein 2
Potri.001G139700	Potri.001G139700.6	AT4G25960	ABCB2		Potri.001G139700	0	0	0	0.497206	0.576397	0	0	0	0	0	0	0	8.88571	3.1206e-23	1.22275e-21	up	0	1	1	no	0	1	1	no	P-glycoprotein 2
Potri.001G139800	Potri.001G139800.2	AT3G57280	AT3G57280		Potri.001G139800	3.7041	4.32345	3.1994	10.571	5.27875	3.42732	3.52839	3.62601	4.73463	4.78986	4.78227	3.75689	0.776903	0.0417785	0.0692892	no	0.0825216	0.828382	1	no	0.24638	0.51768	0.767301	no	Transmembrane proteins 14C
Potri.001G139900	Potri.001G139900.1	AT3G02940	MYB107	MYB	Potri.001G139900	1.01504	1.02432	1.7309	1.02066	0.609406	1.20352	0.685421	0.760884	0.778491	0.59429	0.47777	0.267773	-0.406881	0.306283	0.392903	no	-0.755328	0.0594139	0.151691	no	-1.48896	0.00034953	0.00218444	down	myb domain protein 107
Potri.001G140000	Potri.001G140000.1	AT5G16760	ITPK1		Potri.001G140000	1.62946	2.42494	2.34347	1.72348	5.96208	2.98584	1.56502	2.85071	2.89041	2.30687	3.79104	9.47505	0.738206	0.0548538	0.0884913	no	0.193372	0.614542	0.850853	no	1.28343	0.000904778	0.00498457	up	Inositol 1,3,4-trisphosphate 5/6-kinase family protein
Potri.001G140200	Potri.001G140200.1	AT4G17790	AT4G17790		Potri.001G140200	29.8916	37.3037	34.0751	13.7762	50.4312	21.4489	17.8645	24.1472	23.6588	20.4441	30.6154	67.6065	-0.241478	0.518363	0.60781	no	-0.624691	0.0959169	0.221679	no	0.228807	0.540322	0.789618	no	SNARE associated Golgi protein family
Potri.001G140300	Potri.001G140300.1	AT5G46840	AT5G46840		Potri.001G140300	15.6462	18.0059	15.8688	28.2018	21.4832	23.9473	23.5033	22.7627	21.8582	22.553	18.3164	23.7566	0.57213	0.127079	0.185711	no	0.460004	0.219391	0.42063	no	0.384091	0.304934	0.526694	no	RNA-binding (RRM/RBD/RNP motifs) family protein
Potri.001G140400	Potri.001G140400.7	AT2G35880	AT2G35880		Potri.001G140400	0	0.0500377	0	1.13988	1.51824	0	0	0	0.0972548	0	0	0	5.44909	1.17929e-18	2.1509e-17	up	0.857149	0.327836	0.547697	no	-3.46619	0.024059	0.0747713	no	TPX2 (targeting protein for Xklp2) protein family
Potri.001G140500	Potri.001G140500.1	AT4G17940	AT4G17940		Potri.001G140500	2.71978	2.60082	3.16713	17.1072	8.948	16.9015	9.89934	15.9451	9.59013	9.6455	11.4147	8.21396	2.33907	3.59732e-09	1.75946e-08	up	2.0616	1.52495e-07	2.35829e-06	up	1.78559	4.63523e-06	4.81084e-05	up	Tetratricopeptide repeat (TPR)-like superfamily protein
Potri.001G140600	Potri.001G140600.2	AT5G61510	AT5G61510		Potri.001G140600	9.80292	10.1923	12.53	21.5716	16.4528	15.9165	19.5621	19.092	18.9096	18.0155	18.5768	16.8607	0.729718	0.0522956	0.0847406	no	0.823606	0.0286741	0.0836989	no	0.716707	0.0565887	0.148881	no	GroES-like zinc-binding alcohol dehydrogenase family protein
Potri.001G140700	Potri.001G140700.1	AT2G23910	AT2G23910		Potri.001G140700	0.0499668	0.146529	0.397095	1.92426	0.784585	0.01526	0	0	0.213599	0.274947	0.473862	0	2.19037	1.79716e-06	6.21196e-06	up	-1.34037	0.0170291	0.0557141	no	0.31542	0.523689	0.773834	no	NAD(P)-binding Rossmann-fold superfamily protein
Potri.001G140800	Potri.001G140800.1	AT1G32360	AT1G32360	C3H	Potri.001G140800	9.369	10.5809	10.1635	9.85616	11.5836	10.9242	9.50104	10.7688	11.2819	10.5347	12.0115	8.21384	0.104003	0.781066	0.839906	no	0.0673786	0.857072	1	no	0.0304385	0.935172	1	no	Zinc finger (CCCH-type) family protein
Potri.001G140900	Potri.001G140900.1	AT4G17920	AT4G17920		Potri.001G140900	3.19214	4.17235	5.09017	1.79201	1.38436	1.11416	1.82805	3.21954	2.41726	2.98162	2.46867	1.49256	-1.53873	9.00114e-05	0.000245098	down	-0.736189	0.0543276	0.140954	no	-0.842942	0.0282239	0.0853013	no	RING/U-box superfamily protein
Potri.001G141100	Potri.001G141100.1	AT5G46690	bHLH071	bHLH	Potri.001G141100	0	0.472878	0.0171324	1.15551	2.10173	0.608344	0.380244	0.138938	0.0810972	0.138162	0.374814	0.014926	2.89244	2.45761e-10	1.39251e-09	up	0.176214	0.724492	0.946285	no	-0.0220814	0.964365	1	no	beta HLH protein 71
Potri.001G141200	Potri.001G141200.1	AT5G17600	AT5G17600		Potri.001G141200	0.496885	1.2424	1.19032	13.5962	2.88816	4.95982	6.56172	5.98722	5.04193	5.99313	5.36325	2.91354	2.86745	2.45892e-12	1.81597e-11	up	2.58283	1.84444e-10	5.00943e-09	up	2.2809	1.36702e-08	2.42854e-07	up	RING/U-box superfamily protein
Potri.001G141300	Potri.001G141300.3	AT2G35410	AT2G35410		Potri.001G141300	7.94598	6.54905	4.87208	14.6429	9.93772	8.2764	6.33252	7.90219	7.72318	9.03573	5.47818	6.17939	0.761325	0.0446842	0.0736562	no	0.181129	0.631692	0.865588	no	0.0957636	0.800092	1	no	RNA-binding (RRM/RBD/RNP motifs) family protein
Potri.001G141400	Potri.001G141400.1	AT5G46700	TRN2		Potri.001G141400	4.59491	6.00418	7.10316	32.2627	16.3575	9.34843	23.7695	22.2846	22.5166	20.1276	23.7305	26.3006	1.71052	9.31776e-06	2.91111e-05	up	1.95343	4.98055e-07	6.83268e-06	up	1.98649	3.28746e-07	4.4281e-06	up	Tetraspanin family protein
Potri.001G141500	Potri.001G141500.2	AT4G17900	AT4G17900		Potri.001G141500	61.2428	59.177	57.0639	87.4696	106.521	194.597	86.9379	101.498	110.966	97.0144	134.193	161.144	1.13059	0.00274557	0.00587041	up	0.754397	0.0442354	0.119241	no	1.14443	0.00244036	0.0115035	up	PLATZ transcription factor family protein
Potri.001G141600	Potri.001G141600.1	AT1G32690	AT1G32690		Potri.001G141600	0.0740579	0.423496	1.20386	21.4339	7.40359	13.9776	7.04407	7.51742	20.7996	8.59367	22.1234	25.6261	4.66424	7.71938e-24	3.33993e-22	up	4.39075	1.15097e-21	1.9297e-19	up	5.06082	4.14175e-27	1.66017e-24	up	DUF740 family protein
Potri.001G141701	Potri.001G141701.1	AT5G46730	AT5G46730		Potri.010G146200	100.214	80.9852	40.4496	335.513	288.297	403.333	566.067	532.954	504.171	624.617	476.833	648.854	2.21217	1.37407e-08	6.22795e-08	up	2.85446	9.16997e-13	3.64634e-11	up	2.98113	1.17637e-13	4.92478e-12	up	glycine-rich protein
Potri.001G141801	Potri.001G141801.1	AT3G23450	AT3G23450		Potri.005G038300	2.97837	1.62159	1.32761	29.5074	16.4949	28.9871	44.8497	41.1992	34.3621	41.3193	35.4268	48.3241	3.66005	1.78825e-18	3.20296e-17	up	4.34319	6.01103e-24	1.34374e-21	up	4.39805	2.12673e-24	4.72392e-22	up	transmembrane protein
Potri.001G141900	Potri.001G141900.2					0	0.0165219	0.081408	0.398515	0.0393181	0.825905	0.32851	0	0.818867	0	0	0.141848	3.68497	5.51975e-09	2.63649e-08	up	3.53609	2.50579e-08	4.53474e-07	up	0.661615	0.431158	0.676565	no
Potri.001G142000	Potri.001G142000.1	AT5G46740	UBP21		Potri.001G142000	0.0505248	0.288923	0.0730055	1.23098	0.722827	0.17745	0.055238	0.222019	0.28078	0.327079	0.1697	0.230563	2.31941	1.13072e-07	4.57602e-07	up	0.425874	0.344972	0.568642	no	0.790036	0.0775394	0.192595	no	ubiquitin-specific protease 21
Potri.001G142100	Potri.001G142100.1	AT4G17890	AGD8		Potri.001G142100	53.0748	49.3717	55.26	30.4686	39.947	35.477	39.0176	43.0637	39.6817	42.8576	36.6621	39.3252	-0.574579	0.124685	0.182718	no	-0.373131	0.317728	0.535272	no	-0.408115	0.274642	0.487532	no	ARF-GAP domain 8
Potri.001G142150	Potri.001G142150.1					0	0	0.101856	0.249307	0.418149	0.193754	0.154134	0	0	0	0.612798	0.532431	3.08077	1.11358e-05	3.44852e-05	up	0.492759	0.593402	0.832644	no	3.4735	3.22241e-07	4.34551e-06	up
Potri.001G142200	Potri.001G142200.1	AT1G32640	MYC2	bHLH	Potri.001G142200	37.4173	25.7914	28.6743	34.7024	142.87	93.9801	49.9357	35.387	82.0329	23.1249	131.178	171.511	1.56338	4.18397e-05	0.000119606	up	0.865068	0.0212879	0.0662316	no	1.82615	2.05129e-06	2.3107e-05	up	Basic helix-loop-helix (bHLH) DNA-binding family protein
Potri.001G142250	Potri.001G142250.2	AT5G46770	AT5G46770		Potri.003G092100	0.373625	0.525922	0.0809801	2.46662	1.95557	0.136927	0.490175	0.722395	0.319437	0	0	0.352756	2.10903	0.000104928	0.000283085	up	0.585149	0.331026	0.551916	no	-1.3546	0.0782298	0.194006	no	hypothetical protein
Potri.001G142300	Potri.001G142300.10	AT1G32630	AT1G32630		Potri.001G142300	4.29674	2.77462	3.80979	6.15697	5.54282	6.26956	3.4164	3.78891	4.32911	3.6104	5.24788	6.39243	0.724045	0.056827	0.0914039	no	0.0851431	0.822365	1	no	0.487436	0.199041	0.40002	no	FAM50A-like protein
Potri.001G142400	Potri.001G142400.1	AT2G35230	IKU1		Potri.001G142400	7.91166	7.11754	7.88248	8.87576	14.3466	10.3119	11.2725	11.3269	7.72428	6.96389	11.4361	14.2648	0.549705	0.146595	0.2105	no	0.404022	0.28541	0.494171	no	0.511611	0.176562	0.36509	no	VQ motif-containing protein
Potri.001G142500	Potri.001G142500.2	AT4G17870	PYR1		Potri.001G142500	14.4747	16.4186	10.1344	17.0163	10.5129	17.4713	9.82392	13.8288	12.5144	10.4627	7.95286	4.76013	0.132709	0.725332	0.793529	no	-0.181845	0.630493	0.86465	no	-0.824598	0.0309939	0.0920028	no	Polyketide cyclase/dehydrase and lipid transport superfamily protein
Potri.001G142600	Potri.001G142600.8	AT5G46800	BOU		Potri.001G142600	12.1364	12.3107	9.57194	11.8918	9.42114	11.1195	9.40963	12.0848	11.1772	11.5089	11.1051	9.41321	-0.0690179	0.853555	0.897811	no	-0.0582751	0.876118	1	no	-0.0871668	0.815672	1	no	Mitochondrial substrate carrier family protein
Potri.001G142700	Potri.001G142700.1	AT2G35290	AT2G35290		Potri.001G142700	0	0	0.0254881	0.0831809	0.935569	0	0.282847	0.2067	0.140758	0.0228383	0.613378	1.79865	4.98713	5.04089e-09	2.4187e-08	up	4.28986	2.2302e-06	2.59439e-05	up	6.25401	5.74495e-16	3.32797e-14	up	hypothetical protein
Potri.001G142800	Potri.001G142800.1	AT4G17800	AT4G17800		Potri.001G142800	0	0	0	0.974589	0.490387	2.09553	0.391651	0.096872	0.306277	0.0802756	0.326665	1.6651	8.40615	7.04687e-20	1.54072e-18	up	6.22281	3.12798e-08	5.58535e-07	up	7.63693	5.49056e-15	2.78303e-13	up	Putative AT-hook DNA-binding family protein
Potri.001G142900	Potri.001G142900.1	AT4G17810	AT4G17810	C2H2	Potri.001G142900	0	0	0	0.797502	0.306224	0	0	0	0	0	0	0	7.25627	9.58561e-13	7.4516e-12	up	0	1	1	no	0	1	1	no	C2H2 and C2HC zinc fingers superfamily protein
Potri.001G143200	Potri.001G143200.1	AT4G17830	AT4G17830		Potri.001G143200	23.4806	20.57	22.5897	39.0411	29.8605	33.2239	33.1383	27.8093	32.6023	31.9237	27.3309	27.9354	0.615822	0.100424	0.151076	no	0.489312	0.19117	0.379068	no	0.387798	0.299891	0.520174	no	Peptidase M20/M25/M40 family protein
Potri.001G143400	Potri.001G143400.1	AT2G35260	AT2G35260		Potri.001G143400	29.2027	24.616	21.0638	42.5295	26.4748	38.491	27.7838	25.0203	33.433	32.103	22.059	16.2095	0.521485	0.163604	0.231465	no	0.203662	0.585603	0.825221	no	-0.0896489	0.810341	1	no	CAAX protease self-immunity protein
Potri.001G143500	Potri.001G143500.1	AT5G46640	AT5G46640		Potri.001G143500	1.81652	1.7503	1.29676	7.10434	6.00648	4.91368	4.4448	4.91606	5.00431	4.91379	5.26382	4.36931	1.8871	1.63204e-06	5.67495e-06	up	1.5606	6.40508e-05	0.000506725	up	1.57821	5.38214e-05	0.000426765	up	AT hook motif DNA-binding family protein
Potri.001G143600	Potri.001G143600.1	AT4G17960	AT4G17960		Potri.001G143600	24.2814	20.9107	26.7731	20.1088	17.1788	18.6922	21.1836	19.8897	21.8655	22.1061	22.0177	20.2095	-0.362291	0.333928	0.422505	no	-0.193221	0.605779	0.843013	no	-0.161639	0.665948	0.901957	no	phospholipid hydroperoxide glutathione peroxidase
Potri.001G143700	Potri.001G143700.1	AT1G32560	AtLEA4-1		Potri.001G143700	0	0	0	0.597738	0.653247	0	0.341125	0	0.133382	0	0	0	6.35342	1.31124e-08	5.95946e-08	up	4.94193	0.000153102	0.00106421	up	0	1	1	no	Late embryogenesis abundant protein, group 1 protein
Potri.001G143800	Potri.001G143800.1	AT5G46630	AT5G46630		Potri.001G143800	5.96695	5.74093	6.03992	4.46014	6.85759	5.16454	5.6075	6.43792	6.2521	5.86815	4.40963	5.15419	-0.106458	0.777438	0.837372	no	0.0442244	0.906415	1	no	-0.201251	0.593305	0.837835	no	Clathrin adaptor complexes medium subunit family protein
Potri.001G143900	Potri.001G143900.1	AT1G32540	LOL1	LSD	Potri.001G143900	1.01244	1.30636	1.31662	7.34705	4.781	1.89643	2.90249	1.36433	1.34649	2.11917	0.826794	1.52942	1.94165	1.47356e-06	5.15214e-06	up	0.618882	0.121541	0.26674	no	0.30498	0.447765	0.695201	no	lsd one like 1
Potri.001G144000	Potri.001G144000.1	AT2G35320	EYA		Potri.001G144000	12.9725	13.7554	14.3509	14.9963	11.0182	14.4571	15.0875	14.3895	13.4754	15.0079	12.3921	11.1097	-0.0214883	0.954298	0.97493	no	0.0642783	0.863818	1	no	-0.093105	0.803926	1	no	eyes absent-like protein
Potri.001G144100	Potri.001G144100.2	AT4G35470	PIRL4		Potri.001G144100	0.340391	0.284106	0.576973	1.32734	0.785741	1.6633	0.944674	1.08155	0.955151	0.889902	0.475939	0.7334	1.65674	4.25487e-05	0.000121573	up	1.31534	0.00110033	0.00574277	up	0.813189	0.0441454	0.122057	no	plant intracellular ras group-related LRR 4
Potri.001G144200	Potri.001G144200.1	AT2G35330	AT2G35330		Potri.001G144200	7.72902	9.56107	7.98276	5.91408	5.63128	5.45233	5.81187	7.28696	5.70836	6.95907	6.31253	4.40236	-0.572339	0.128121	0.187022	no	-0.426249	0.256107	0.455745	no	-0.516144	0.169684	0.35459	no	RING/U-box superfamily protein
Potri.001G144300	Potri.001G144300.1	AT4G17970	ALMT12		Potri.001G144300	0	0	0	0.306532	0.335696	0	0	0	0	0	0	0	7.56966	1.67658e-14	1.65724e-13	up	0	1	1	no	0	1	1	no	aluminum-activated, malate transporter 12
Potri.001G144400	Potri.001G144400.5	AT5G46590	NAC096	NAC	Potri.001G144400	8.67002	6.22701	5.25526	6.98731	5.65318	7.2367	6.29243	6.60801	12.0611	4.73271	5.10987	3.21417	-0.019864	0.957853	0.977302	no	0.309058	0.410709	0.645107	no	-0.626628	0.0975045	0.229237	no	NAC domain containing protein 96
Potri.001G144500	Potri.001G144500.1	AT1G32500	ABCI7		Potri.001G144500	3.84116	2.9128	3.78426	8.35533	5.53728	5.22562	5.91038	5.47858	5.11959	5.72677	5.1514	5.11631	0.858857	0.0239197	0.0419657	no	0.647604	0.087713	0.207419	no	0.602243	0.112339	0.256137	no	non-intrinsic ABC protein 6
Potri.001G144700	Potri.001G144700.1	AT2G35350	PLL1		Potri.001G144700	2.78439	1.49932	2.00297	3.63152	9.42259	2.64637	4.0151	3.02367	2.97569	1.77143	7.39818	12.759	1.32038	0.000571863	0.00137194	up	0.671476	0.0768637	0.186795	no	1.80258	3.35547e-06	3.60824e-05	up	poltergeist like 1
Potri.001G144800	Potri.001G144800.1	AT1G32470	AT1G32470		Potri.001G144800	0.319391	0.255443	0.125864	10.3717	2.61394	0.691667	1.52372	0.918645	0.943326	2.05822	0.481879	1.64482	4.2446	8.74392e-19	1.62541e-17	up	2.23422	3.15012e-06	3.54025e-05	up	2.55843	8.16532e-08	1.2478e-06	up	Single hybrid motif superfamily protein
Potri.001G144933	Potri.001G144933.1	AT2G32440	KAO2		Potri.001G145000	0	0	0	1.38527	3.32838	0	0	0	0	0	0.0819386	0	7.45932	6.85785e-14	6.23655e-13	up	0	1	1	no	1.87759	0.233958	0.442131	no	ent-kaurenoic acid hydroxylase 2
Potri.001G145066	Potri.001G145066.1					65.4325	86.5155	73.9117	62.2175	44.8969	71.7647	64.9049	69.3423	59.8218	76.4774	67.0921	47.6635	-0.336391	0.368719	0.459341	no	-0.218906	0.558203	0.799664	no	-0.240198	0.520698	0.770497	no
Potri.001G145200	Potri.001G145200.2	AT1G32450	NRT1.5		Potri.001G145200	0.318137	0.393351	0.232951	4.31816	8.09169	8.16142	3.60975	2.4559	8.66711	4.30825	2.50742	5.56084	4.43535	1.14297e-23	4.76781e-22	up	3.95402	8.09006e-20	9.695e-18	up	3.70295	7.21723e-18	5.55599e-16	up	nitrate transporter 1.5
Potri.001G145300	Potri.001G145300.1	AT1G32440	PKp3		Potri.001G145300	1.79524	1.99922	1.39142	4.83561	5.62594	2.84199	3.59003	2.56634	2.01088	2.8466	3.04407	4.33397	1.35666	0.000450619	0.00110107	up	0.652339	0.0887118	0.2092	no	0.978215	0.0109368	0.0399706	no	plastidial pyruvate kinase 3
Potri.001G145400	Potri.001G145400.1	AT3G57990	AT3G57990		Potri.001G145400	8.53677	11.1022	9.03349	14.7861	9.26015	11.1371	13.1543	10.4112	8.72664	11.9538	7.44322	7.89932	0.294729	0.432529	0.523827	no	0.170942	0.64875	0.880786	no	-0.0708419	0.850367	1	no	hypothetical protein
Potri.001G145500	Potri.001G145500.9	AT1G32370	TOM2B		Potri.001G145500	10.4274	13.0158	15.2259	21.9515	16.2668	19.0452	16.2488	16.5132	17.6564	15.9771	15.0098	15.7582	0.566283	0.133763	0.194236	no	0.382909	0.309877	0.525856	no	0.273811	0.467821	0.717144	no	tobamovirus multiplication 2B
Potri.001G145700	Potri.001G145700.3	AT1G32380	PRS2		Potri.001G145700	3.94423	5.13353	4.03553	5.37469	11.5244	4.4534	3.04388	3.85381	3.63005	2.50078	5.85832	17.1738	0.702713	0.0631112	0.10035	no	-0.316604	0.402216	0.635221	no	0.961358	0.0112618	0.0409608	no	phosphoribosyl pyrophosphate (PRPP) synthase 2
Potri.001G145750	Potri.001G145750.1					2.5253	3.73889	3.00368	8.56818	5.48044	10.0731	7.50823	4.14101	6.60878	2.69142	1.82536	7.35627	1.37811	0.000417634	0.00102586	up	0.974992	0.0120592	0.0418865	no	0.360519	0.353215	0.586081	no
Potri.001G145800	Potri.001G145800.1	AT2G35380	AT2G35380		Potri.001G145800	1.7955	2.23003	1.57953	3.61086	9.83995	4.10294	8.66024	11.6584	6.89886	2.9332	4.03155	10.949	1.64397	2.97883e-05	8.66758e-05	up	2.27635	1.23459e-08	2.36819e-07	up	1.67457	2.12363e-05	0.000186448	up	Peroxidase superfamily protein
Potri.001G145900	Potri.001G145900.7	AT4G18010	IP5PII		Potri.001G145900	5.85041	3.15437	3.41136	9.21418	15.4071	3.77746	9.32565	10.7354	6.58387	4.48815	5.87955	11.5692	1.19325	0.00168766	0.00374721	up	1.10151	0.00367481	0.0157628	up	0.821401	0.029576	0.0886315	no	myo-inositol polyphosphate 5-phosphatase 2
Potri.001G146000	Potri.001G146000.4					0.0224175	0.0838188	0.0728821	0.825877	0.616005	0.0718869	0.490175	0.167464	0.287493	0.130611	0.252459	0.280441	3.04685	3.58082e-11	2.27457e-10	up	2.36918	2.54299e-07	3.74217e-06	up	1.86684	5.8346e-05	0.000458814	up
Potri.001G146200	Potri.001G146200.42	AT4G18020	APRR2	ARR-B	Potri.001G146200	42.8179	43.3862	32.0283	73.7569	64.7084	80.4143	51.5928	54.736	65.732	60.3592	57.1924	52.5086	0.888476	0.0180272	0.0327088	no	0.541272	0.147686	0.311423	no	0.524381	0.160685	0.339741	no	CheY-like two-component responsive regulator family protein
Potri.001G146400	Potri.001G146400.1	AT4G18030	AT4G18030		Potri.001G146400	5.43928	7.60276	5.20597	8.86946	7.76923	7.55289	7.9567	9.12133	7.66374	8.39986	7.7737	8.15914	0.406316	0.279001	0.363207	no	0.438892	0.242221	0.444554	no	0.414859	0.269013	0.479715	no	S-adenosyl-L-methionine-dependent methyltransferases superfamily protein
Potri.001G146500	Potri.001G146500.1	AT5G46560	AT5G46560		Potri.001G146500	6.06328	6.23208	5.87145	9.9789	7.14834	8.99286	6.41558	7.78204	8.27627	8.43809	5.46191	6.91486	0.523523	0.165284	0.23349	no	0.307101	0.414956	0.649729	no	0.196643	0.601783	0.845323	no	Man1-Src1p-carboxy-terminal domain protein
Potri.001G146600	Potri.001G146600.6	AT1G32410	AT1G32410		Potri.001G146600	5.55664	4.96391	8.17351	10.3902	5.65225	11.7264	8.04272	8.54919	8.0848	7.78153	6.84107	5.12488	0.571432	0.129776	0.189122	no	0.401047	0.286942	0.496184	no	0.0794639	0.8329	1	no	Vacuolar protein sorting 55 (VPS55) family protein
Potri.001G146700	Potri.001G146700.1	AT3G59840	AT3G59840		Potri.001G146700	28.497	27.7265	28.1561	58.2389	41.658	57.3313	67.6117	48.6019	48.6498	50.5468	48.2594	45.0005	0.897757	0.0174468	0.0317332	no	0.965963	0.0106059	0.0376066	no	0.769039	0.0413421	0.115978	no	allyl alcohol dehydrogenase-like protein
Potri.001G146800	Potri.001G146800.1	AT5G45540	AT5G45540		Potri.001G146800	2.3544	1.99234	1.93793	4.86748	5.73148	3.8398	7.85796	5.04246	5.71413	3.31872	5.64749	5.97116	1.1995	0.00167767	0.00372812	up	1.5658	4.71129e-05	0.000388042	up	1.2485	0.00108506	0.00583132	up	transmembrane protein, putative (DUF594)
Potri.001G146900	Potri.001G146900.1	AT5G18070	DRT101		Potri.001G146900	8.42209	7.30839	6.51342	9.80847	7.7076	7.66962	7.95214	7.45784	6.90603	7.33563	6.38365	5.31315	0.178847	0.63396	0.714501	no	0.00446574	0.990511	1	no	-0.225019	0.549635	0.796867	no	phosphoglucosamine mutase-like protein
Potri.001G147000	Potri.001G147000.1	AT5G45420	maMYB	MYB_related	Potri.001G147000	35.035	37.533	35.7391	23.1199	25.9308	21.942	26.2032	32.0886	32.8468	32.6046	33.4206	27.6062	-0.609374	0.104228	0.156105	no	-0.248898	0.5054	0.74642	no	-0.210114	0.573935	0.820582	no	Duplicated homeodomain-like superfamily protein
Potri.001G147100	Potri.001G147100.2	AT1G31870	AT1G31870		Potri.001G147100	0.299145	0.669904	0.825201	0.448844	1.25259	0.921903	0.832494	0.430207	0.534769	0.316891	0.128953	0.333788	0.555499	0.202931	0.278779	no	-0.00789719	0.985767	1	no	-1.1633	0.0164404	0.0563348	no	pre-mRNA-splicing factor of RES complex protein
Potri.001G147200	Potri.001G147200.5	AT4G38400	EXLA2		Potri.001G147200	2.08812	2.18696	2.12822	2.81336	6.03715	12.2533	4.3484	2.90565	1.53023	3.06563	1.79757	3.30928	1.72183	1.28365e-05	3.94959e-05	up	0.451014	0.248208	0.449145	no	0.354452	0.364791	0.600487	no	expansin-like A2
Potri.001G147300	Potri.001G147300.1	AT2G38740	AT2G38740		Potri.001G147300	3.59713	4.2079	5.14053	15.6345	26.5034	20.8608	18.5398	9.10189	9.20937	7.00515	10.4262	22.0194	2.28274	7.12207e-09	3.35609e-08	up	1.50822	9.18969e-05	0.000688743	up	1.60787	3.19541e-05	0.000267805	up	Haloacid dehalogenase-like hydrolase (HAD) superfamily protein
Potri.001G147400	Potri.001G147400.1	AT2G38740	AT2G38740		Potri.001G147400	0.679081	0.256041	0.630793	6.31878	3.45279	3.08867	4.05684	3.38903	2.86148	3.41484	2.04128	4.39645	3.04002	2.42177e-12	1.79081e-11	up	2.72223	2.59572e-10	6.8369e-09	up	2.66149	6.30976e-10	1.42421e-08	up	Haloacid dehalogenase-like hydrolase (HAD) superfamily protein
Potri.001G147500	Potri.001G147500.2	AT3G60190	DL1E		Potri.001G147500	1.49762	2.08227	0.862561	6.07445	4.12211	3.89569	3.06854	2.51271	3.2055	4.21021	2.47057	2.74882	1.66129	2.0048e-05	5.99961e-05	up	0.980543	0.010808	0.0381949	no	1.08315	0.00494715	0.0205751	up	DYNAMIN-like 1E
Potri.001G147600	Potri.001G147600.4	AT1G44750	PUP11		Potri.001G147600	1.04229	0.507448	0.328992	6.50169	3.10375	11.5522	4.92318	4.85579	5.10449	2.9086	2.11128	3.73565	3.49019	1.04511e-16	1.41209e-15	up	2.98222	4.92845e-13	2.05586e-11	up	2.21809	3.7989e-08	6.21693e-07	up	purine permease 11
Potri.001G147700	Potri.001G147700.2	AT1G14390	AT1G14390		Potri.001G147700	4.44468	5.15442	4.62516	3.89018	3.4543	2.13639	2.35602	2.3822	3.40421	3.44952	3.78204	3.72749	-0.586112	0.120866	0.177772	no	-0.804186	0.0338159	0.0957971	no	-0.376314	0.317849	0.542494	no	Leucine-rich repeat protein kinase family protein
Potri.001G147801	Potri.001G147801.2	AT5G46920	AT5G46920			1.02284	0.929356	0.969142	3.26166	2.21749	3.18522	2.48093	2.73115	2.36065	2.36094	2.04073	1.1504	1.56786	5.20339e-05	0.000146621	up	1.37369	0.000368559	0.0022688	up	0.925576	0.0157316	0.0542427	no	Intron maturase, type II family protein
Potri.001G147900	Potri.001G147900.2	AT2G44610	RAB6A		Potri.003G086700	0	0	0	2.97603	0.641768	0	0	0	0	0	0	0	7.99495	4.72016e-17	6.71587e-16	up	0	1	1	no	0	1	1	no	Ras-related small GTP-binding family protein
Potri.001G148000	Potri.001G148000.9	AT2G28910	CXIP4		Potri.001G148000	46.6711	54.9422	50.7411	53.9751	38.6432	56.5821	60.1266	57.5032	57.8432	62.2598	56.8038	53.8361	-0.0301824	0.935475	0.960784	no	0.203801	0.584727	0.824419	no	0.182494	0.624574	0.865553	no	CAX interacting protein 4
Potri.001G148100	Potri.001G148100.1	AT5G47010	LBA1		Potri.001G148100	12.4392	11.825	12.2013	11.7411	10.6955	10.6926	11.9295	10.091	12.3228	10.6342	10.0776	14.5541	-0.138443	0.71079	0.781172	no	-0.0865056	0.81673	1	no	-0.0481728	0.897312	1	no	RNA helicase
Potri.001G148200	Potri.001G148200.2	AT1G73320	AT1G73320		Potri.001G148200	0.600506	1.51887	1.78962	6.19445	2.31802	3.09481	1.39511	1.2864	1.60441	2.25958	3.6928	2.44503	1.56327	0.000144373	0.000383392	up	0.134233	0.747871	0.965434	no	1.09736	0.00766502	0.0298895	up	S-adenosyl-L-methionine-dependent methyltransferases superfamily protein
Potri.001G148300	Potri.001G148300.1	AT5G47020	AT5G47020		Potri.001G148300	2.68072	3.14311	3.91877	6.03073	5.50642	4.51462	5.40299	4.41953	5.94004	5.37007	4.78962	4.55213	0.720233	0.0557937	0.089858	no	0.694153	0.0651209	0.163268	no	0.594666	0.113777	0.258755	no	MraZ
Potri.001G148400	Potri.001G148400.4	AT5G47040	LON2		Potri.001G148400	6.96221	5.72241	6.05696	11.6125	18.3755	8.37517	8.11912	8.02236	8.08541	8.03763	8.24565	28.247	1.03334	0.00622864	0.0124355	up	0.370356	0.322832	0.541725	no	1.24872	0.00099693	0.00542286	up	lon protease 2
Potri.001G148500	Potri.001G148500.1	AT1G32730	AT1G32730	SRS	Potri.001G148500	1.95033	2.39623	1.76739	9.73213	5.59685	4.59049	4.39319	3.87138	3.93866	2.20405	1.83365	2.46047	1.70056	1.38321e-05	4.235e-05	up	0.994802	0.0100201	0.0358282	no	0.0879127	0.820169	1	no	electron carrier/iron ion-binding protein
Potri.001G148550	Potri.001G148550.2					0	0	0.10442	0.397572	0.403457	0.132421	0	0	0	0	0	0	3.14281	6.80072e-06	2.16625e-05	up	-3.50133	0.0186231	0.0598511	no	-3.50133	0.0228379	0.0721466	no
Potri.001G148600	Potri.001G148600.3	AT5G47050	AT5G47050		Potri.001G148600	51.9833	42.0793	55.8737	36.1576	22.9313	54.8269	16.2029	33.2115	26.9018	44.9564	32.311	15.525	-0.396246	0.288812	0.373956	no	-0.974051	0.00968314	0.0347988	no	-0.692255	0.064752	0.166195	no	SBP (S-ribonuclease binding protein) family protein
Potri.001G148700	Potri.001G148700.4	AT4G17670	AT4G17670		Potri.001G148700	14.9091	15.6566	17.8638	8.72627	7.30889	3.60734	11.0196	6.87439	8.21357	9.88948	10.8906	5.79904	-1.3045	0.000785036	0.00184267	down	-0.892309	0.0198837	0.0627061	no	-0.866474	0.023838	0.074563	no	senescence-associated family protein (DUF581)
Potri.001G148800	Potri.001G148800.13	AT4G17140	AT4G17140		Potri.001G148800	7.23123	7.0474	8.348	8.75087	6.57594	5.82676	6.68009	5.75605	6.75602	6.82168	5.1639	6.88707	-0.0971653	0.794481	0.850632	no	-0.237489	0.524508	0.766155	no	-0.261641	0.483301	0.733555	no	pleckstrin homology (PH) domain-containing protein
Potri.001G148900	Potri.001G148900.2	AT4G17090	CT-BMY		Potri.001G148900	3.00542	2.55036	2.23117	7.00249	8.16252	4.59654	3.23403	3.42123	4.57255	4.10184	3.7451	4.7702	1.34245	0.000477384	0.00116239	up	0.527994	0.164818	0.338637	no	0.696086	0.0675265	0.171987	no	chloroplast beta-amylase
Potri.001G149001	Potri.001G149001.1					1.41051	1.82624	0.980596	5.36504	3.62168	2.0482	2.93869	2.29214	1.56999	0.956181	0.978005	1.50761	1.377	0.000582787	0.00139451	up	0.679795	0.0888096	0.209402	no	-0.293504	0.472707	0.722269	no
Potri.001G149100	Potri.001G149100.1	AT5G47070	AT5G47070		Potri.001G149100	2.18405	1.67317	0.85101	5.35207	4.04595	0.652025	1.93169	1.61752	1.1959	1.65614	2.03634	2.06206	1.08844	0.00488037	0.00991456	up	0.00780405	0.983871	1	no	0.287333	0.455983	0.704416	no	Protein kinase superfamily protein
Potri.001G149150	Potri.001G149150.1					0	0	0	1.27018	0.805615	0	0	0	0	0	0	0	7.6908	3.36554e-15	3.67575e-14	up	0	1	1	no	0	1	1	no
Potri.001G149200	Potri.001G149200.1	AT2G35190	NPSN11		Potri.001G149200	6.31936	6.16955	5.7041	8.58317	6.30172	3.78289	6.13355	5.81692	4.85042	6.13638	6.57584	6.13004	0.0358663	0.924265	0.952535	no	-0.115203	0.760087	0.975221	no	0.0503607	0.893779	1	no	Putative plant snare 11
Potri.001G149300	Potri.001G149300.1	AT3G10950	AT3G10950		Potri.003G085100	15.7134	24.7907	23.1362	29.9545	22.7984	29.6248	47.8824	37.7353	29.0738	34.1342	39.8023	35.6236	0.37207	0.323213	0.411395	no	0.849069	0.0247413	0.0740097	no	0.783277	0.0381986	0.108965	no	Zinc-binding ribosomal protein family protein
Potri.001G149400	Potri.001G149400.1	AT4G17080	AT4G17080		Potri.001G149400	20.2939	18.4135	17.4917	13.1569	8.79056	18.2937	8.34622	9.92804	10.1633	13.4405	9.72849	5.41432	-0.481687	0.19827	0.273216	no	-0.982547	0.0091971	0.0334652	no	-0.975367	0.00972757	0.0361652	no	Histone H3 K4-specific methyltransferase SET7/9 family protein
Potri.001G149500	Potri.001G149500.1					0	0	0	0.449853	0.0210236	0	0	0.105902	0	0	0	0	5.85077	8.30804e-07	3.00266e-06	up	3.94349	0.0063605	0.0247445	up	0	1	1	no
Potri.001G149600	Potri.001G149600.2	AT5G47080	CKB1		Potri.001G149600	9.91292	9.69395	10.8596	14.1508	12.5088	11.8255	14.3175	13.2873	10.2164	12.6381	9.46491	10.2378	0.336978	0.369	0.459625	no	0.311819	0.405638	0.639244	no	0.0863357	0.817857	1	no	casein kinase II beta chain 1
Potri.001G149800	Potri.001G149800.1	AT5G47090	AT5G47090		Potri.001G149800	12.1444	14.4842	14.84	6.49432	7.96191	8.14434	9.23933	11.4571	6.86403	11.1393	7.14257	10.018	-0.875201	0.0206516	0.0367609	no	-0.589369	0.11721	0.259264	no	-0.550703	0.143152	0.310513	no	coiled-coil protein
Potri.001G149900	Potri.001G149900.1	AT4G17620	AT4G17620		Potri.001G149900	14.9831	15.3007	13.5615	27.1059	19.0886	17.5237	17.4869	20.6833	20.4816	20.3034	18.9752	16.8753	0.539027	0.150434	0.215162	no	0.419738	0.262249	0.463856	no	0.356868	0.340381	0.570786	no	glycine-rich protein
Potri.001G150001	Potri.001G150001.7	AT3G10010	DML2		Potri.001G150001	0	0	0.0397995	0.351175	0.205037	0	0	0.00358623	0	0	0	0	3.83559	4.71828e-12	3.35045e-11	up	-2.84351	0.00823781	0.0305516	down	-4.61466	0.000841044	0.00468227	down	demeter-like 2
Potri.001G150200	Potri.001G150200.1	AT5G47100	CBL9		Potri.001G150200	13.6202	15.5441	10.6852	15.2509	16.9323	13.9626	17.2513	15.3857	13.0293	11.8806	13.8211	18.5502	0.211306	0.573076	0.660325	no	0.196119	0.600842	0.838394	no	0.151036	0.687053	0.919672	no	calcineurin B-like protein 9
Potri.001G150300	Potri.001G150300.1	AT4G17070	AT4G17070		Potri.001G150300	12.4617	10.5598	12.7701	10.9067	12.8571	17.3911	12.0764	13.1774	12.018	11.5781	13.5908	12.0856	0.201983	0.590641	0.67608	no	0.0586476	0.875846	1	no	0.0577756	0.877726	1	no	peptidyl-prolyl cis-trans isomerase
Potri.001G150400	Potri.001G150400.1	AT5G41150	UVH1		Potri.001G150400	4.04318	4.7829	5.19029	6.23865	5.1411	4.48573	4.8116	5.70812	4.0622	4.74682	3.72785	5.31264	0.178496	0.634495	0.714942	no	0.057093	0.879088	1	no	-0.0233666	0.95038	1	no	Restriction endonuclease, type II-like superfamily protein
Potri.001G150500	Potri.001G150500.2	AT4G33510	DHS2		Potri.001G150500	20.2069	20.2304	22.5894	34.1703	19.6605	17.2535	32.3722	27.5064	27.721	28.3763	24.6507	23.3283	0.173349	0.642708	0.721794	no	0.474911	0.204432	0.398143	no	0.276788	0.458988	0.707461	no	3-deoxy-d-arabino-heptulosonate 7-phosphate synthase
Potri.001G150600	Potri.001G150600.1	AT4G17060	FIP2		Potri.001G150600	17.1208	19.7757	18.9668	13.6008	11.2917	19.9622	13.2639	20.247	18.1088	18.6598	14.1279	8.25084	-0.316414	0.397766	0.488753	no	-0.113819	0.76069	0.975887	no	-0.444966	0.234913	0.442131	no	FRIGIDA interacting protein 2
Potri.001G150700	Potri.001G150700.1	AT5G04770	CAT6		Potri.001G150700	1.89236	1.10032	1.41432	14.8984	7.08129	30.9393	8.8225	8.2964	11.846	12.6412	6.75564	5.08274	3.58591	8.09092e-18	1.29074e-16	up	2.71631	1.52751e-11	4.96912e-10	up	2.47366	5.8413e-10	1.33401e-08	up	cationic amino acid transporter 6
Potri.001G150800	Potri.001G150800.3	AT4G17050	UGLYAH		Potri.001G150800	0.0689292	0	0.174298	1.31372	1.67161	0.389446	0.452156	0.302893	0.157152	0.613556	0.0136186	0.151851	3.82811	4.97713e-15	5.30949e-14	up	1.9353	0.000118253	0.00084818	up	1.7505	0.000560114	0.00329557	up	ureidoglycine aminohydrolase
Potri.001G150900	Potri.001G150900.1	AT4G17610	AT4G17610		Potri.001G150900	2.01222	2.05166	2.24208	5.35536	5.34866	4.10638	3.66064	3.14547	2.7796	3.46365	3.57085	3.64291	1.23157	0.00120385	0.00273373	up	0.603919	0.108817	0.244288	no	0.759705	0.0440826	0.121959	no	tRNA/rRNA methyltransferase (SpoU) family protein
Potri.001G151100	Potri.001G151100.2	AT2G19170	SLP3		Potri.001G151100	0	0	0	0.595014	0.419321	0.0587209	0	0.204184	0.00684948	0.00777945	0.0569824	0.0302557	8.42939	5.74751e-20	1.28072e-18	up	6.16285	4.73459e-08	8.18995e-07	up	4.93734	0.00017772	0.00121689	up	subtilisin-like serine protease 3
Potri.001G151150	Potri.001G151150.3					0	0	0	0.871957	0.13826	0.242021	0.115519	0.208938	0.180675	0.128254	0.125256	0.0997602	6.91974	4.52651e-11	2.83854e-10	up	5.68237	1.9402e-06	2.29514e-05	up	5.15398	5.835e-05	0.000458814	up
Potri.001G151300	Potri.001G151300.2	AT4G17600	LIL3:1		Potri.001G151300	4.92954	4.90249	4.04147	15.4887	6.77568	9.13114	9.74777	7.12009	10.2982	8.72031	8.28278	7.26458	1.1766	0.00213884	0.00466261	up	0.968533	0.0111826	0.0393075	no	0.805861	0.0345364	0.100419	no	Chlorophyll A-B binding family protein
Potri.001G151500	Potri.001G151500.3	AT4G17030	EXLB1		Potri.001G151500	0	0	0	1.71421	1.08023	0	0	0	0	0	0	0	8.25495	9.04064e-19	1.67699e-17	up	0	1	1	no	0	1	1	no	expansin-like B1
Potri.001G151601	Potri.001G151601.1					0.0730077	0.0107049	0	0.702896	0.369388	0	0	0.0855505	0.0104032	0.094525	0	0.160836	3.57634	1.39646e-09	7.20928e-09	up	0.254598	0.742213	0.961122	no	1.6179	0.0165904	0.056749	no
Potri.001G151700	Potri.001G151700.2	AT4G17570	GATA26	GATA	Potri.001G151700	9.85249	8.10616	7.67906	11.7638	16.5761	15.5913	11.099	9.80877	12.0356	9.99583	11.2871	11.1254	0.776987	0.0387964	0.0650612	no	0.361672	0.334061	0.555745	no	0.338021	0.36665	0.602695	no	GATA transcription factor 26
Potri.001G151800	Potri.001G151800.2	AT5G47120	BI1		Potri.001G151800	126.574	109.877	81.5635	105.242	100.675	110.705	116.414	120.738	98.8216	84.3058	108.437	114.681	-0.0063425	0.98643	0.998887	no	0.0792171	0.831763	1	no	-0.0488964	0.895679	1	no	BAX inhibitor 1
Potri.001G151900	Potri.001G151900.9	AT4G16970	AT4G16970		Potri.001G151900	0.319577	0.460066	0.440782	1.37856	0.798326	0.0532362	0.0794066	0.548955	0.316696	0.380852	0.697411	0.486877	0.857528	0.0317746	0.0543493	no	-0.354487	0.382211	0.612088	no	0.35323	0.378291	0.61655	no	Protein kinase superfamily protein
Potri.001G152000	Potri.001G152000.1	AT2G45140	PVA12		Potri.001G152000	20.779	23.4262	23.8342	18.8713	17.6161	20.119	18.7535	21.929	22.2103	25.4417	16.6851	15.9853	-0.265338	0.478382	0.568965	no	-0.11337	0.761739	0.976827	no	-0.227402	0.54337	0.792116	no	plant VAP homolog 12
Potri.001G152100	Potri.001G152100.2	AT5G47180	AT5G47180		Potri.001G152100	29.0172	45.1913	29.36	24.4619	26.1967	30.4103	19.9605	38.128	33.4883	31.8565	36.5601	24.0292	-0.353372	0.344971	0.434334	no	-0.177414	0.63495	0.868304	no	-0.164175	0.660464	0.89737	no	Plant VAMP (vesicle-associated membrane protein) family protein
Potri.001G152200	Potri.001G152200.2	AT5G47190	AT5G47190		Potri.001G152200	11.6576	15.2229	12.9733	33.2794	18.5511	21.8165	21.5752	23.7985	22.079	21.7264	15.8644	19.6931	0.885252	0.0192014	0.0343955	no	0.758873	0.0442806	0.119326	no	0.523361	0.16449	0.346205	no	Ribosomal protein L19 family protein
Potri.001G152300	Potri.001G152300.1	AT4G17550	G3Pp4		Potri.001G152300	0.0510744	0.16176	0.143909	0.662329	0.695047	0.524101	0.30153	0.4758	0.489069	0.495956	0.302729	0.867988	2.37792	1.78712e-07	7.07163e-07	up	1.8162	7.02836e-05	0.000545842	up	2.21356	1.17565e-06	1.40502e-05	up	Major facilitator superfamily protein
Potri.001G152500	Potri.001G152500.1	AT5G02890	AT5G02890		Potri.001G152500	7.24068	23.7158	12.2491	1.20226	1.28106	0.934361	0.780463	3.76431	4.86814	5.2155	3.4253	1.2838	-3.66002	5.23248e-18	8.63161e-17	down	-2.19395	2.45916e-08	4.46424e-07	down	-2.12247	6.60166e-08	1.02777e-06	down	HXXXD-type acyl-transferase family protein
Potri.001G152550	Potri.001G152550.1					2.34448	4.03141	6.17859	3.04658	3.12356	3.95433	3.437	3.88676	3.8039	7.21784	3.47406	5.28227	-0.30757	0.425262	0.516587	no	-0.172109	0.654239	0.885962	no	0.350243	0.360603	0.595423	no
Potri.001G152600	Potri.001G152600.1	AT2G35660	CTF2A		Potri.001G152600	0.597964	0.69345	1.51695	4.66222	2.77411	1.76809	2.55555	1.89904	2.03333	4.18332	1.80435	1.73218	1.71327	1.67694e-05	5.06057e-05	up	1.21042	0.00217453	0.0101088	up	1.46352	0.000221362	0.00146725	up	FAD/NAD(P)-binding oxidoreductase family protein
Potri.001G152700	Potri.001G152700.2	AT2G35658	AT2G35658		Potri.001G152700	2.95896	4.31384	4.67255	7.97331	3.45146	3.76961	3.38903	5.05237	3.3008	3.47531	2.27164	1.01105	0.344188	0.370708	0.461484	no	-0.0237824	0.950709	1	no	-0.821537	0.0361416	0.104162	no	transmembrane protein
Potri.001G152800	Potri.001G152800.2	AT1G02130	RA-5		Potri.003G081800	71.3885	68.1479	65.7495	44.6253	60.0312	59.5719	47.379	60.8424	55.9883	57.5266	61.6657	54.6129	-0.321874	0.388625	0.479447	no	-0.322048	0.388336	0.619281	no	-0.240178	0.519826	0.769414	no	RAS 5
Potri.001G153000	Potri.001G153000.1	AT4G16830	AT4G16830		Potri.001G153000	24.7874	24.6189	25.569	72.1897	57.3377	57.4987	58.2637	49.6449	60.094	51.2564	56.8981	60.5341	1.31867	0.000510454	0.00123696	up	1.16394	0.00208109	0.00973492	up	1.16983	0.00197857	0.00965153	up	Hyaluronan / mRNA binding family
Potri.001G153100	Potri.001G153100.1	AT4G16820	PLA-I{beta]2		Potri.001G153100	4.13299	1.52965	1.93058	7.74542	11.5024	14.7289	4.84574	2.55512	15.8889	1.85443	21.0506	22.8746	2.16215	3.99207e-08	1.71279e-07	up	1.61784	2.99869e-05	0.000260976	up	2.59147	8.85946e-11	2.35305e-09	up	alpha/beta-Hydrolases superfamily protein
Potri.001G153200	Potri.001G153200.2	AT1G05380	AT1G05380		Potri.001G153200	0	0	0	0.126809	0.1126	0	0	0	0	0	0	0	5.66851	2.8442e-06	9.58501e-06	up	0	1	1	no	0	1	1	no	Acyl-CoA N-acyltransferase with RING/FYVE/PHD-type zinc finger protein
Potri.001G153300	Potri.001G153300.3	AT4G16800	AT4G16800		Potri.001G153300	6.92931	8.57098	7.59901	9.82715	5.65136	9.43774	7.75662	8.96205	7.56898	8.35561	7.18444	5.33145	0.108944	0.772764	0.833573	no	0.072253	0.848038	1	no	-0.146632	0.697877	0.928457	no	ATP-dependent caseinolytic (Clp) protease/crotonase family protein
Potri.001G153400	Potri.001G153400.6	AT3G27740	CARA		Potri.001G153400	8.03425	9.0663	9.93741	15.0441	11.7685	16.7379	13.0049	12.7246	12.6579	15.0105	11.6443	11.3648	0.687722	0.0677793	0.106929	no	0.505598	0.178471	0.36003	no	0.491813	0.19066	0.387895	no	carbamoyl phosphate synthetase A
Potri.001G153800	Potri.001G153800.1	AT5G60900	RLK1		Potri.001G153800	0	0.111443	0	1.12935	1.25973	0.00725371	0	0	0	0	0	0	4.28099	2.10778e-17	3.16013e-16	up	-5.33166	1.33531e-05	0.000127965	down	-5.33166	2.46463e-05	0.000213114	down	receptor-like protein kinase 1
Potri.001G153900	Potri.001G153900.4	AT1G02090	FUS5		Potri.001G153900	0.250428	0.260375	0.51811	11.7287	5.52899	1.02207	0.970708	0.820332	1.88804	1.12746	0.107952	1.11772	4.14915	9.82953e-20	2.09911e-18	up	1.84738	3.07675e-05	0.000266905	up	1.22047	0.0066417	0.026395	up	Proteasome component (PCI) domain protein
Potri.001G154100	Potri.001G154100.2	AT4G17500	ERF-1	ERF	Potri.001G154100	6.8644	2.40013	2.59888	12.9946	50.1849	68.1332	15.6589	28.3464	30.3975	4.48649	41.3388	78.0002	3.46836	5.22834e-17	7.37572e-16	up	2.64881	3.65854e-11	1.10272e-09	up	3.38333	2.29484e-16	1.41143e-14	up	ethylene responsive element binding factor 1
Potri.001G154200	Potri.001G154200.1	AT5G47230	ERF5	ERF	Potri.001G154200	53.3421	30.2895	20.4573	82.5051	61.6025	209.853	120.408	110.585	128.946	67.5591	153.487	47.679	1.76576	4.2769e-06	1.40706e-05	up	1.78982	3.21268e-06	3.60475e-05	up	1.36805	0.000316543	0.00200758	up	ethylene responsive element binding factor 5
Potri.001G154300	Potri.001G154300.5	AT5G47240	NUDT8		Potri.001G154300	12.8137	23.7689	31.5598	45.1683	33.3647	26.6908	30.8862	37.251	40.8835	36.2159	36.9594	43.7246	0.626771	0.0942977	0.142814	no	0.67805	0.07044	0.173982	no	0.778689	0.0380244	0.108548	no	nudix hydrolase homolog 8
Potri.001G154400	Potri.001G154400.10	AT5G47310	AT5G47310		Potri.001G154400	9.69207	12.3354	14.7089	19.9782	13.7386	15.6337	17.44	16.9672	13.5216	16.4937	14.1017	13.2934	0.425704	0.257197	0.338999	no	0.3836	0.306994	0.522157	no	0.256744	0.494038	0.743991	no	PPPDE putative thiol peptidase family protein
Potri.001G154500	Potri.001G154500.1	AT2G25410	AT2G25410		Potri.001G154500	5.78829	7.15823	4.5316	8.15944	3.25603	2.28362	6.21564	4.67067	3.87449	5.90072	4.88376	5.42607	-0.355556	0.350051	0.439808	no	-0.245603	0.517415	0.758995	no	-0.108958	0.773824	0.989243	no	RING/U-box superfamily protein
Potri.001G154600	Potri.001G154600.1	AT3G60340	AT3G60340		Potri.001G154600	17.2018	16.4495	18.76	25.3307	29.9139	15.632	19.8967	21.9099	23.7257	19.2003	21.4631	31.7758	0.435275	0.245285	0.325761	no	0.322425	0.388995	0.620049	no	0.467004	0.212635	0.42108	no	alpha/beta-Hydrolases superfamily protein
Potri.001G154700	Potri.001G154700.1	AT2G35680	AT2G35680		Potri.001G154700	64.5475	70.9863	68.9141	41.3159	47.2466	48.308	48.5927	49.9503	50.4455	54.363	52.1749	42.5847	-0.578875	0.121913	0.179137	no	-0.456515	0.221886	0.424246	no	-0.455244	0.223203	0.437069	no	Phosphotyrosine protein phosphatases superfamily protein
Potri.001G154901	Potri.001G154901.3	AT5G47360	AT5G47360		Potri.001G154901	1.06678	0.881632	1.34	2.6677	2.08961	1.56975	1.30766	1.41341	1.96231	1.60877	1.5616	1.15217	0.94367	0.0143958	0.0266326	no	0.512116	0.182556	0.366257	no	0.39496	0.304683	0.526444	no	Tetratricopeptide repeat (TPR)-like superfamily protein
Potri.001G155000	Potri.001G155000.1	AT4G16790	AT4G16790		Potri.001G155000	0.0116605	0.0615506	0.0631827	1.91077	0.170888	0.288452	0.165727	0.245948	0.28911	0.464237	0.34557	0.0990824	4.05326	1.28333e-14	1.28893e-13	up	2.32919	2.29065e-05	0.000206573	up	2.6852	8.17487e-07	1.01323e-05	up	hydroxyproline-rich glycoprotein family protein
Potri.001G155100	Potri.001G155100.1	AT4G16780	HB-2	HD-ZIP	Potri.001G155100	1.72012	2.7701	3.01733	6.83971	2.42628	2.93828	1.84871	3.61278	4.03804	5.06757	2.97225	2.20209	0.698573	0.0679903	0.107209	no	0.341419	0.371171	0.599336	no	0.448248	0.240925	0.450497	no	homeobox protein 2
Potri.001G155200	Potri.001G155200.3	AT2G39810	HOS1		Potri.001G155200	3.27231	3.38459	3.64207	6.62815	4.97952	4.77499	5.04174	4.64692	4.87169	3.63763	3.58708	4.60447	0.669355	0.0757084	0.118034	no	0.499453	0.184243	0.36858	no	0.200044	0.594482	0.838749	no	ubiquitin-protein ligase
Potri.001G155300	Potri.001G155300.2	AT5G47390	AT5G47390	MYB_related	Potri.001G155300	10.5098	7.85918	7.78843	10.8595	13.6066	8.79367	10.4594	11.6136	10.3994	9.01984	12.0557	15.818	0.34635	0.356778	0.446722	no	0.312	0.406216	0.639952	no	0.496149	0.187147	0.38224	no	myb-like transcription factor family protein
Potri.001G155500	Potri.001G155500.8	AT4G16760	ACX1		Potri.001G155500	50.7869	50.8244	61.5369	44.9288	93.808	26.4386	30.6941	36.183	50.1726	32.7338	41.7261	104.544	0.0177983	0.96192	0.980419	no	-0.478984	0.199893	0.392383	no	0.133878	0.719532	0.946021	no	acyl-CoA oxidase 1
Potri.001G155600	Potri.001G155600.1	AT5G13620	AT5G13620		Potri.001G155600	0	0	0	1.5018	1.36316	0	0	0	0	0	0	0	8.02087	3.02745e-17	4.43971e-16	up	0	1	1	no	0	1	1	no	hypothetical protein
Potri.001G155700	Potri.001G155700.1	AT2G44940	AT2G44940	ERF	Potri.001G155700	0	0	0.0987177	0.948604	0.46089	0.0834597	0	0	0	0	0	0	3.92678	6.33533e-11	3.89719e-10	up	-4.04995	0.00430552	0.0180204	down	-4.04995	0.00573503	0.0233315	down	Integrase-type DNA-binding superfamily protein
Potri.001G155800	Potri.001G155800.1	AT5G47400	AT5G47400		Potri.001G155800	8.68481	8.74099	10.2963	9.05677	7.41051	8.70485	10.0769	9.40244	7.51623	8.17492	7.9923	6.25657	-0.139144	0.710186	0.780681	no	-0.0383732	0.918326	1	no	-0.305998	0.414282	0.65756	no	sphingomyelin phosphodiesterase
Potri.001G155900	Potri.001G155900.1	AT5G47420	AT5G47420		Potri.001G155900	31.0522	29.8136	30.0919	23.8761	26.065	24.472	28.1331	31.726	25.2472	27.9282	28.1873	28.5765	-0.289606	0.438598	0.529815	no	-0.0959219	0.797314	1	no	-0.102959	0.782836	0.995779	no	Tryptophan RNA-binding attenuator protein-like protein
Potri.001G156000	Potri.001G156000.1	AT5G47430	AT5G47430		Potri.001G156000	14.2285	12.713	10.6124	14.0091	18.9976	17.2799	13.7773	14.9792	18.7779	13.8672	20.0344	21.3039	0.421198	0.260064	0.342093	no	0.340017	0.362944	0.5896	no	0.555759	0.13774	0.301492	no	DWNN domain, a CCHC-type zinc finger
Potri.001G156100	Potri.001G156100.1	AT4G16720	AT4G16720		Potri.001G156100	36.4532	47.6513	34.4467	88.4977	53.0479	66.7073	83.9237	66.9882	74.3242	75.4705	70.4688	77.2295	0.812602	0.0305927	0.0525132	no	0.925729	0.0139282	0.0471161	no	0.912486	0.0153368	0.0530751	no	Ribosomal protein L23/L15e family protein
Potri.001G156200	Potri.001G156200.3	AT4G17380	MSH4		Potri.001G156200	0.429025	0.640006	0.34365	3.99125	2.58725	0.401621	0.295703	0.672131	0.223271	0.199245	0.309573	0.730871	2.29292	1.77686e-08	7.95233e-08	up	-0.246722	0.54516	0.786829	no	-0.186707	0.647696	0.886498	no	MUTS-like protein 4
Potri.001G156300	Potri.001G156300.1	AT2G01410	AT2G01410		Potri.001G156300	7.3479	7.29196	6.59734	13.5377	13.1356	11.3992	12.865	11.6987	13.9756	13.2707	11.088	11.2776	0.841694	0.0261848	0.0455659	no	0.859433	0.0231699	0.0708466	no	0.746546	0.048316	0.131317	no	NHL domain-containing protein
Potri.001G156500	Potri.001G156500.2	AT4G16695	AT4G16695		Potri.001G156500	29.0567	24.1382	23.2539	17.77	19.365	19.1461	27.5792	23.2647	25.0554	24.7073	24.3293	21.2294	-0.441691	0.239935	0.319718	no	-0.0105214	0.977596	1	no	-0.121718	0.745429	0.96637	no	transmembrane protein
Potri.001G156600	Potri.001G156600.16	AT5G47435	AT5G47435		Potri.001G156600	3.68382	3.09188	3.08974	8.66909	4.37338	5.04332	2.82386	2.59251	3.47536	3.27564	2.39263	1.98556	0.873214	0.0219686	0.0388538	no	-0.149479	0.694336	0.920879	no	-0.365749	0.338142	0.56788	no	formyltetrahydrofolate deformylase
Potri.001G156700	Potri.001G156700.6	AT4G17350	AT4G17350		Potri.001G156700	0.690322	0.457825	0.276224	5.88456	7.31529	4.3787	1.63716	2.38943	1.41648	1.11379	1.32193	2.05556	3.61871	2.03657e-17	3.0639e-16	up	1.92884	1.9976e-06	2.35505e-05	up	1.65247	4.42945e-05	0.000359061	up	auxin canalization protein (DUF828)
Potri.001G156900	Potri.001G156900.3	AT3G60510	AT3G60510		Potri.001G156900	0	0	0	1.33425	1.1036	0.0142046	0	0	0	0	0	0	8.66957	1.18316e-21	3.46435e-20	up	0	1	1	no	0	1	1	no	ATP-dependent caseinolytic (Clp) protease/crotonase family protein
Potri.001G157000	Potri.001G157000.1	AT4G17340	TIP2;2		Potri.001G157000	0	0	0	2.71724	2.63437	0	0	0	0	0.0228383	0	0	9.19836	1.39365e-25	8.20958e-24	up	0	1	1	no	1.86878	0.234984	0.442131	no	tonoplast intrinsic protein 2;2
Potri.001G157100	Potri.001G157100.1	AT5G13910	LEP	ERF	Potri.001G157100	0	0	0	2.64497	1.12093	0	0	0	0	0	0	0	9.15532	3.06832e-25	1.70114e-23	up	0	1	1	no	0	1	1	no	Integrase-type DNA-binding superfamily protein
Potri.001G157200	Potri.001G157200.6	AT5G47380	AT5G47380		Potri.001G157200	0.145457	0.36562	0.484156	1.60455	2.03383	0.276056	0.249897	0.392635	0.275369	0.322845	0.406443	0.50028	1.96949	2.07487e-06	7.10914e-06	up	-0.10896	0.797754	1	no	0.307552	0.465089	0.714181	no	electron transporter, putative (Protein of unknown function, DUF547)
Potri.001G157300	Potri.001G157300.13	AT4G17330	G2484-1		Potri.001G157300	19.8055	19.2995	20.6882	22.0128	22.6935	24.4109	23.7552	22.9207	22.3311	22.0414	20.8462	22.427	0.209075	0.575091	0.662061	no	0.206759	0.579315	0.819074	no	0.127435	0.732528	0.956108	no	G2484-1 protein
Potri.001G157400	Potri.001G157400.1	AT4G16650	AT4G16650		Potri.001G157400	5.04407	9.17152	4.76574	8.42594	10.2649	11.2949	8.67007	14.9793	12.9609	10.3265	10.6961	10.7625	0.659253	0.0796823	0.123512	no	0.947256	0.0121182	0.0420495	no	0.743146	0.0484275	0.131497	no	O-fucosyltransferase family protein
Potri.001G157500	Potri.001G157500.1	AT4G16640	AT4G16640		Potri.001G157500	0.384548	0.0281925	0.347281	0.56668	1.07346	1.1157	0.245245	0.535104	0.712346	1.08912	1.13965	0.423579	1.88197	2.15894e-05	6.43714e-05	up	1.00828	0.0246796	0.0738821	no	1.81583	4.28389e-05	0.000348152	up	Matrixin family protein
Potri.001G157600	Potri.001G157600.1	AT5G47470	UMAMIT7		Potri.001G157600	0.047542	0.209128	0.0721302	1.68142	1.10483	0.845031	0.779653	0.885785	0.877969	0.701714	0.698842	0.978523	3.41698	6.97911e-14	6.33974e-13	up	2.90793	1.37257e-10	3.80799e-09	up	2.81246	5.60673e-10	1.28128e-08	up	Nodulin MtN21 /EamA-like transporter family protein
[truncated: 33,452 more rows]
