# Supplementary material for: Ectopic Expression of PtrLBD39 Retarded Primary and Secondary Growth in Populus trichocarpa
Source: Int J Mol Sci. 2024 Feb 12;25(4):2205. doi: 10.3390/ijms25042205 (PMC10889148; doi:10.3390/ijms25042205)
Supplement: Supplementary file 1 [file ijms-25-02205-s001.zip › Table S2.xlsx]

## Sheet: Table S2
Table S2. Transcript levels of cell wall component genes
	Transcript ID	Common name	WT_1bio_x	WT_2bio_x	WT_3bio_x	Average	SE	L39_L1_1bio_x	L39_L1_2bio_x	L39_L1_3bio_x	Average	SE	T.TEST	L39_L2_1bio_x	L39_L2_2bio_x	L39_L2_3bio_x	Average	SE	T.TEST	L39_L3_1bio_x	L39_L3_2bio_x	L39_L3_3bio_x	Averae	SE	T.TEST
Monolignol genes	Potri.001G036900	Ptr4CL3	793.783	706.206	714.715	738.235	27.8826	187.922	239.555	274.457	233.978	25.1356	0.000177679	265.709	375.375	327.202	322.762	31.7354	0.00059937	398.145	398.496	243.106	346.582	51.7382	0.00263463
	Potri.003G188500	Ptr4CL5	224.865	226.422	234.721	228.669	3.05914	56.6612	77.0329	90.99	74.8947	9.96736	0.000123007	111.492	135.109	89.4796	112.027	13.1749	0.000993948	129.856	120.524	76.182	108.854	16.5567	0.00206084
	Potri.006G033300	PtrC3H3	810.549	773.358	885.873	823.26	33.0964	193.213	288.869	271.673	251.252	29.441	0.000207415	317.425	382.965	320.825	340.405	21.3026	0.000253565	391.761	375.004	246.338	337.701	45.9367	0.00101535
	Potri.013G157900	PtrC4H1	1232.81	1202.7	1293.56	1243.03	26.7193	342.747	445.448	455.04	414.412	35.9391	5.02107e-05	556.536	695.257	491.81	581.201	60.0109	0.000545997	773.885	729.859	454.558	652.767	99.9163	0.00466092
	Potri.019G130700	PtrC4H2	879.927	815.371	885.816	860.372	22.5642	232.534	355.958	363.268	317.254	42.4122	0.000348901	384.449	450.292	410.089	414.944	19.1616	0.000113679	508.722	473.11	321.428	434.42	57.4236	0.00230866
	Potri.009G095800	PtrCAD1	2516.2	2417.54	3015.48	2649.74	185.074	554.003	875.936	1056.12	828.687	146.862	0.00152484	1044.7	1408.62	849.278	1100.87	163.891	0.00331111	1329.48	1057.4	724.439	1037.11	174.954	0.00318427
	Potri.007G016400	PtrCAld5H2	1682.59	1478.98	1493.22	1551.59	65.6257	275.309	420.795	397.722	364.609	45.1437	0.000118103	460.779	617.134	400.602	492.838	64.5302	0.000326028	632.15	579.221	369.264	526.878	80.2746	0.000588216
	Potri.005G117500	PtrCAld5H1	811.471	722.224	797.629	777.108	27.7316	121.123	186.93	137.525	148.526	19.7772	5.07341e-05	130.54	215.504	150.351	165.465	25.6647	8.52066e-05	287.084	243.406	114.74	215.077	51.7287	0.000664552
	Potri.009G099800	PtrCCoAOMT1	2612.54	2614.61	2624.1	2617.08	3.55966	640.681	912.878	992.208	848.589	106.447	7.70563e-05	1208.17	1354.7	1125	1229.29	67.1438	3.25505e-05	1480.49	1443.17	963.199	1295.62	166.56	0.00136755
	Potri.001G304800	PtrCCoAOMT2	1909.03	1802.4	1750.68	1820.7	46.6186	435.944	526.197	538.053	500.065	32.2423	2.01133e-05	791.211	958.499	750.147	833.286	63.719	0.000235131	1003.93	1095.61	698.254	932.598	120.124	0.002323
	Potri.008G136600	PtrCCoAOMT3	773.446	762.361	637.111	724.306	43.7147	207.101	212.048	262.239	227.129	17.6128	0.000456771	226.371	306.622	216.16	249.718	28.6044	0.000814061	276.537	203.427	161.831	213.932	33.5267	0.000754944
	Potri.003G181400	PtrCCR2	638.275	551.391	538.341	576.002	31.3632	207.051	329.388	319.892	285.444	39.2921	0.00445187	298.168	359.629	308.654	322.15	18.9823	0.00228306	381.573	341.971	263.83	329.125	34.5909	0.00613963
	Potri.012G006400	PtrCOMT2	3199.21	3256.91	3478.63	3311.58	85.1695	883.033	1293.04	933.828	1036.63	129.038	0.000124158	1406.62	1682.27	1256.71	1448.53	124.622	0.000247604	1722.99	1805.48	1117.85	1548.78	216.773	0.0016335
	Potri.003G059200	PtrCSE1	301.589	275.853	244.167	273.87	16.6057	91.4891	112.222	124.644	109.452	9.67075	0.00102448	126.173	163.427	133.418	141.006	11.4042	0.00273762	165.722	170.594	110.851	149.056	19.1541	0.007909
	Potri.001G175000	PtrCSE2	118.257	124.632	124.959	122.616	2.18153	34.163	45.103	42.8305	40.6988	3.33313	3.3031e-05	47.5987	65.3473	53.7055	55.5505	5.20596	0.000287366	74.2244	63.9121	49.7231	62.6199	7.10239	0.00127771
	Potri.003G183900	PtrHCT1	1059.33	1035.9	1194.05	1096.43	49.2793	386.011	454.793	484.099	441.634	29.0699	0.000332644	671.522	752.235	511.34	645.032	70.7905	0.00636929	744.758	562.853	361.722	556.444	110.62	0.0111691
	Potri.001G042900	PtrHCT6	158.439	151.934	134.133	148.169	7.26466	34.6676	49.3976	51.618	45.2277	5.31886	0.000333914	56.1836	74.9428	61.4914	64.2059	5.58281	0.000787147	72.0865	62.9798	46.4003	60.4889	7.51886	0.00110604
	Potri.010G224100	PtrPAL4	676.024	630.121	642.513	649.553	13.7105	186.346	313.17	255.792	251.769	36.6661	0.000528162	267.888	360.227	292.38	306.832	27.6178	0.000372747	333.914	337.793	227.996	299.901	35.9701	0.00081452
	Potri.006G126800	PtrPAL1	672.618	538.544	685.545	632.235	46.9943	190.964	257.031	321.859	256.618	37.7866	0.00338315	301.579	393.321	300.668	331.856	30.7337	0.00588796	490.723	354.179	260.392	368.432	66.8714	0.0320473
	Potri.008G038200	PtrPAL2	631.778	582.144	606.783	606.901	14.3282	208.911	343.48	286.983	279.791	39.0128	0.0014085	318.898	359.715	304.041	327.552	16.6439	0.000220056	385.29	373.658	225.192	328.047	51.5367	0.00645797
	Potri.016G091100	PtrPAL3	487	400.314	508.203	465.173	33.0017	122.177	233.464	183.465	179.702	32.1806	0.00345579	182.907	254.189	196.424	211.173	21.8588	0.00303161	251.173	247.959	240.47	246.534	3.17072	0.00273883
	Potri.010G224200	PtrPAL5	53.4786	45.272	47.0678	48.6062	2.49079	11.3537	22.2042	19.3342	17.6307	3.24602	0.00163202	15.2147	25.2701	22.2984	20.9278	2.98254	0.00205353	22.702	22.364	13.6064	19.5575	2.97712	0.00170493
Cellulose genes	Potri.002G257900	PtCesA4	1750.25	1518.52	1594.97	1621.25	68.1752	276.936	473.4	403.206	384.514	57.4792	0.0001567	482.625	678.525	420.328	527.159	77.7901	0.000452063	620.592	470.618	350.909	480.706	78.014	0.000387005
	Potri.006G181900	PtCesA7	759.418	637.304	766.353	721.025	41.9082	65.2652	173.97	148.387	129.207	32.8129	0.000372241	125.726	216.259	127.561	156.515	29.8764	0.000392558	236.344	147.286	105.822	163.151	38.5042	0.00060708
	Potri.004G059600	PtCesA18	896.935	872.026	845.653	871.538	14.8058	218.747	583.505	434.163	412.138	105.871	0.0126714	269.08	482.95	413.269	388.433	62.9755	0.00171866	463.553	431.295	290.645	395.165	53.0828	0.000985057
	Potri.018G103900	PtCesA17	727.061	638.461	769.149	711.557	38.5145	100.168	191.817	176.66	156.215	28.363	0.000314468	178.953	255.781	172.461	202.398	26.7569	0.000408445	230.879	177.898	156.364	188.38	22.14	0.00029748
	Potri.011G069600	PtCesA8	184.434	176.284	179.94	180.219	2.35668	40.3242	80.3291	57.9429	59.5321	11.5757	0.000517287	61.117	80.3536	66.4518	69.3075	5.73374	5.73562e-05	77.6027	67.1116	56.5958	67.1034	6.06419	6.42389e-05
	Potri.005G087500	PtCesA6	39.4135	23.51	21.4761	28.1332	5.67063	25.8571	97.6172	20.5459	48.0067	24.8526	0.479167	48.774	32.4925	41.9302	41.0656	4.71989	0.154501	29.6136	61.5369	128.87	73.3402	29.2544	0.203848
	Potri.005G194200	PtCesA5	40.4264	39.3597	41.3382	40.3748	0.571716	31.8505	31.341	28.4135	30.535	1.0709	0.00125948	35.1024	37.9376	49.3704	40.8035	4.36095	0.927043	45.3999	42.1177	38.0986	41.8721	2.11128	0.531236
	Potri.009G060800	PtCesA13	70.9271	55.2859	59.3639	61.859	4.68442	30.8412	56.9598	29.746	39.1823	8.89436	0.0870825	41.2905	42.9748	40.9247	41.73	0.631307	0.0130692	37.8348	49.1265	53.5795	46.8469	4.68583	0.0861351
	Potri.006G052600	PtCesA12	39.2787	40.0495	45.6034	41.6439	1.99225	19.7897	21.6128	17.5524	19.6517	1.17417	0.000682435	20.4146	23.6745	28.2086	24.0992	2.25993	0.00433019	30.9919	25.2018	18.5582	24.9173	3.59211	0.0151966
	Potri.006G251900	PtCesA11	35.3751	41.8631	47.8445	41.6942	3.60059	35.5832	36.3516	29.5779	33.8376	2.14136	0.133986	41.5966	35.4285	41.3414	39.4555	2.01482	0.616228	35.0366	34.4004	29.0681	32.835	1.89241	0.094958
	Potri.007G076500	PtCesA9	52.3306	37.4584	37.4512	42.4134	4.95859	30.1453	86.0767	20.5043	45.5755	20.441	0.887778	36.0051	33.8011	33.8992	34.5685	0.718859	0.192472	30.4938	38.0625	100.547	56.3678	22.1974	0.572699
	Potri.001G266400	PtCesA3	19.3987	17.3437	19.3911	18.7112	0.683718	16.1356	37.3806	15.8007	23.1056	7.13813	0.57312	25.5468	20.5896	19.3013	21.8126	1.90378	0.200005	18.5414	23.9867	33.8085	25.4456	4.46719	0.210431
	Potri.018G029400	PtCesA10	16.1	14.0453	12.0863	14.0772	1.15875	20.84	37.0162	13.7555	23.8706	6.88364	0.233282	22.2657	21.3078	22.5497	22.0411	0.375678	0.0028285	19.7643	21.756	43.5621	28.3608	7.62238	0.137572
	Potri.002G066600	PtCesA2	21.1358	21.1433	21.1628	21.1473	0.0080432	12.4585	16.0425	10.9543	13.1518	1.50918	0.00609596	13.1134	13.1068	17.4418	14.554	1.44389	0.0102898	12.8407	15.1555	22.3124	16.7695	2.85084	0.199435
	Potri.016G054900	PtCesA14	5.87402	7.84958	9.08995	7.60452	0.936409	15.5229	8.60724	4.7521	9.6274	3.15081	0.57157	10.7427	9.31244	12.0682	10.7078	0.795723	0.064983	12.5635	11.0975	10.7073	11.4561	0.565042	0.024413
	Potri.005G027600	PtCesA16	11.8749	10.1928	13.3419	11.8032	0.90979	5.86034	7.95094	7.02648	6.94592	0.604845	0.0112814	5.58967	7.41249	7.2595	6.75389	0.583782	0.00951093	7.07826	7.78099	6.64134	7.16686	0.331959	0.00872864
	Potri.013G019800	PtCesA15	1.39322	1.84549	2.00553	1.74808	0.183346	7.84667	5.2944	4.55679	5.89929	0.996701	0.0148991	4.76499	2.85085	5.20063	4.27216	0.721694	0.0275362	5.91694	5.35362	3.72283	4.9978	0.657898	0.0089168
Hemicellulose genes	Potri.008G026400	PtrCslA1	1603.48	1228.9	1524.98	1452.45	114.05	241.358	551.822	326.212	373.131	92.6428	0.00182902	336.57	399.719	281.99	339.426	34.0152	0.000728004	413.675	328.29	281.573	341.179	38.6752	0.000766548
	Potri.001G416800	PtrIRX8-2	1470.54	1216.86	1280.55	1322.65	76.1968	219.722	282.451	334.132	278.769	33.0785	0.000230754	365.637	564.625	314.688	414.984	76.2528	0.00108923	534.57	412.671	318.121	421.787	62.6493	0.000797776
	Potri.001G068100	PtrIRX10-1	639.368	595.328	627.968	620.888	13.1969	187.483	351.352	322.277	287.038	50.4799	0.00306361	300.054	465.389	344.966	370.136	49.3596	0.0079995	374.763	356.801	296.825	342.796	23.5635	0.000501762
	Potri.009G006500	PtrFRA8	938.28	912.002	951.438	933.907	11.5922	199.524	229.408	315.352	248.095	34.7176	4.77678e-05	360.37	427.029	291.709	359.703	39.0651	0.000147198	416.554	305.368	219.086	313.67	57.1549	0.000442563
	Potri.016G086400	PtrIRX9-2	622.23	679.188	762.262	687.893	40.6574	183.804	213.468	223.585	206.952	11.937	0.00034357	267.738	370.59	249.06	295.796	37.7835	0.00211814	301.072	248.661	183.297	244.343	34.0671	0.00111838
	Potri.007G047500	PtrIRX14-2	310.11	298.774	303.326	304.07	3.29352	82.9077	136.043	104.205	107.718	15.439	0.000240246	122.012	144.784	134.611	133.802	6.5862	2.07314e-05	153.039	152.218	130.032	145.096	7.53597	4.22205e-05
	Potri.005G061600	PtrGUX1b	252.096	194.334	217.715	221.382	16.775	55.2129	81.3728	79.77	72.1186	8.46548	0.0013599	77.5723	99.6282	73.2602	83.4869	8.16609	0.00178692	123.11	117.022	94.4776	111.537	8.70876	0.00436268
	Potri.006G131000	PtrIRX9-1	402.516	374.552	399.45	392.172	8.85466	110.05	207.519	130.77	149.446	29.6458	0.00142603	167.454	213.593	177.387	186.145	14.0207	0.000241288	198.147	230.485	249.845	226.159	15.0798	0.000687075
	Potri.014G029900	PtrGUX2	268.892	274.566	326.766	290.075	18.4186	99.8285	145.778	132.481	126.029	13.6511	0.00201869	139.248	171.567	140.503	150.439	10.5699	0.00276884	161.307	128.869	102.005	130.727	17.1444	0.00318317
	Potri.007G107200	PtrGUX1a	135.826	134.101	153.9	141.276	6.33192	28.5931	46.2896	34.2246	36.3691	5.21988	0.000215764	44.3878	61.7514	45.6603	50.5998	5.58789	0.000426455	55.8327	58.098	49.225	54.3852	2.6617	0.000224833
	Potri.014G040300	PtrPARVUS-2	227.013	182.367	179.331	196.237	15.4127	57.8328	141.741	80.7982	93.4574	25.0356	0.0249875	77.7308	94.5628	105.62	92.6378	8.10815	0.00400647	93.98	147.928	143.899	128.602	17.3502	0.043488
	Potri.010G234100	PtrCslA2	272.713	188.583	151.149	204.148	35.9452	54.6441	138.765	75.2757	89.5615	25.3123	0.0596439	59.0792	71.7076	65.6215	65.4694	3.6463	0.0184853	65.1605	88.0965	84.6435	79.3002	7.13977	0.0271086
	Potri.003G162000	PtrIRX10-2	113.505	116.681	139.044	123.077	8.03614	24.1454	59.0415	37.0009	40.0626	10.1893	0.00306616	42.6844	49.0883	50.0765	47.2831	2.31695	0.000821683	56.6177	56.4975	56.3019	56.4724	0.0920237	0.00115722
	Potri.011G132600	PtrIRX8-1	88.4457	78.4531	85.5424	84.1471	2.96778	16.3883	44.2228	25.8181	28.8097	8.17319	0.00312546	26.3168	39.8377	27.9265	31.3603	4.26409	0.000528356	34.7357	37.0607	33.8734	35.2233	0.951864	9.62025e-05
	Potri.012G109200	PtrIRX10-L-A1	78.2909	91.1361	77.7741	82.4004	4.37042	37.4573	66.5889	65.1912	56.4125	9.48618	0.0676161	44.024	76.2027	55.78	58.6689	9.40083	0.0839384	72.6156	61.7491	45.5457	59.9701	7.86488	0.0672745
	Potri.005G141500	PtrIRX14-1	40.7407	34.8976	37.6386	37.759	1.68783	11.0652	16.4677	14.1494	13.8941	1.56478	0.00048839	12.5959	17.0724	14.5881	14.7521	1.29485	0.00041465	17.3433	16.0393	15.0282	16.1369	0.670099	0.000285012
	Potri.002G132900	PtrPARVUS-1	135.124	95.7194	89.3988	106.747	14.3051	14.7008	49.8519	23.4705	29.3411	10.5633	0.0121291	21.9149	31.9355	27.7509	27.2004	2.90575	0.00550851	29.3133	49.1464	61.544	46.6679	9.38635	0.0246399
	Potri.012G109600	PtrIRX10-L-A2	20.4909	19.4997	18.9125	19.6344	0.460582	11.3366	18.4798	16.5223	15.4462	2.13112	0.127143	13.3038	17.5806	17.7017	16.1954	1.4462	0.0861255	18.7563	16.4096	16.3424	17.1694	0.793667	0.0548732
	Potri.007G031700	PtrPARVUS-L-2	26.6981	24.6554	29.6581	27.0039	1.45224	9.35943	37.3627	11.8045	19.5089	8.95478	0.455127	16.5287	18.9783	18.8212	18.1094	0.791663	0.00577808	12.3899	36.7581	51.9556	33.7012	11.5235	0.595085
	Potri.002G107300	PtrIRX9-L-A1	13.5322	10.9074	10.718	11.7192	0.908132	15.696	22.8521	16.3745	18.3075	2.28072	0.055012	16.5708	13.5411	17.2284	15.7801	1.1355	0.0491634	11.1285	21.5223	31.8738	21.5082	5.98865	0.181373
	Potri.006G240200	PtrIRX9-L-B1	5.20719	5.55798	5.11432	5.29316	0.135097	7.39825	7.10646	6.42795	6.97755	0.287421	0.00607197	5.38944	4.97557	6.83258	5.73253	0.562851	0.490092	6.72283	6.09304	5.6232	6.14635	0.318552	0.0692611
	Potri.015G116700	PtrIRX10-L-B1	1.42953	2.35541	2.35004	2.04499	0.307737	3.59905	3.84256	4.78389	4.07517	0.361267	0.0128688	1.61586	2.70433	3.72873	2.68297	0.610028	0.4033	3.10566	2.65682	4.44936	3.40395	0.538526	0.0935908
	Potri.005G128000	PtrPARVUS-L-1	0.0168131	0.207082	0.0728821	0.0989256	0.0564483	1.07034	2.32322	0	1.13119	0.671346	0.20024	0.0183816	0	0.114997	0.0444596	0.0356658	0.460454	0	0.259103	4.53997	1.59969	1.47204	0.36592
