# Supplementary material for: Ectopic Expression of PtrLBD39 Retarded Primary and Secondary Growth in Populus trichocarpa
Source: Int J Mol Sci. 2024 Feb 12;25(4):2205. doi: 10.3390/ijms25042205 (PMC10889148; doi:10.3390/ijms25042205)
Supplement: Supplementary file 1 [file ijms-25-02205-s001.zip › Table S3.xlsx]

## Sheet: Table S3
Table S3. Target genes of PtrLBD39
Gene ID	Gene name	Family	Peak start	Peak end	Distance to TSS	L39_L1/WT_logFC	L39_L1/WT_PValue	L39_L1/WT_FDR	sig	L39_L2/WT_logFC	L39_L2/WT_PValue	L39_L2/WT_FDR	sig	L39_L3/WT_logFC	L39_L3/WT_PValue	L39_L3/WT_FDR	sig	Anotated functions
Potri.001G047500		C2H2	3493989	3494525	-1860	1.72245	7.80611e-06	2.46824e-05	up	1.44133	0.000163624	0.00112746	up	1.23849	0.00114094	0.00607448	up	C2H2 and C2HC zinc fingers superfamily protein
Potri.001G050600	ATSDI1		3834169	3835017	-237	2.70075	1.19179e-11	8.02339e-11	up	2.98978	1.18156e-13	5.3862e-12	up	3.04651	4.65238e-14	2.07471e-12	up	Tetratricopeptide repeat (TPR)-like superfamily protein
Potri.001G097600	DAA1		7725345	7725964	-59	3.50295	2.15914e-17	3.23019e-16	up	3.59214	4.43721e-18	3.98812e-16	up	3.04525	5.33272e-14	2.35402e-12	up	P-loop containing nucleoside triphosphate hydrolases superfamily protein
Potri.001G100000			7992559	7993105	-1182	2.23894	1.02662e-08	4.73751e-08	up	2.16399	2.86457e-08	5.1387e-07	up	1.87773	1.16744e-06	1.3984e-05	up	Pectin lyase-like superfamily protein
Potri.001G111000			8933447	8934273	-2373	2.20833	1.84651e-08	8.24182e-08	up	1.47531	0.000123276	0.000880355	up	1.62565	2.50358e-05	0.000215988	up	UDP-N-acetylglucosamine (UAA) transporter family
Potri.001G127300	ROPGEF14		10443740	10444579	-2521	1.80727	3.02234e-06	1.01354e-05	up	1.51809	7.68667e-05	0.000589526	up	1.33323	0.000489475	0.00292737	up	RHO guanyl-nucleotide exchange factor 14
Potri.001G133400		G2-like	10850571	10851084	-827	2.86502	1.64242e-12	1.24082e-11	up	2.60318	9.16007e-11	2.60342e-09	up	2.893	1.04801e-12	3.75228e-11	up	Homeodomain-like superfamily protein
Potri.001G170500			14640824	14641362	-16	2.64572	3.17162e-11	2.03204e-10	up	2.83924	1.54258e-12	5.97716e-11	up	2.18375	2.52121e-08	4.28262e-07	up	DNA mismatch repair Msh6-like protein
Potri.001G181300			15985933	15986440	-1603	3.2999	8.85527e-15	9.08532e-14	up	2.40329	7.09032e-09	1.41292e-07	up	3.02966	6.98125e-13	2.58997e-11	up	Regulator of Vps4 activity in the MVB pathway protein
Potri.001G204100	ROD1		20660292	20660845	-26	1.51148	0.00015144	0.000399816	up	1.84205	4.20809e-06	4.55742e-05	up	1.99992	6.51791e-07	8.26542e-06	up	phosphatidic acid phosphatase-related / PAP2-like protein
Potri.001G213700	AGO5		22072546	22073239	-246	1.98603	3.29956e-07	1.25975e-06	up	1.78116	4.06141e-06	4.42052e-05	up	1.32614	0.000519687	0.0030811	up	Argonaute family protein
Potri.001G217700	TMK1		22764242	22764768	-1245	2.39796	1.52139e-09	7.81835e-09	up	3.02562	9.52024e-14	4.40902e-12	up	2.59258	8.69701e-11	2.31343e-09	up	transmembrane kinase 1
Potri.001G244200			26171647	26172197	-409	3.2725	5.41899e-07	2.00314e-06	up	2.98929	6.26836e-06	6.48847e-05	up	3.1167	2.04904e-06	2.30951e-05	up
Potri.001G296450			30732937	30733437	-753	1.52358	0.00322068	0.00681232	up	1.69863	0.000808714	0.00442111	up	2.70599	4.21036e-08	6.83238e-07	up
Potri.001G349600			36174786	36175366	-1274	2.5698	1.47238e-10	8.62096e-10	up	2.59244	1.04338e-10	2.94146e-09	up	2.68786	2.48059e-11	7.17889e-10	up	NAD(P)-binding Rossmann-fold superfamily protein
Potri.001G356200			37056756	37057284	-491	3.21561	7.13858e-14	6.47111e-13	up	2.8017	4.23602e-11	1.26583e-09	up	2.65201	3.9186e-10	9.28981e-09	up	extracellular ligand-gated ion channel protein (DUF3537)
Potri.001G365432	CYP71B6		38202114	38202615	-1091	7.74815	1.2075e-15	1.40928e-14	up	8.3042	3.33359e-19	3.59177e-17	up	8.01778	2.69243e-17	1.90453e-15	up	cytochrome p450 71b6
Potri.001G418100			44605574	44606128	-607	3.64577	2.22112e-09	1.11305e-08	up	2.85789	6.91285e-06	7.10079e-05	up	2.02245	0.00302115	0.0137649	up	S-locus lectin protein kinase family protein
Potri.001G426030			45728437	45728940	-1435	1.24806	0.00107412	0.00246481	up	1.55102	5.40305e-05	0.000437577	up	1.15692	0.00238711	0.0112922	up	LRR and NB-ARC domains-containing disease resistance protein
Potri.001G435100			46122523	46123023	-2906	5.28457	7.30251e-29	8.48869e-27	up	5.31999	3.60396e-29	2.02711e-26	up	4.94664	4.84489e-26	1.6091e-23	up	NB-ARC domain-containing disease resistance protein
Potri.001G450000			47600317	47600853	-2271	2.30838	4.16278e-09	2.02016e-08	up	2.38661	1.36233e-09	3.14002e-08	up	2.55876	1.085e-10	2.85132e-09	up	Avr9/Cf-9 rapidly elicited protein
Potri.001G460400	LSH4		48581337	48581851	-62	2.06918	9.55499e-08	3.90086e-07	up	1.71654	7.58339e-06	7.70109e-05	up	1.51264	7.25432e-05	0.000554051	up	LIGHT-DEPENDENT SHORT HYPOCOTYLS-like protein (DUF640)
Potri.001G460600	WRKY14	WRKY	48602573	48603103	-1058	4.73563	5.02182e-26	3.19126e-24	up	4.92676	1.24118e-27	5.21489e-25	up	4.50335	4.16912e-24	8.97468e-22	up	WRKY DNA-binding protein 14
Potri.001G462600			48858075	48858662	-617	2.16928	2.76389e-08	1.21087e-07	up	2.26299	7.59309e-09	1.50451e-07	up	2.14988	3.59112e-08	5.9128e-07	up	FAD-binding Berberine family protein
Potri.002G028500	SRS5	SRS	1915169	1915692	-92	3.86026	1.38493e-18	2.50762e-17	up	3.89066	7.70139e-19	7.87597e-17	up	4.02478	7.14484e-20	7.66652e-18	up	SHI-related sequence 5
Potri.002G033000	CYP722A1		2187782	2188457	-919	2.37944	1.67203e-09	8.54589e-09	up	2.348	2.60453e-09	5.6485e-08	up	2.68	1.9096e-11	5.63397e-10	up	cytochrome P450, family 722, subfamily A, polypeptide 1
Potri.002G037100	NAC074	NAC	2441766	2442316	-2466	4.95256	2.58094e-25	1.44471e-23	up	3.11445	1.17615e-11	3.90084e-10	up	2.79866	1.12956e-09	2.44971e-08	up	NAC domain containing protein 74
Potri.002G048300	EOL1		3223838	3224383	-247	1.29116	0.000654445	0.00155308	up	1.21835	0.00127595	0.00650245	up	1.09894	0.0035793	0.0158543	up	ETO1-like 1
Potri.002G059100	WRKY28	WRKY	4068405	4068924	-1597	3.07576	8.35327e-14	7.49624e-13	up	3.23162	6.25305e-15	3.47233e-13	up	3.00154	2.77606e-13	1.08409e-11	up	WRKY DNA-binding protein 28
Potri.002G063500			4347046	4347599	-2897	1.56051	4.9492e-05	0.000139865	up	1.50617	8.75125e-05	0.000658714	up	1.53714	6.34136e-05	0.000494062	up	DNAse I-like superfamily protein
Potri.002G089800			6497230	6497762	-126	1.4987	8.99888e-05	0.000245055	up	1.16831	0.00209492	0.00979437	up	1.90155	9.00503e-07	1.1073e-05	up	Galactosyltransferase family protein
Potri.002G098400	UGT85A2		7183124	7183638	-2221	4.05437	1.57067e-19	3.24876e-18	up	1.57105	0.000280081	0.00179749	up	2.76521	2.02091e-10	5.04836e-09	up	UDP-glucosyl transferase 85A2
Potri.002G104300	REN1		7640724	7641235	-2346	1.79184	3.51044e-06	1.16623e-05	up	1.86046	1.53125e-06	1.86645e-05	up	1.70553	9.58591e-06	9.19112e-05	up	Rho GTPase activation protein (RhoGAP) with PH domain-containing protein
Potri.002G127300			9647491	9648020	-1939	1.84117	1.85724e-06	6.40629e-06	up	1.34353	0.000420104	0.00254876	up	2.20355	1.70683e-08	2.99407e-07	up	Protein phosphatase 2C family protein
Potri.002G129600		Dof	9824379	9824997	-829	2.32149	4.68093e-09	2.25717e-08	up	2.66211	3.15472e-11	9.64195e-10	up	2.2076	2.24791e-08	3.85406e-07	up	Dof-type zinc finger DNA-binding family protein
Potri.002G013700	sks5		844277	844805	-2246	1.87881	1.15144e-06	4.08195e-06	up	1.55907	4.61252e-05	0.000380986	up	2.40087	1.03168e-09	2.2585e-08	up	SKU5 similar 5
Potri.002G159800			12169372	12169893	-116	1.91479	2.37945e-06	8.10813e-06	up	1.96637	1.26103e-06	1.57394e-05	up	2.06736	3.77695e-07	5.03107e-06	up
Potri.002G175200	CYP78A9		13533879	13534563	-1483	3.9825	4.32235e-17	6.18774e-16	up	2.18479	4.17313e-06	4.52658e-05	up	2.56701	5.74174e-08	9.05616e-07	up	cytochrome p450 78a9
Potri.002G203500	SAG21		16791676	16792183	-1385	2.5101	1.9369e-10	1.11314e-09	up	2.10609	5.88748e-08	1.00202e-06	up	2.89411	4.95123e-13	1.86866e-11	up	senescence-associated gene 21
Potri.003G006200			673914	674498	-373	2.38937	2.32154e-08	1.02545e-07	up	1.62796	0.000128537	0.000912744	up	1.70049	6.66041e-05	0.000514419	up	Octicosapeptide/Phox/Bem1p family protein
Potri.003G072700	PME1		10054781	10055487	-2437	1.12988	0.00278889	0.00595636	up	1.17394	0.00190904	0.00902453	up	1.78422	3.44818e-06	3.69882e-05	up	pectin methylesterase 1
Potri.003G095700			12157741	12158268	-169	1.98853	3.57166e-07	1.35474e-06	up	2.11461	6.93238e-08	1.16283e-06	up	1.1864	0.0019596	0.00956834	up	EF hand calcium-binding protein family
Potri.003G137800	TBL23		15489787	15490318	-398	1.63778	3.43724e-05	9.91209e-05	up	1.05664	0.00700756	0.0266523	up	1.41925	0.000312802	0.00198695	up	TRICHOME BIREFRINGENCE-LIKE 23
Potri.004G007500	WRKY31	WRKY	460639	461160	-1285	3.37486	1.37192e-14	1.3748e-13	up	2.69063	4.78715e-10	1.19734e-08	up	3.9912	3.56278e-19	3.41332e-17	up	WRKY DNA-binding protein 31
Potri.004G022700			1593240	1593773	-2343	9.01432	3.49611e-24	1.60558e-22	up	7.18631	1.48557e-12	5.76267e-11	up	7.17205	2.40861e-12	8.14699e-11	up	Tetratricopeptide repeat (TPR)-like superfamily protein
Potri.004G047500	ERF12	ERF	3777232	3777929	-70	1.55024	0.000132633	0.000353348	up	2.39089	5.8881e-09	1.1876e-07	up	3.08974	1.68558e-13	6.81915e-12	up	ERF domain protein 12
Potri.004G161500	GATA5	GATA	18150647	18151172	-2106	2.03519	1.53929e-07	6.13201e-07	up	1.77306	4.01236e-06	4.37806e-05	up	2.0217	1.83465e-07	2.61569e-06	up	GATA transcription factor 5
Potri.004G205000	PUB15		21320773	21321319	-1047	2.10173	1.08939e-07	4.4185e-07	up	1.90671	1.2584e-06	1.57122e-05	up	2.82126	3.35853e-12	1.11333e-10	up	Plant U-Box 15
Potri.004G212800	ACA7		21953387	21953970	-1538	2.03521	0.000232024	0.00059513	up	1.57049	0.00540471	0.0217041	up	1.66579	0.00314373	0.014212	up	alpha carbonic anhydrase 7
Potri.005G050000			3169686	3170538	-1268	1.56963	6.03474e-05	0.000168819	up	1.84549	2.71374e-06	3.09173e-05	up	1.6412	2.79519e-05	0.000238738	up	hypothetical protein (DUF868)
Potri.005G069500	ATAF1	NAC	4510300	4510800	-140	2.5183	1.77938e-10	1.02804e-09	up	1.54783	5.11417e-05	0.000417	up	3.04856	4.13678e-14	1.85427e-12	up	NAC (No Apical Meristem) domain transcriptional regulator superfamily protein
Potri.005G070800			4611639	4612142	-15	3.03033	1.1717e-07	4.73694e-07	up	2.44861	3.03347e-05	0.000263411	up	3.38203	1.81678e-09	3.80748e-08	up
Potri.005G071900	HB6	HD-ZIP	4719838	4720363	-241	2.00823	2.11739e-07	8.29379e-07	up	1.65867	1.4693e-05	0.000139274	up		0.000206988	0.00138387	up	homeobox protein 6
Potri.005G098650			7086598	7087102	-2892	2.02988	3.26925e-06	1.09203e-05	up	1.56745	0.000320316	0.00201413	up	1.5011	0.000606283	0.00353442	up
Potri.005G117300	NERD	C3H	8567629	8568176	-512	1.14017	0.00255278	0.00549085	up	1.02707	0.00644841	0.024886	up	1.34817	0.000384327	0.0023592	up	GW repeat- and PHD finger-containing protein NERD
Potri.005G139100	RALFL34		10953715	10954303	-427	2.4277	7.28887e-10	3.89316e-09	up	2.46205	4.39442e-10	1.10647e-08	up	2.411	9.28165e-10	2.0499e-08	up	ralf-like 34
Potri.005G157400	REN1		15015485	15016035	-1780	1.18952	0.00173991	0.0038561	up	1.40756	0.00022592	0.00148735	up	1.35083	0.000394347	0.00241739	up	Rho GTPase activation protein (RhoGAP) with PH domain-containing protein
Potri.005G163000	EXL2		16085665	16086292	-1093	2.4298	1.02426e-09	5.37046e-09	up	2.09102	1.07612e-07	1.73177e-06	up	3.56453	1.06958e-17	8.07346e-16	up	EXORDIUM like 2
Potri.005G167900	SAH7		17047111	17047613	-191	2.40078	1.54226e-09	7.92328e-09	up	2.28123	8.21806e-09	1.62281e-07	up	2.69773	1.86235e-11	5.49922e-10	up	Pollen Ole e 1 allergen and extensin family protein
Potri.005G181200			18760789	18761346	-83	1.7178	1.8438e-05	5.53538e-05	up	2.52296	6.23642e-10	1.52512e-08	up	1.04661	0.00864812	0.0331085	up	extensin-like protein
Potri.005G191400	FBP		19871231	19871741	-321	1.62595	2.13919e-05	6.38206e-05	up	1.46049	0.000125587	0.000894889	up	1.52734	6.2499e-05	0.000487808	up	Inositol monophosphatase family protein
Potri.005G203200	WRKY28	WRKY	20825199	20825706	-2783	5.04964	5.14321e-21	1.36915e-19	up	4.38454	3.3681e-16	2.32126e-14	up	4.92068	4.67081e-20	5.17095e-18	up	WRKY DNA-binding protein 28
Potri.005G210100	PLP9		21425275	21425796	-175	2.31309	1.60322e-08	7.21595e-08	up	1.65888	4.0851e-05	0.000343109	up	2.31228	1.59945e-08	2.81705e-07	up	PATATIN-like protein 9
Potri.005G229600	MAN7		22909250	22909750	-548	2.62342	5.19283e-11	3.2297e-10	up	3.07716	3.83844e-14	1.89869e-12	up	2.73469	9.38882e-12	2.88473e-10	up	Glycosyl hydrolase superfamily protein
Potri.005G236700	MP	ARF	23454923	23455428	-2275	2.09598	6.96979e-08	2.89941e-07	up	2.11631	5.30836e-08	9.11015e-07	up	1.93965	5.27655e-07	6.83795e-06	up	Transcriptional factor B3 family protein / auxin-responsive factor AUX/IAA-like protein
Potri.005G247100	ROPGEF1		24163321	24163860	-2023	1.37811	0.000317107	0.00079413	up	1.40935	0.000232294	0.00152328	up	1.30116	0.000659547	0.00380108	up	rho guanyl-nucleotide exchange factor 1
Potri.005G247700	sks5		24206988	24207502	-200	1.65749	1.50416e-05	4.57959e-05	up	1.05655	0.00511316	0.0207258	up	2.26683	6.57212e-09	1.24899e-07	up	SKU5 similar 5
Potri.006G007300	HYR1		522044	522802	-1487	3.16419	2.13448e-13	1.80145e-12	up	2.71278	1.97459e-10	5.32149e-09	up	2.38497	1.92018e-08	3.33478e-07	up	UDP-Glycosyltransferase superfamily protein
Potri.006G043900			2997252	2997781	-1210	1.57717	5.15956e-05	0.000145433	up	1.27818	0.000960347	0.00512788	up	1.12866	0.00349835	0.0155491	up	calmodulin binding protein
Potri.006G072500			5278577	5279571	-20	1.00049	0.00868823	0.0168954	up	1.30658	0.000649116	0.00366525	up	1.48189	0.00011716	0.000844154	up	Nucleotide/sugar transporter family protein
Potri.006G085200	MT2A		6344426	6345106	-414	4.98229	1.38548e-29	1.96406e-27	up	4.35029	2.86022e-24	6.78533e-22	up	3.90215	1.25602e-20	1.53151e-18	up	metallothionein 2A
Potri.006G085900	AS1	MYB	6422929	6423433	-2607	4.83319	3.88337e-26	2.55037e-24	up	4.35924	2.81357e-22	5.16409e-20	up	4.18201	7.44918e-21	9.62131e-19	up	myb-like HTH transcriptional regulator family protein
Potri.006G135600	LRL3	bHLH	11179801	11180312	-353	1.78317	4.01974e-06	1.32784e-05	up	1.93542	6.27558e-07	8.43345e-06	up	1.67583	1.3848e-05	0.000127588	up	LJRHL1-like 3
Potri.006G141200			11844644	11845149	-2028	2.20774	1.48022e-08	6.68737e-08	up	2.40073	9.64078e-10	2.28244e-08	up	2.23876	9.63388e-09	1.76173e-07	up	Subtilase family protein
Potri.006G152200			13401113	13401630	-600	3.02104	1.31592e-13	1.14782e-12	up	3.59505	7.45028e-18	6.46303e-16	up	2.82119	3.22538e-12	1.07122e-10	up	cotton fiber protein
Potri.006G193900			20127243	20127843	-1372	1.17332	0.00196304	0.00431417	up	1.27983	0.000753257	0.00415178	up	1.38093	0.000287181	0.00184504	up	trichome birefringence-like protein (DUF828)
Potri.007G011700			922870	923665	-995	1.20794	0.00160292	0.00356975	up	1.49351	0.000104355	0.000766462	up	1.43597	0.000188237	0.00127886	up	Protein kinase superfamily protein
Potri.007G017500	STY1	SRS	1340288	1340988	-218	2.58216	7.55248e-10	4.02165e-09	up	3.16941	9.39063e-14	4.36058e-12	up	3.58109	9.99547e-17	6.4911e-15	up	Lateral root primordium (LRP) protein-like protein
Potri.007G036400	OBP1	Dof	2851708	2852735	-2238	1.19259	0.00177019	0.00391798	up	1.79528	3.48972e-06	3.87077e-05	up	1.56753	4.58985e-05	0.000370171	up	OBF binding protein 1
Potri.007G105800			12884797	12885621	-76	1.49564	0.000109305	0.000294232	up	1.15262	0.00267679	0.0120995	up	1.97546	4.45873e-07	5.87195e-06	up	Pectin lyase-like superfamily protein
Potri.007G144400			15353752	15354314	-550	4.95895	0.000164205	0.000430647	up	8.68212	8.25138e-22	1.42451e-19	up	6.99637	2.07887e-11	6.09215e-10	up	Pectin lyase-like superfamily protein
Potri.007G146900	MLO1		15504948	15506770	-834	1.28332	0.000753793	0.00177292	up	1.23565	0.00116177	0.00601724	up	1.49891	9.02272e-05	0.000673334	up	Seven transmembrane MLO family protein
Potri.008G036900			2042615	2043163	-60	2.51867	3.67e-10	2.03149e-09	up	2.0732	1.68486e-07	2.57703e-06	up	1.80083	4.79825e-06	4.94618e-05	up	Cysteine proteinases superfamily protein
Potri.008G041800	SCPL27		2354509	2355045	-2553	2.05599	1.37852e-07	5.52691e-07	up	2.10864	6.87003e-08	1.15404e-06	up	2.17521	2.82446e-08	4.75374e-07	up	serine carboxypeptidase-like 27
Potri.008G049500	SULTR4;1		2897395	2897900	-744	2.07922	9.7528e-08	3.97835e-07	up	1.45198	0.000149852	0.001046	up	2.44641	5.90334e-10	1.34642e-08	up	sulfate transporter 4.1
Potri.008G066000	HSPRO2		3989249	3989818	-1503	2.0348	1.48533e-07	5.92857e-07	up	1.618	2.3007e-05	0.000207307	up	2.62074	3.56864e-11	1.01178e-09	up	ortholog of sugar beet HS1 PRO-1 2
Potri.008G070900	MYB73	MYB	4349273	4349926	-1476	6.55589	7.432e-18	1.19657e-16	up	5.70042	9.03125e-13	3.59939e-11	up	6.27762	4.27609e-16	2.52746e-14	up	myb domain protein 73
Potri.008G088300	EXPA1		5523312	5524058	-2404	3.25394	1.3665e-15	1.58214e-14	up	2.71089	9.77766e-12	3.2881e-10	up	2.0128	2.12841e-07	2.98809e-06	up	expansin A1
Potri.008G120050			7748260	7748797	-603	1.73214	9.51972e-06	2.97101e-05	up	1.42396	0.000245952	0.00160289	up	1.14391	0.00311807	0.0141216	up
Potri.008G128700			8370435	8371093	-1048	5.29441	5.76016e-20	1.28272e-18	up	3.94424	4.58669e-11	1.36489e-09	up	3.19184	3.20486e-07	4.32519e-06	up	plastid movement impaired protein
Potri.008G131700	RGA1	GRAS	8672363	8672873	-2845	1.59826	2.87675e-05	8.39296e-05	up	1.29489	0.000635339	0.00360439	up	1.55856	4.4327e-05	0.000359241	up	GRAS family transcription factor family protein
Potri.008G148000	APK2B		10078815	10079342	-2120	1.94865	4.61704e-07	1.72554e-06	up	1.89381	9.17269e-07	1.18543e-05	up	2.47144	3.48493e-10	8.3354e-09	up	protein kinase 2B
Potri.008G200100	GS2		14187178	14188391	-1356	1.27441	0.000791198	0.00185664	up	1.29698	0.000640035	0.00362278	up	1.2969	0.000641377	0.00371109	up	glutamine synthetase 2
Potri.009G066300	CYP705A2		6677495	6678053	-2692	8.79277	1.49969e-22	5.18324e-21	up	6.12064	7.35727e-08	1.22878e-06	up	5.92865	3.83594e-07	5.1038e-06	up	cytochrome P450, family 705, subfamily A, polypeptide 2
Potri.009G073000			7149214	7149950	-1865	3.18466	5.94584e-15	6.2776e-14	up	2.94073	3.32369e-13	1.42567e-11	up	3.95778	6.88055e-21	9.05455e-19	up	Protein phosphatase 2C family protein
Potri.009G098966	UGT73B3		8826046	8826560	-459	6.98248	3.67453e-42	1.60177e-38	up	5.3204	8.02364e-28	3.4976e-25	up	7.34293	2.35396e-45	1.64179e-41	up	UDP-glucosyl transferase 73B3
Potri.009G123100	SQS1		10267829	10268349	-2748	1.57864	3.95871e-05	0.000113399	up	1.36827	0.000341609	0.00212845	up	1.37651	0.000316188	0.0020059	up	squalene synthase 1
Potri.009G123400	GATA5	GATA	10296288	10296828	-228	2.10374	6.9433e-08	2.88873e-07	up	2.10577	6.73641e-08	1.13323e-06	up	2.45933	4.80173e-10	1.11485e-08	up	GATA transcription factor 5
Potri.009G139400	STY46		11172198	11172702	-1389	2.11064	5.70239e-08	2.39503e-07	up	1.73957	5.95939e-06	6.20548e-05	up	1.73897	6.00704e-06	6.09495e-05	up	ACT-like protein tyrosine kinase family protein
Potri.010G001100	COBL7		124788	125301	-1361	2.53731	1.36204e-10	8.01254e-10	up	2.1845	2.13757e-08	3.91511e-07	up	2.82901	1.49483e-12	5.26559e-11	up	COBRA-like protein-7 precursor
Potri.010G040000	BPEp	bHLH	7005995	7006506	-1778	1.58258	4.41035e-05	0.000125563	up	1.57586	4.69852e-05	0.000387356	up	1.12045	0.00351852	0.01562	up	transcription factor BIG PETAL P (BPE)
Potri.010G041100	CA2		7206355	7207208	-649	1.86252	1.3426e-06	4.72362e-06	up	1.74098	5.75604e-06	6.00989e-05	up	1.99849	2.42743e-07	3.3632e-06	up	carbonic anhydrase 2
Potri.010G045200			7713753	7714256	-1977	1.56544	7.67852e-05	0.000212047	up	1.60608	4.93042e-05	0.000403844	up	1.17785	0.0027968	0.012879	up	cyclin-dependent kinase inhibitor SMR3-like protein
Potri.010G066600	ATS1		9488517	9489228	-24	1.65337	2.16663e-05	6.4562e-05	up	1.54455	6.91242e-05	0.000537713	up	1.44051	0.000201107	0.0013526	up	peroxygenase 1
Potri.010G067800			9618169	9618708	-355	1.16585	0.00205763	0.00450925	up	1.24068	0.00105838	0.00555772	up	1.17292	0.00193444	0.00946606	up	Cyclopropane-fatty-acyl-phospholipid synthase
Potri.010G097200			12074965	12075482	-264	2.30769	8.63889e-09	4.02383e-08	up	2.45986	9.93901e-10	2.3435e-08	up	2.25307	1.8042e-08	3.15378e-07	up	Leucine-rich repeat protein kinase family protein
Potri.010G144900	RTM1		15677222	15677732	-17	1.445	0.000219153	0.000564108	up	1.6332	3.09891e-05	0.000268626	up	1.25334	0.00129969	0.00674665	up	Mannose-binding lectin superfamily protein
Potri.010G151000	HS1		16109060	16109605	-1731	2.24896	8.79808e-09	4.09196e-08	up	1.72623	7.05076e-06	7.22501e-05	up	1.35023	0.000386753	0.00237326	up	heat stable protein 1
Potri.010G167200	EXPA1		17018692	17019471	-1480	2.55013	1.67191e-10	9.71254e-10	up	2.17535	3.36884e-08	5.98784e-07	up	2.51741	2.70229e-10	6.5946e-09	up	expansin A1
Potri.010G210400			19943894	19944408	-745	2.56978	9.40231e-09	4.36136e-08	up	2.62198	4.41592e-09	9.14468e-08	up	1.1476	0.0122271	0.0438184	up
Potri.010G211700	TRM18		20027934	20028908	-380	1.67096	1.47804e-05	4.50478e-05	up	1.54095	6.08577e-05	0.000485095	up	1.53806	6.29421e-05	0.000490937	up	Phosphatidylinositol N-acetyglucosaminlytransferase subunit P-like protein
Potri.010G213200			20139761	20140407	-2097	1.72203	7.07759e-06	2.25095e-05	up	1.46006	0.000124802	0.000889843	up	1.60454	2.67701e-05	0.000229883	up	Protein kinase superfamily protein
Potri.010G214300			20206377	20206960	-136	1.68722	1.23529e-05	3.80753e-05	up	1.68365	1.27813e-05	0.000123333	up	1.67849	1.36052e-05	0.00012565	up	CAP-gly domain linker
Potri.010G231300			21333307	21334063	-316	1.25658	0.00103281	0.00238289	up	1.31609	0.000593672	0.00340995	up	1.33408	0.000503002	0.00299491	up	Histone superfamily protein
Potri.011G007800	WRKY31	WRKY	589582	590172	-1277	3.28408	1.40448e-12	1.07103e-11	up	2.86155	5.69218e-10	1.39988e-08	up	4.46945	3.00656e-21	4.19391e-19	up	WRKY DNA-binding protein 31
Potri.011G056800	RLP4		4595729	4596620	-1565	2.15027	5.17404e-08	2.18708e-07	up	2.0712	1.44636e-07	2.25677e-06	up	2.01502	2.99521e-07	4.07697e-06	up	receptor like protein 4
Potri.011G135000	PMEPCRA		16762392	16762893	0	1.02603	0.00691679	0.0136973	up	1.61761	2.6052e-05	0.000230353	up	1.68843	1.18415e-05	0.000111157	up	methylesterase PCR A
Potri.011G157100	WRKY14	WRKY	18330364	18330900	-931	3.46241	2.12934e-15	2.40157e-14	up	2.79325	7.54293e-11	2.16854e-09	up	1.75917	3.65788e-05	0.000302637	up	WRKY DNA-binding protein 14
Potri.011G166500			19049091	19049856	-1324	1.38365	0.00034234	0.000851892	up	1.56161	5.59734e-05	0.000450799	up	1.60909	3.40403e-05	0.00028345	up	Chaperone DnaJ-domain superfamily protein
Potri.012G044500			3994193	3995502	-2073	3.94662	1.69067e-15	1.93117e-14	up	4.22016	1.66727e-17	1.38106e-15	up	3.91801	2.65318e-15	1.41043e-13	up	Leucine-rich repeat protein kinase family protein
Potri.012G089900	CYP71B2		11504183	11504736	-623	2.32488	3.32898e-09	1.63371e-08	up	2.50773	2.33658e-10	6.21536e-09	up	1.88082	1.19524e-06	1.42599e-05	up	cytochrome P450, family 71, subfamily B, polypeptide 2
Potri.012G127500			14340982	14342460	-2534	2.77661	3.14629e-12	2.28918e-11	up	3.07486	2.48245e-14	1.25464e-12	up	2.62223	3.47124e-11	9.85771e-10	up	Plant invertase/pectin methylesterase inhibitor superfamily protein
Potri.012G135700			15007426	15007976	-173	1.68436	1.49437e-05	4.55056e-05	up	1.46765	0.000148703	0.00103839	up	1.43496	0.000207667	0.00138695	up	Disease resistance protein (TIR-NBS-LRR class) family
Potri.013G018600	SRC2		1168919	1169625	-830	2.06974	9.43462e-08	3.85668e-07	up	1.99348	2.54847e-07	3.74833e-06	up	2.22979	1.0814e-08	1.95722e-07	up	soybean gene regulated by cold-2
Potri.013G038100	NDL1		2570131	2570641	-1071	1.13727	0.00272574	0.00583373	up	1.08279	0.00427763	0.0179576	up	1.18851	0.0017533	0.00872723	up	N-MYC downregulated-like 1
Potri.013G066700	CDF3	Dof	5048914	5049427	-1058	1.90133	1.16347e-06	4.12209e-06	up	1.83684	2.51187e-06	2.88716e-05	up	1.15117	0.00276698	0.0127636	up	cycling DOF factor 3
Potri.014G006100			523835	524824	-513	2.47632	5.63399e-10	3.05084e-09	up	2.75923	7.84146e-12	2.66786e-10	up	2.3098	6.01834e-09	1.15381e-07	up	Galactosyl transferase GMA12/MNN10 family protein
Potri.014G016000	NPGR1		950203	950710	-1885	1.37246	0.000363182	0.000900545	up	1.04009	0.00654296	0.0251857	up	1.72939	8.34931e-06	8.13312e-05	up	no pollen germination related 1
Potri.014G016300	VDAC2		969661	970188	-2144	1.86285	2.86651e-06	9.65563e-06	up	1.92494	1.34589e-06	1.66733e-05	up	1.78332	7.17084e-06	7.13056e-05	up	voltage dependent anion channel 2
Potri.014G026500			1633348	1634206	-205	2.80937	2.31032e-12	1.71384e-11	up	2.55839	1.10719e-10	3.11631e-09	up	2.81543	2.09746e-12	7.19221e-11	up	Subtilisin-like serine endopeptidase family protein
Potri.014G034900	AR781		2196576	2197127	-762	2.01049	2.68125e-07	1.03536e-06	up	1.4803	0.000121427	0.000868898	up	2.07396	1.18244e-07	1.74283e-06	up	AR781, pheromone receptor-like protein (DUF1645)
Potri.014G066300	EXPB2		4130861	4131766	-2144	8.51378	6.93649e-33	2.19906e-30	up	9.92869	4.47275e-45	5.19928e-41	up	8.01518	8.30872e-29	4.26103e-26	up	expansin B2
Potri.014G081700			5276690	5277247	-1341	2.15013	3.25461e-08	1.41166e-07	up	1.61471	2.41227e-05	0.0002157	up	2.0716	9.30024e-08	1.40462e-06	up	C2 calcium/lipid-binding plant phosphoribosyltransferase family protein
Potri.014G109200			7320966	7321474	-1549	1.5852	3.38992e-05	9.78356e-05	up	2.33715	2.46776e-09	5.38874e-08	up	2.21794	1.31621e-08	2.34065e-07	up	3-oxo-5-alpha-steroid 4-dehydrogenase (DUF1295)
Potri.014G113000	ABCB21		7612333	7612861	-1179	4.08891	6.83558e-15	7.14345e-14	up	4.24114	5.17226e-16	3.45541e-14	up	3.77071	8.29071e-13	3.01797e-11	up	P-glycoprotein 21
Potri.014G115500			7769815	7770331	-1938	1.49892	8.4493e-05	0.000231399	up	1.20057	0.0015144	0.0075177	up	1.95982	3.98711e-07	5.2888e-06	up	Protein phosphatase 2C family protein
Potri.014G118200	WRKY23	WRKY	7971431	7971965	-2565	4.21455	1.18921e-20	2.96224e-19	up	4.34944	9.59189e-22	1.6317e-19	up	4.30654	2.14537e-21	3.04128e-19	up	WRKY DNA-binding protein 23
Potri.014G154500	sks4		10844547	10845054	-100	4.71264	6.00251e-22	1.8508e-20	up	1.59023	0.00158726	0.00777313	up	3.33551	4.70393e-12	1.52171e-10	up	SKU5 similar 4
Potri.014G165500			11994585	11995233	-622	2.10741	6.54004e-08	2.72747e-07	up	1.60333	2.98444e-05	0.000259866	up	1.01399	0.00749042	0.0293202	up	CCCH-type zinc fingerfamily protein with RNA-binding domain-containing protein
Potri.015G060700			8479864	8480423	-213	8.15985	3.74237e-18	6.33839e-17	up	5.83699	6.13265e-07	8.26367e-06	up	3.82151	0.00968743	0.0360429	up	Adenine nucleotide alpha hydrolases-like superfamily protein
Potri.015G066000	HA11		9164661	9165190	-697	2.19824	1.69911e-08	7.62586e-08	up	1.807	2.62899e-06	3.00494e-05	up	1.82884	2.02184e-06	2.28107e-05	up	H[+]-ATPase 11
Potri.015G087800			11147639	11148649	-2175	1.56314	4.27261e-05	0.00012206	up	2.28238	5.2911e-09	1.07778e-07	up	1.32382	0.000487943	0.0029187	up	Pectin lyase-like superfamily protein
Potri.015G127200	SKS1		13884423	13885088	-780	1.40532	0.000294846	0.000743952	up	1.1072	0.00413637	0.0174381	up	1.97605	5.05283e-07	6.58472e-06	up	SKU5 similar 1
Potri.015G143700	ACYB-2		14911355	14911885	-651	1.3548	0.000379601	0.000938056	up	1.38943	0.000270132	0.00174224	up	1.46449	0.000127276	0.000904317	up	Cytochrome b561/ferric reductase transmembrane protein family
Potri.015G144700	AAE3		14960490	14961080	-841	3.59661	5.1935e-18	8.57136e-17	up	3.46661	5.09082e-17	4.00864e-15	up	3.22156	3.46132e-15	1.80969e-13	up	AMP-dependent synthetase and ligase family protein
Potri.015G144800			14967352	14968195	-2465	1.99822	9.20725e-05	0.000250323	up	6.08555	1.07034e-32	1.09782e-29	up	4.40937	4.72861e-19	4.44477e-17	up	PAR1 protein
Potri.016G057400	BG1		3896851	3897411	-1000	4.28219	3.38368e-21	9.26209e-20	up	6.9129	1.25455e-43	1.09375e-39	up	5.34829	5.56604e-30	3.46615e-27	up	beta-1,3-glucanase 1
Potri.016G086200			6771060	6771709	-119	2.22238	2.64602e-08	1.16142e-07	up	2.33353	5.64061e-09	1.14164e-07	up	2.12419	9.633e-08	1.44861e-06	up	alpha/beta-Hydrolases superfamily protein
Potri.017G000700			39752	40270	-1344	2.98879	1.51643e-13	1.30962e-12	up	2.87799	9.01849e-13	3.59842e-11	up	3.60683	3.91598e-18	3.15386e-16	up	Galactose oxidase/kelch repeat superfamily protein
Potri.017G053200			4010600	4011206	-369	4.05288	4.50645e-20	1.02114e-18	up	3.03709	1.32253e-12	5.16468e-11	up	1.95307	3.52713e-06	3.77422e-05	up	1,8-cineole synthase
Potri.017G073700	TBL22		8127055	8127577	-497	2.62331	3.69725e-10	2.04625e-09	up	2.66911	1.85102e-10	5.01948e-09	up	2.38288	1.05358e-08	1.91039e-07	up	TRICHOME BIREFRINGENCE-LIKE 22
Potri.017G077100			8574918	8575972	-1406	1.04175	0.00689084	0.0136529	up	1.59737	4.04783e-05	0.000340606	up	2.22311	1.96784e-08	3.40906e-07	up
Potri.017G116300	ZFP6		12343206	12343730	-1323	2.57508	7.71587e-09	3.61321e-08	up	2.77926	4.19164e-10	1.05847e-08	up	2.46407	3.01212e-08	5.02833e-07	up	zinc finger protein 6
Potri.017G124200	GASA5		12853193	12854061	-325	5.55583	1.12212e-32	3.40274e-30	up	5.62037	3.06059e-33	4.09976e-30	up	5.28286	2.44874e-30	1.58139e-27	up	GAST1 protein homolog 5
Potri.017G128800			13212450	13212981	-2504	2.45176	5.76017e-10	3.11675e-09	up	2.43091	7.77391e-10	1.86708e-08	up	1.68119	1.32651e-05	0.000122739	up	plastid movement impaired 2
Potri.018G014600			994001	994620	-55	1.18953	0.00183132	0.00404571	up	1.59076	3.59366e-05	0.000307307	up	2.31011	4.38492e-09	8.60525e-08	up	Eukaryotic aspartyl protease family protein
Potri.018G086700	NADP-ME4		10472323	10472888	-920	2.19817	1.64328e-08	7.38863e-08	up	2.13973	3.64229e-08	6.43453e-07	up	2.00616	2.13021e-07	2.98941e-06	up	NADP-malic enzyme 4
Potri.018G113700			13071133	13071644	-133	3.81656	1.55822e-15	1.78808e-14	up	3.64975	2.07547e-14	1.05661e-12	up	4.97419	2.09799e-24	4.68994e-22	up	hypothetical protein
Potri.018G114100	KNAT4	TALE	13083931	13084465	-1111	2.56058	1.28524e-10	7.58508e-10	up	2.38656	1.63337e-09	3.69635e-08	up	2.23223	1.43231e-08	2.53677e-07	up	homeobox protein knotted-1-like 4
Potri.018G143400	SLP3		14841703	14842221	-2611	1.28662	0.000713105	0.00168312	up	1.90075	8.76469e-07	1.13667e-05	up	1.41511	0.000206104	0.00137876	up	subtilisin-like serine protease 3
Potri.019G057500	EXPA8		9647074	9647968	-478	5.90957	1.66468e-32	4.8377e-30	up	5.65235	2.46485e-30	1.71913e-27	up	4.87312	7.14605e-24	1.51954e-21	up	expansin A8
Potri.019G069300	CEL3		10988169	10988740	-96	1.85482	1.4571e-06	5.09766e-06	up	2.90047	4.40572e-13	1.85109e-11	up	2.4322	6.0507e-10	1.37374e-08	up	cellulase 3
Potri.001G053000			4015543	4016189	-399	-1.69296	1.31322e-05	4.03737e-05	down	-1.1588	0.00240386	0.0110346	down	-1.15888	0.00242546	0.0114425	down	holliday junction resolvase
Potri.001G127100			10432150	10432726	-296	-2.07772	8.42884e-08	3.4683e-07	down	-1.55649	4.48177e-05	0.000372126	down	-1.65354	1.53778e-05	0.00014012	down	RING/U-box superfamily protein
Potri.002G008800	PtrWOX13c	WOX	524244	524827	-6	-1.77788	3.63391e-06	1.20541e-05	down	-1.11335	0.00315787	0.0138976	down	-1.18061	0.00177448	0.00882101	down	WUSCHEL related homeobox 13
Potri.003G132000	PtrMYB128	MYB	15018783	15019317	-597	-1.79273	3.07532e-06	1.03051e-05	down	-1.51819	6.77627e-05	0.0005283	down	-1.59888	2.84152e-05	0.000241786	down	myb domain protein 103
Potri.004G047566			3794734	3795305	-2612	-1.01259	0.0204078	0.0363641	down	-3.04879	2.06616e-09	4.57191e-08	down	-2.44301	5.30099e-07	6.86452e-06	down
Potri.004G232800			23801455	23801971	-1755	-1.52343	7.79487e-05	0.000215039	down	-1.0194	0.00729658	0.0275532	down	-1.56989	4.78348e-05	0.000383657	down	Protein kinase superfamily protein
Potri.006G015000			943647	944234	-1374	-2.64281	2.77129e-11	1.78737e-10	down	-1.90709	7.77516e-07	1.02125e-05	down	-1.78618	3.39294e-06	3.64404e-05	down	Auxin-responsive family protein
Potri.007G081000	SK1		10527100	10527658	-2612	-1.51722	6.81931e-05	0.000189596	down	-1.19441	0.00157257	0.00771708	down	-1.16469	0.0020408	0.00990242	down	shikimate kinase 1
Potri.009G095800	PtrCAD1		8659162	8659909	-265	-1.67694	1.16649e-05	3.60566e-05	down	-1.26721	0.000810006	0.00442542	down	-1.35329	0.000357875	0.0022286	down	GroES-like zinc-binding alcohol dehydrogenase family protein
Potri.015G017500	GLT1		1237726	1238274	-613	-1.84402	1.62786e-06	5.66098e-06	down	-1.57868	3.50008e-05	0.000300045	down	-1.23721	0.001068	0.00575471	down	NADH-dependent glutamate synthase 1
Potri.017G026200			1732598	1733143	-917	-1.89091	9.39669e-07	3.37269e-06	down	-1.46769	0.00011536	0.00083239	down	-1.60351	2.71549e-05	0.000232786	down	GPI-anchored adhesin-like protein, putative (DUF936)
