# Supplementary material for: Ectopic Expression of PtrLBD39 Retarded Primary and Secondary Growth in Populus trichocarpa
Source: Int J Mol Sci. 2024 Feb 12;25(4):2205. doi: 10.3390/ijms25042205 (PMC10889148; doi:10.3390/ijms25042205)
Supplement: Supplementary file 1 [file ijms-25-02205-s001.zip › Table S4.xlsx]

## Sheet: Table S4
Table S4. Phenotypic data of OE-PtrLBD39-L1, L2 and L3
Genotypes	Height (cm)			Internode number			Basal diameter (mm)			S-lignin content	G-lignin content	H-lignin content	S/G ratio	Glucose (g/100g)	Xylose (g/100g)	Acid insoluble lignin (g/100g)	Acid soluble lignin (g/100g)	Total lignin (g/100g)	Lumen area of individual vessel cell (μm2)	Lumen area of vessel cell per area (mm2)	Lumen area of fiber cell per area (mm2)	Number of fiber cell per area	Number of vessel cell per area
	60 d	90 d	120 d	60 d	90 d	120 d	60 d	90 d	120 d
	trait1	trait2	trait3	trait4	trait5	trait6	trait7	trait8	trait9	trait10	trait11	trait12	trait13	trait14	trait15	trait16	trait17	trait18	trait19	trait20	trait21	trait22	trait23
WT_1bio	57	92	134	17	24	33	3.98	5.2	6.16	0.646678	0.307751	0.0455711	2.1013	53.18	13.07	20.35	2.27	22.63	1546.58	0.267073	0.461771	172.686	3993.37
WT_2bio	53	87	130	16	24	31	3.66	4.48	5.87	0.626788	0.317343	0.0558687	1.97511	54.56	15.89	18.86	2.07	20.93	1499.48	0.323675	0.396152	215.858	4209.23
WT_3bio	63.5	97	144	18	25	33	4.36	5.67	6.8	0.638132	0.312358	0.0495092	2.04295	54.27	15.56	17.51	2.31	19.81	1635.2	0.282377	0.482543	172.686	4824.43
L39_L1_1bio	9	10	15	27	39	44	2.92	2.98	3.04	0.465444	0.49779	0.0367663	0.935021	48.55	12.59	19.35	3.14	22.49	819.984	0.2655	0.545822	323.787	3496.9
L39_L1_2bio	13	13.5	14	34	45	59	2.7	2.9	2.93	0.459448	0.514514	0.026038	0.892975	43.88	11.97	18.66	2.99	21.64	870.517	0.281862	0.484202	323.787	3442.94
L39_L1_3bio	14	14.5	16	39	47	62	2.6	2.63	2.88	0.441249	0.525521	0.0332301	0.839639	47.05	15.28	21.07	3.03	24.1	1028.33	0.233072	0.643424	226.651	3680.38
L39_L2_1bio	16	19	21	37	45	52	2.94	2.97	3.1	0.596177	0.366232	0.0375908	1.62787	46.82	11.1	19.13	2.64	21.77	602.179	0.246972	0.6172	410.13	4241.61
L39_L2_2bio	18	24	30	39	49	54	2.95	3.06	3.19	0.599447	0.360398	0.0401547	1.66329	47.28	12.04	19.09	2.6	21.69	622.735	0.221797	0.578649	356.166	4317.16
L39_L2_3bio	11	15	17	28	36	40	2.7	2.92	2.94	0.595561	0.369047	0.0353922	1.61378	48.88	11.83	17.79	2.31	20.1	629.149	0.264823	0.647547	420.923	4058.13
L39_L3_1bio	13	14.5	18	35	46	56	2.16	2.21	2.68	0.596494	0.372222	0.0312839	1.60252	49.12	11.39	19.52	3.26	22.78	958.357	0.26893	0.568507	280.615	4112.09
L39_L3_2bio	12	13.5	16	32	45	53	2.28	2.43	2.53	0.584066	0.38131	0.0346239	1.53174	46.73	12.05	19.09	3.14	22.23	1031.9	0.289566	0.649337	280.615	4155.26
L39_L3_3bio	12	13.5	16	34	45	55	2.44	2.48	2.92	0.603193	0.368659	0.0281471	1.63618	46.67	11.73	18.44	3.46	21.9	1013.44	0.371889	0.719762	366.959	4792.05
