# Supplementary material for: Ectopic Expression of PtrLBD39 Retarded Primary and Secondary Growth in Populus trichocarpa
Source: Int J Mol Sci. 2024 Feb 12;25(4):2205. doi: 10.3390/ijms25042205 (PMC10889148; doi:10.3390/ijms25042205)
Supplement: Supplementary file 1 [file ijms-25-02205-s001.zip › Table S5.xlsx]

## Sheet: Table S5
Table S5. DEGs in yellow, black and brown modules
Module	Gene ID	best arabi Symbol	Family	L39_L1/WT_logFC	L39_L1/WT_PValue	L39_L1/WT_FDR	sig	L39_L2/WT_logFC	L39_L2/WT_PValue	L39_L2/WT_FDR	sig	L39_L3/WT_logFC	L39_L3/WT_PValue	L39_L3/WT_FDR	sig	best arabi defline
DEGs in yellow module	Potri.005G248100	COR47		1.45705	0.000126763	0.000338356	up	1.5102	7.29e-05	0.000563448	up	1.33102	0.000443897	0.0026861	up	cold-regulated 47
	Potri.010G141600	CTL2		-1.66148	1.39e-05	4.26e-05	down	-1.33497	0.000427228	0.00258569	down	-1.248	0.000966621	0.00527197	down	chitinase-like protein
	Potri.012G006400	OMT1		-1.67561	1.18e-05	3.66e-05	down	-1.19293	0.00158619	0.00777009	down	-1.09639	0.00362684	0.0160343	down	O-methyltransferase 1
	Potri.006G056101			-1.98207	2.9e-07	1.12e-06	down	-1.52335	6.36e-05	0.000503877	down	-1.56979	3.87e-05	0.000318131	down
	Potri.002G111900	TUA4		-1.93141	5.48e-07	2.03e-06	down	-1.60624	2.58e-05	0.000228188	down	-1.58643	3.21e-05	0.000268629	down	tubulin alpha-4 chain
	Potri.009G099800	CCoAOMT1		-1.62481	2.1e-05	6.27e-05	down	-1.09013	0.00382044	0.0163052	down	-1.01432	0.00702723	0.0277438	down	S-adenosyl-L-methionine-dependent methyltransferases superfamily protein
	Potri.009G095800	ATCAD4		-1.67694	1.17e-05	3.61e-05	down	-1.26721	0.000810006	0.00442542	down	-1.35329	0.000357875	0.0022286	down	GroES-like zinc-binding alcohol dehydrogenase family protein
	Potri.011G122700	AT1G61065		-1.61812	2.26e-05	6.73e-05	down	-1.23114	0.00112727	0.00586384	down	-1.19358	0.00157764	0.0079781	down	1,3-beta-glucan synthase component (DUF1218)
	Potri.001G375700	IQD10		-1.91798	6.5e-07	2.38e-06	down	-1.49324	8.71e-05	0.000656729	down	-1.58883	3.13e-05	0.000263082	down	IQ-domain 10
	potri.novel.040311	TUB6		-1.80038	2.75e-06	9.3e-06	down	-1.40901	0.000206454	0.00137137	down	-1.52335	6.34e-05	0.000493942	down	beta-6 tubulin
	Potri.016G101900	AT2G37750		-2.64243	2.54e-11	1.64e-10	down	-1.95262	4.23e-07	5.88e-06	down	-1.80835	2.52e-06	2.78e-05	down	hypothetical protein
	Potri.015G129400	FLA12		-1.74393	5.38e-06	1.74e-05	down	-1.5024	7.92e-05	0.000604022	down	-1.41706	0.00019055	0.00129284	down	FASCICLIN-like arabinogalactan-protein 12
	Potri.018G100300	AT4G30460		1.06425	0.00473041	0.00963067	up	1.37835	0.000280753	0.00180009	up	1.13245	0.00268558	0.0124342	up	glycine-rich protein
	Potri.002G257900	CESA4		-2.07599	8.46e-08	3.48e-07	down	-1.62079	2.2e-05	0.000199031	down	-1.75387	4.78e-06	4.93e-05	down	cellulose synthase A4
	Potri.006G228600	EMB3135		-1.85769	1.38e-06	4.84e-06	down	-1.5853	3.25e-05	0.000280702	down	-1.40881	0.000207126	0.00138427	down	harpin-induced protein
	Potri.007G016400	FAH1		-2.08932	7.1e-08	2.95e-07	down	-1.65456	1.5e-05	0.000142261	down	-1.55821	4.36e-05	0.000354123	down	ferulic acid 5-hydroxylase 1
	Potri.003G151700	GH9A1		-1.43	0.000167106	0.000437598	down	-1.24055	0.00103491	0.00545832	down	-1.11776	0.0030346	0.0138064	down	glycosyl hydrolase 9A1
	Potri.001G320400	SHM4		-1.6837	1.08e-05	3.35e-05	down	-1.25605	0.000898044	0.00484041	down	-1.14969	0.00231302	0.0109924	down	serine hydroxymethyltransferase 4
	Potri.019G038268	ATMS1		-2.06283	1.01e-07	4.11e-07	down	-1.45749	0.000126191	0.000898457	down	-1.35175	0.000363359	0.00225832	down	Cobalamin-independent synthase family protein
	Potri.008G026400	ATCSLA09		-1.96073	3.79e-07	1.43e-06	down	-2.09731	6.38e-08	1.08e-06	down	-2.08988	7.04e-08	1.09e-06	down	Nucleotide-diphospho-sugar transferases superfamily protein
	Potri.001G416800	GAUT12		-2.24627	8.37e-09	3.9e-08	down	-1.6723	1.23e-05	0.000119142	down	-1.64884	1.61e-05	0.000145431	down	galacturonosyltransferase 12
	Potri.013G061800	ATMS1		-1.68456	1.07e-05	3.32e-05	down	-1.32844	0.000454999	0.00272866	down	-1.24355	0.00100688	0.00547187	down	Cobalamin-independent synthase family protein
	Potri.003G100200	PRR1		-1.7097	8.03e-06	2.53e-05	down	-1.19504	0.00155867	0.00765788	down	-1.17451	0.00186717	0.0091826	down	pinoresinol reductase 1
	Potri.009G006500	FRA8		-1.91237	6.98e-07	2.54e-06	down	-1.37647	0.000285413	0.00182628	down	-1.57403	3.68e-05	0.000304129	down	Exostosin family protein
	Potri.019G002100	AT2G03200		-1.65375	1.52e-05	4.63e-05	down	-1.31597	0.000513161	0.00303005	down	-1.20347	0.00144636	0.00739896	down	Eukaryotic aspartyl protease family protein
	Potri.006G033300	CYP98A3		-1.7122	7.79e-06	2.46e-05	down	-1.27409	0.000760336	0.00418749	down	-1.2856	0.000683016	0.00391195	down	cytochrome P450, family 98, subfamily A, polypeptide 3
	Potri.002G101300	AT1G72230		-2.35533	1.81e-09	9.19e-09	down	-1.47486	0.000105838	0.000775232	down	-1.216	0.00129516	0.00672917	down	Cupredoxin superfamily protein
	Potri.001G036900	4CL1		-1.65769	1.45e-05	4.44e-05	down	-1.1936	0.00157793	0.00773487	down	-1.09088	0.00379844	0.0166599	down	4-coumarate:CoA ligase 1
	Potri.006G087100	LAC2		-2.40646	8.56e-10	4.53e-09	down	-1.77531	3.72e-06	4.09e-05	down	-1.69129	9.92e-06	9.47e-05	down	laccase 2
	Potri.015G060100	IRX6		-1.93731	5.11e-07	1.9e-06	down	-1.54357	5.11e-05	0.000417	down	-1.46732	0.000114185	0.000826482	down	COBRA-like extracellular glycosyl-phosphatidyl inositol-anchored protein family
	Potri.002G049400	NEK2		-1.61472	2.35e-05	6.98e-05	down	-1.2968	0.000614829	0.00350628	down	-1.34203	0.000399374	0.00244554	down	NIMA-related kinase 2
	Potri.010G224100	PAL2		-1.36733	0.000312387	0.000783619	down	-1.08199	0.00408709	0.0172574	down	-1.11496	0.00310858	0.014086	down	phenylalanine ammonia-lyase 2
	Potri.016G033200	TUB6		-1.24848	0.000963821	0.00223287	down	-1.11001	0.00324132	0.0141968	down	-1.2304	0.00113613	0.00605165	down	beta-6 tubulin
	Potri.006G123200	MAT3		-2.35457	1.82e-09	9.21e-09	down	-1.64798	1.62e-05	0.000152122	down	-1.27616	0.000746328	0.00420735	down	methionine adenosyltransferase 3
	Potri.016G086400	IRX9		-1.73286	6.14e-06	1.97e-05	down	-1.21757	0.00127575	0.00650239	down	-1.49327	8.73e-05	0.000654664	down	Nucleotide-diphospho-sugar transferases superfamily protein
	Potri.011G033100	AT4G27270		-1.16966	0.00195088	0.00428797	down	-1.15275	0.00225788	0.0104525	down	-1.02028	0.00671895	0.0266686	down	Quinone reductase family protein
	Potri.008G136600	CCOAMT		-1.67306	1.23e-05	3.78e-05	down	-1.53628	5.54e-05	0.000447542	down	-1.75943	4.51e-06	4.69e-05	down	caffeoyl-CoA 3-O-methyltransferase
	Potri.006G056300	NEK5		-2.14248	3.48e-08	1.51e-07	down	-2.07207	8.93e-08	1.47e-06	down	-1.88358	9.99e-07	1.21e-05	down	Serine/Threonine kinase catalytic domain protein
	Potri.005G117500	FAH1		-2.38738	1.13e-09	5.89e-09	down	-2.23157	1.03e-08	2e-07	down	-1.85327	1.45e-06	1.7e-05	down	ferulic acid 5-hydroxylase 1
	Potri.010G137300	AT1G13635		-1.14589	0.00239474	0.00517132	down	-1.09276	0.00374481	0.0160217	down	-1.02987	0.0062287	0.0250044	down	DNA glycosylase superfamily protein
	Potri.017G029000	AT3G59480		-1.83219	1.88e-06	6.49e-06	down	-1.43901	0.000152876	0.00106349	down	-1.15542	0.00220552	0.0105491	down	pfkB-like carbohydrate kinase family protein
	Potri.004G007600	APA1		-1.88886	9.37e-07	3.36e-06	down	-1.0548	0.00509915	0.0206843	down	-1.09716	0.0036072	0.0159617	down	aspartic proteinase A1
	Potri.018G103900	IRX3		-2.18742	1.89e-08	8.42e-08	down	-1.81377	2.34e-06	2.71e-05	down	-1.91732	6.56e-07	8.31e-06	down	Cellulose synthase family protein
	Potri.001G272700	TUB3		-1.65233	1.55e-05	4.7e-05	down	-1.23602	0.0010799	0.00565371	down	-1.5047	7.74e-05	0.000587892	down	tubulin beta chain 3
	Potri.001G272800	TUB3		-1.41262	0.000199542	0.000516334	down	-1.4282	0.000170492	0.00116763	down	-1.63435	1.89e-05	0.000168438	down	tubulin beta chain 3
	Potri.002G099200	AT1G22410		-1.35818	0.000341747	0.000850599	down	-1.08174	0.00409635	0.0172914	down	-1.05135	0.00524334	0.0216212	down	Class-II DAHP synthetase family protein
	Potri.019G076300	GXMT1		-1.6857	1.06e-05	3.29e-05	down	-1.19851	0.00151337	0.00751366	down	-1.00075	0.00782237	0.0304181	down	glucuronoxylan 4-O-methyltransferase-like protein (DUF579)
	Potri.005G162800	AT1G22410		-1.36518	0.000319357	0.000798978	down	-1.00102	0.00779968	0.0291677	down	-1.11915	0.00300283	0.0136964	down	Class-II DAHP synthetase family protein
	Potri.006G181900	IRX3		-2.48033	2.89e-10	1.62e-09	down	-2.20373	1.51e-08	2.84e-07	down	-2.14384	3.42e-08	5.66e-07	down	Cellulose synthase family protein
	Potri.017G059300	SHM4		-2.14842	3.23e-08	1.4e-07	down	-1.68121	1.11e-05	0.000108894	down	-1.46333	0.000119102	0.000853916	down	serine hydroxymethyltransferase 4
	Potri.011G096500	IQD10		-1.91487	6.81e-07	2.48e-06	down	-1.58286	3.35e-05	0.000288308	down	-1.46174	0.000121262	0.000867621	down	IQ-domain 10
	Potri.001G352300	RWA3		-1.34591	0.000385197	0.000951007	down	-1.16537	0.00202202	0.00949299	down	-1.08901	0.00385989	0.0169081	down	O-acetyltransferase family protein
	Potri.005G141600	RD21A		-2.96697	1.46e-13	1.27e-12	down	-2.18721	1.9e-08	3.52e-07	down	-1.99723	2.38e-07	3.31e-06	down	Granulin repeat cysteine protease family protein
	Potri.001G320800	FLA12		-2.03469	1.48e-07	5.89e-07	down	-1.59343	2.99e-05	0.000260315	down	-1.3245	0.000474596	0.00284423	down	FASCICLIN-like arabinogalactan-protein 12
	Potri.015G012500	iqd21		-1.67302	1.22e-05	3.78e-05	down	-1.34474	0.00038967	0.00238236	down	-1.4279	0.000171118	0.00117561	down	IQ-domain 21
	Potri.001G107000	AT5G23750		-1.99436	2.49e-07	9.67e-07	down	-1.47136	0.000109997	0.000801027	down	-1.49113	8.96e-05	0.000669142	down	Remorin family protein
	Potri.003G173300	MAP65-8		-1.02579	0.00642809	0.0128048	down	-1.15699	0.00217465	0.0101088	down	-1.04313	0.00560194	0.0228996	down	microtubule-associated protein 65-8
	Potri.010G193100	IRX12		-2.14348	3.45e-08	1.49e-07	down	-1.47534	0.000105173	0.000771505	down	-1.38607	0.000260022	0.00168859	down	Laccase/Diphenol oxidase family protein
	Potri.012G127900	FLA12		-2.10536	5.8e-08	2.43e-07	down	-2.00267	2.23e-07	3.32e-06	down	-1.78923	3.17e-06	3.43e-05	down	FASCICLIN-like arabinogalactan-protein 12
	Potri.006G035400	TUB6		-2.04622	1.26e-07	5.07e-07	down	-1.35361	0.00035728	0.00220873	down	-1.45892	0.000124568	0.000887628	down	beta-6 tubulin
	Potri.004G142800	CXE12		-1.96392	3.67e-07	1.39e-06	down	-1.58637	3.23e-05	0.000278822	down	-1.56865	3.92e-05	0.000321776	down	alpha/beta-Hydrolases superfamily protein
	Potri.018G052500	EMB3135		-2.18791	1.9e-08	8.46e-08	down	-1.67196	1.24e-05	0.000120108	down	-1.59227	3.03e-05	0.000255543	down	harpin-induced protein
	Potri.007G047000	IRX15		-1.85684	1.4e-06	4.91e-06	down	-1.51248	7.15e-05	0.000554076	down	-1.46124	0.000122013	0.000871384	down	IRREGULAR XYLEM protein (DUF579)
	Potri.002G109200	SHM2		-1.78375	3.37e-06	1.12e-05	down	-1.36974	0.000305498	0.00193491	down	-1.31353	0.000525883	0.00311519	down	serine hydroxymethyltransferase 2
	Potri.010G244900	FLA17		-1.15283	0.00225456	0.00488678	down	-1.11184	0.00319296	0.0140361	down	-1.05794	0.00497464	0.0206702	down	FASCICLIN-like arabinogalactan protein 17 precursor
	Potri.001G371200	AT5G55970		-1.64851	1.62e-05	4.9e-05	down	-1.38412	0.000265328	0.00171411	down	-1.36925	0.000307253	0.00195526	down	RING/U-box superfamily protein
	Potri.002G008800	WOX13	WOX	-1.77788	3.63e-06	1.21e-05	down	-1.11335	0.00315787	0.0138976	down	-1.18061	0.00177448	0.00882101	down	WUSCHEL related homeobox 13
	Potri.008G094700	KLCR2		-1.76622	4.15e-06	1.37e-05	down	-1.44517	0.000143401	0.00100398	down	-1.51074	7.26e-05	0.000554276	down	Tetratricopeptide repeat (TPR)-like superfamily protein
	Potri.010G076200	AT3G23090		-1.44465	0.000144586	0.000383931	down	-1.15953	0.00213003	0.00993055	down	-1.17875	0.00180235	0.00893693	down	TPX2 (targeting protein for Xklp2) protein family
	Potri.005G211000			-2.13039	4.21e-08	1.8e-07	down	-1.24727	0.000980099	0.00521896	down	-1.48625	9.47e-05	0.000702373	down
	Potri.015G135500	BAG1		-1.59802	2.84e-05	8.29e-05	down	-1.15852	0.00214769	0.0100008	down	-1.10985	0.00324927	0.0146115	down	BCL-2-associated athanogene 1
	Potri.005G003300	AT1G56720		-1.26717	0.000811631	0.00190151	down	-1.11103	0.00321376	0.0141133	down	-1.26638	0.000817533	0.0045645	down	Protein kinase superfamily protein
	Potri.008G069900	ESK1		-1.45532	0.00012953	0.000345477	down	-1.12722	0.00280696	0.0125884	down	-1.04379	0.00557644	0.0228038	down	trichome birefringence-like protein (DUF828)
	Potri.010G187600	ESK1		-1.84516	1.61e-06	5.6e-06	down	-1.35812	0.000342336	0.00213222	down	-1.26053	0.000863763	0.00478912	down	trichome birefringence-like protein (DUF828)
	Potri.010G198800	CYT1		-1.84097	1.69e-06	5.87e-06	down	-1.76196	4.36e-06	4.7e-05	down	-1.52988	5.93e-05	0.000465419	down	Glucose-1-phosphate adenylyltransferase family protein
	Potri.008G012400	FLA17		-1.37373	0.000293934	0.000741866	down	-1.25587	0.000901401	0.00485701	down	-1.15766	0.00216351	0.0103851	down	FASCICLIN-like arabinogalactan protein 17 precursor
	Potri.008G006500	AT1G71070		-1.32538	0.000470405	0.001147	down	-1.10865	0.00328331	0.01435	down	-1.04168	0.00567392	0.0231667	down	Core-2/I-branching beta-1,6-N-acetylglucosaminyltransferase family protein
	Potri.016G119100	TBL3		-1.35307	0.000360577	0.000894467	down	-1.02373	0.00654324	0.0251857	down	-1.15966	0.0021301	0.0102629	down	trichome birefringence-like protein (DUF828)
	Potri.007G047500	IRX14		-1.49711	8.4e-05	0.000230214	down	-1.18428	0.00171593	0.00830643	down	-1.06739	0.00461136	0.019616	down	Nucleotide-diphospho-sugar transferases superfamily protein
	Potri.003G177700	VAMP721		-1.8668	1.24e-06	4.39e-06	down	-1.50108	8.08e-05	0.000615584	down	-1.4028	0.000221183	0.00146641	down	vesicle-associated membrane protein 721
	Potri.001G347700	GRXC2		1.16412	0.00206755	0.00452899	up	1.08889	0.00390264	0.0165951	up	1.16509	0.00205019	0.00994107	up	Glutaredoxin family protein
	Potri.002G146400	AT2G45300		-1.66529	1.34e-05	4.1e-05	down	-1.15067	0.00229663	0.0106094	down	-1.09419	0.00369935	0.0163053	down	RNA 3'-terminal phosphate cyclase/enolpyruvate transferase, alpha/beta
	Potri.015G029400	2023-10-01		1.52651	6.18e-05	0.000172673	up	1.86706	1.24e-06	1.55e-05	up	1.58046	3.46e-05	0.000287149	up	organic cation/carnitine transporter1
	Potri.003G143200	KLCR1		-1.25688	0.000893834	0.00208026	down	-1.30173	0.000588442	0.00338124	down	-1.2621	0.000851932	0.00473446	down	Tetratricopeptide repeat (TPR)-like superfamily protein
	Potri.003G074700	GlcNAc1pUT2		-1.25981	0.000871023	0.00203111	down	-1.19371	0.00158078	0.00774467	down	-1.17281	0.00189976	0.00931791	down	N-acetylglucosamine-1-phosphate uridylyltransferase 2
	Potri.015G075300	KLCR3		-1.51021	7.31e-05	0.00020243	down	-1.34201	0.00040014	0.00243867	down	-1.27223	0.000775	0.0043493	down	Tetratricopeptide repeat (TPR)-like superfamily protein
	Potri.004G172000	AT4G38690		-1.79206	3.08e-06	1.03e-05	down	-1.20768	0.00139791	0.00701027	down	-1.4258	0.000175554	0.00120324	down	PLC-like phosphodiesterases superfamily protein
	Potri.005G011200	AT1G09310		-1.74988	5.1e-06	1.65e-05	down	-1.26935	0.000800219	0.00437879	down	-1.21112	0.00135931	0.0069978	down	plant/protein (Protein of unknown function, DUF538)
	Potri.014G098700	AT3G61750		-1.53882	5.41e-05	0.000151933	down	-1.30671	0.00056192	0.00327361	down	-1.35671	0.000347853	0.00217512	down	Cytochrome b561/ferric reductase transmembrane with DOMON related domain-containing protein
	Potri.009G090700	AT3G43740		1.73737	5.96e-06	1.91e-05	up	1.83948	1.76e-06	2.11e-05	up	1.76398	4.36e-06	4.56e-05	up	Leucine-rich repeat (LRR) family protein
	Potri.001G289500	TUA6		-1.3327	0.000439032	0.00107464	down	-1.2092	0.00137807	0.00692969	down	-1.1258	0.00284522	0.0130778	down	Tubulin/FtsZ family protein
	Potri.004G188600	AT2G27830		1.44461	0.000145948	0.00038731	up	1.20716	0.00141261	0.00706729	up	1.3304	0.000451934	0.00272953	up	hypothetical protein
	Potri.009G148800	PD1		-1.59116	3.07e-05	8.92e-05	down	-1.22247	0.00122404	0.00628621	down	-1.14547	0.00240779	0.0113714	down	prephenate dehydratase 1
	Potri.017G016700	NAC073	NAC	-1.9217	6.27e-07	2.3e-06	down	-1.55404	4.59e-05	0.000379503	down	-1.62653	2.08e-05	0.000182755	down	NAC domain containing protein 73
	Potri.016G112000	IRX12		-1.57511	3.66e-05	0.000105095	down	-1.22862	0.00115698	0.00599946	down	-1.17806	0.00181422	0.00898811	down	Laccase/Diphenol oxidase family protein
	Potri.011G122100	AT4G27450		-1.78793	3.27e-06	1.09e-05	down	-1.3272	0.000465285	0.00278269	down	-2.07329	9.07e-08	1.37e-06	down	aluminum induced protein with YGL and LRDR motifs
	Potri.003G188500	4CL1		-1.61026	2.49e-05	7.35e-05	down	-1.02941	0.00625681	0.0244914	down	-1.07087	0.00448765	0.0191668	down	4-coumarate:CoA ligase 1
	Potri.018G026900	AT2G25430		-1.16783	0.00198179	0.00435126	down	-1.03879	0.00580294	0.0230197	down	-1.11353	0.00315087	0.0142424	down	epsin N-terminal homology (ENTH) domain-containing protein / clathrin assembly protein-like protein
	Potri.001G106100	TUB3		-2.49686	2.31e-10	1.31e-09	down	-1.97587	3.15e-07	4.52e-06	down	-1.61176	2.45e-05	0.000211842	down	tubulin beta chain 3
	Potri.012G131000	PRH75		1.28776	0.0006726	0.00159334	up	1.27602	0.000750326	0.00414021	up	1.12354	0.00290263	0.0133084	up	DEAD box RNA helicase (PRH75)
	Potri.008G064000	IRX12		-2.14877	3.23e-08	1.4e-07	down	-1.77528	3.74e-06	4.11e-05	down	-1.55499	4.54e-05	0.000366976	down	Laccase/Diphenol oxidase family protein
	Potri.001G063309			1.12644	0.00284621	0.00606698	up	1.54553	5.07e-05	0.00041368	up	1.12491	0.00288332	0.013232	up
	Potri.004G211900	AT2G28315		-1.73607	5.97e-06	1.91e-05	down	-1.42567	0.00017576	0.00119887	down	-1.43762	0.00015582	0.00108332	down	Nucleotide/sugar transporter family protein
	Potri.019G059350			1.38578	0.000265692	0.000676361	up	1.78633	3.35e-06	3.74e-05	up	1.37841	0.000285715	0.00183669	up
	Potri.015G069200	AT5G62580		-1.53305	5.75e-05	0.000161137	down	-1.17091	0.00193026	0.00911004	down	-1.28054	0.000718522	0.00407497	down	ARM repeat superfamily protein
	Potri.019G090500	AT2G31090		-1.3047	0.000582276	0.00139338	down	-1.04814	0.0054402	0.0218315	down	-1.17741	0.00184843	0.00911512	down	transmembrane protein
	Potri.012G127700	MYB85	MYB	-1.95522	4.13e-07	1.55e-06	down	-1.63257	1.95e-05	0.000178664	down	-1.73623	5.96e-06	6.05e-05	down	myb domain protein 85
	Potri.015G092800	ADK1		-1.78563	3.35e-06	1.12e-05	down	-1.23977	0.00105056	0.00552164	down	-1.12029	0.0029909	0.0136556	down	adenylate kinase 1
	Potri.003G073500	AT5G50420		-1.36656	0.00031597	0.000791638	down	-1.20971	0.00137132	0.00690171	down	-1.15709	0.00217707	0.0104416	down	O-fucosyltransferase family protein
	Potri.006G229300	GLDP1		-1.71805	7.3e-06	2.32e-05	down	-1.30168	0.000588087	0.00337976	down	-1.16032	0.00211354	0.0102001	down	glycine decarboxylase P-protein 1
	Potri.007G022700	PPa4		2.03219	1.57e-07	6.24e-07	up	2.0164	1.92e-07	2.91e-06	up	1.89732	8.73e-07	1.08e-05	up	pyrophosphorylase 4
	Potri.010G174200	AT1G79420		-1.51363	7.09e-05	0.000196645	down	-1.25177	0.00093894	0.00503129	down	-1.36896	0.000309303	0.00196651	down	C-type mannose receptor (DUF620)
	Potri.002G155400	CPFTSY		-1.14726	0.00240524	0.00519195	down	-1.45146	0.000138207	0.000971711	down	-1.41896	0.0001924	0.00130252	down	signal recognition particle receptor protein, chloroplast (FTSY)
	Potri.001G416300	ATK3		-1.52499	6.26e-05	0.000174759	down	-1.20079	0.00148398	0.00738456	down	-1.27838	0.000733	0.00414589	down	kinesin 3
	Potri.014G108300	AT2G41610		-1.61021	2.51e-05	7.41e-05	down	-1.12502	0.00287223	0.0128381	down	-1.20018	0.00149965	0.00763688	down	transmembrane protein
	Potri.004G226800	GXM3		-1.53066	5.94e-05	0.000166356	down	-1.10441	0.0034131	0.0148059	down	-1.07273	0.00443258	0.0189922	down	glucuronoxylan 4-O-methyltransferase-like protein (DUF579)
	Potri.005G241200	AT1G75810		-1.83478	1.85e-06	6.39e-06	down	-1.71569	7.59e-06	7.7e-05	down	-1.9227	6.25e-07	7.97e-06	down	transmembrane protein
	Potri.007G135300	NAC073	NAC	-2.14288	3.54e-08	1.53e-07	down	-1.64406	1.71e-05	0.000159484	down	-1.78908	3.2e-06	3.45e-05	down	NAC domain containing protein 73
	Potri.001G099800	AtMYB103	MYB	-1.42166	0.000183885	0.000478341	down	-1.22014	0.00125409	0.00640789	down	-1.3836	0.00026877	0.00173925	down	myb domain protein 103
	Potri.015G060900	AT5G61340		-1.35109	0.00036914	0.000914083	down	-1.11299	0.00317643	0.0139705	down	-1.23772	0.00107019	0.00576383	down	transmembrane protein
	Potri.005G199600	CPB		-1.38745	0.000258563	0.000659466	down	-1.1215	0.00295757	0.0131563	down	-1.25349	0.000926745	0.00508551	down	Subunits of heterodimeric actin filament capping protein Capz superfamily
	Potri.014G119900	AT2G47360		-1.9875	2.77e-07	1.07e-06	down	-1.58561	3.29e-05	0.00028365	down	-1.4142	0.000198649	0.00133838	down	transmembrane protein
	Potri.008G197000	SPL7	SBP	-1.25302	0.000927078	0.00215246	down	-1.13054	0.00273177	0.0123113	down	-1.16441	0.00204357	0.0099131	down	squamosa promoter binding protein-like 7
	Potri.011G069600	IRX1		-1.59798	2.84e-05	8.29e-05	down	-1.37865	0.00028009	0.00179749	down	-1.42529	0.000175898	0.00120536	down	cellulose synthase family protein
	Potri.010G150500	HS1		-1.33804	0.000434016	0.00106326	down	-1.68666	1.12e-05	0.000109346	down	-1.69453	1.03e-05	9.77e-05	down	heat stable protein 1
	Potri.006G224800	AT4G33080		-1.73429	6.07e-06	1.95e-05	down	-1.45515	0.000129955	0.000921682	down	-1.50414	7.82e-05	0.000593155	down	AGC (cAMP-dependent, cGMP-dependent and protein kinase C) kinase family protein
	Potri.009G075400	MRH1		-1.10692	0.00333425	0.00703335	down	-1.25572	0.000904409	0.00487171	down	-1.32803	0.00045915	0.00276272	down	Leucine-rich repeat protein kinase family protein
	Potri.001G231000	AT3G60080		-1.18117	0.00178051	0.00393983	down	-1.07247	0.00445513	0.0185316	down	-1.07161	0.00448995	0.0191673	down	RING/U-box superfamily protein
	Potri.002G059000	AT3G59110		-1.23958	0.00104899	0.0024119	down	-1.12469	0.00287213	0.0128381	down	-1.11566	0.00310018	0.0140617	down	Protein kinase superfamily protein
	Potri.002G176800	ROPGAP3		-1.90706	7.58e-07	2.75e-06	down	-1.62019	2.24e-05	0.000202396	down	-1.98054	3e-07	4.08e-06	down	Rho GTPase activating protein with PAK-box/P21-Rho-binding domain-containing protein
	Potri.002G168300	AT3G61660		-2.40389	9.36e-10	4.93e-09	down	-1.78329	3.46e-06	3.84e-05	down	-1.60994	2.53e-05	0.000217907	down	hypothetical protein
	Potri.003G070200	AT3G14170		-1.80511	2.64e-06	8.93e-06	down	-1.46048	0.000123328	0.000880355	down	-1.57295	3.76e-05	0.000310099	down	hypothetical protein (DUF936)
	Potri.013G130400	MAN2		-1.35281	0.00036146	0.000896464	down	-1.64902	1.61e-05	0.000151328	down	-1.51994	6.62e-05	0.000511556	down	Glycosyl hydrolase superfamily protein
	Potri.003G132000	AtMYB103	MYB	-1.79273	3.08e-06	1.03e-05	down	-1.51819	6.78e-05	0.0005283	down	-1.59888	2.84e-05	0.000241786	down	myb domain protein 103
	Potri.016G087000	AT5G03120		-2.14176	4.16e-08	1.78e-07	down	-1.57359	3.97e-05	0.000334864	down	-1.4007	0.000238093	0.00156454	down	transmembrane protein
	Potri.016G010200	AT3G07810		-1.46359	0.000119371	0.000319749	down	-1.33179	0.000442952	0.0026725	down	-1.39297	0.000243871	0.00159709	down	RNA-binding (RRM/RBD/RNP motifs) family protein
	Potri.002G101800	AT1G72220		-1.34026	0.000409946	0.00100854	down	-1.25027	0.000954007	0.00509949	down	-1.27553	0.000756464	0.0042583	down	RING/U-box superfamily protein
	Potri.010G163600	AT1G26660		-1.62185	2.32e-05	6.9e-05	down	-1.36938	0.000319098	0.00200756	down	-1.33834	0.000431903	0.00262537	down	Prefoldin chaperone subunit family protein
	Potri.002G028700	AT4G16190		1.32178	0.000491762	0.00119498	up	1.17521	0.00187533	0.00888637	up	1.02504	0.0065228	0.0259669	up	Papain family cysteine protease
	Potri.016G006200	AT5G47635		-1.82014	2.23e-06	7.63e-06	down	-1.53075	5.97e-05	0.000476487	down	-1.62724	2.09e-05	0.000183962	down	Pollen Ole e 1 allergen and extensin family protein
	Potri.004G086100	RKL1		-1.859	1.37e-06	4.8e-06	down	-1.51429	7.02e-05	0.000545581	down	-1.31134	0.0005382	0.00317951	down	receptor-like kinase 1
	Potri.006G202300	AT1G70600		1.33139	0.000455863	0.00111318	up	1.31293	0.000542973	0.00318021	up	1.37193	0.000307755	0.0019581	up	Ribosomal protein L18e/L15 superfamily protein
	Potri.015G017500	GLT1		-1.84402	1.63e-06	5.66e-06	down	-1.57868	3.5e-05	0.000300045	down	-1.23721	0.001068	0.00575471	down	NADH-dependent glutamate synthase 1
	Potri.015G025700	AT4G33660		1.71032	8.64e-06	2.71e-05	up	1.29167	0.000681824	0.00382271	up	1.55581	4.82e-05	0.000385672	up	cysteine-rich TM module stress tolerance protein
	Potri.014G095800	TBL25		-1.86105	1.34e-06	4.72e-06	down	-1.57517	3.67e-05	0.000313023	down	-1.34268	0.000400094	0.00244909	down	TRICHOME BIREFRINGENCE-LIKE 25
	Potri.012G016200	iqd21		-1.7288	6.47e-06	2.07e-05	down	-1.52935	5.98e-05	0.000477462	down	-1.46907	0.000112627	0.000817921	down	IQ-domain 21
	Potri.001G104600	TUB6		-1.91845	6.59e-07	2.41e-06	down	-1.64366	1.72e-05	0.000160211	down	-1.52243	6.47e-05	0.000502198	down	beta-6 tubulin
	Potri.001G042900	HCT		-1.71187	7.92e-06	2.5e-05	down	-1.20643	0.00141506	0.00707574	down	-1.2925	0.000644484	0.00372783	down	hydroxycinnamoyl-CoA shikimate/quinate hydroxycinnamoyl transferase
	Potri.001G072300	RAD52-2		-1.58532	3.33e-05	9.62e-05	down	-1.14343	0.00246737	0.0112672	down	-1.16821	0.00199497	0.00972064	down	cobalt ion-binding protein
	Potri.007G081000	SK1		-1.51722	6.82e-05	0.000189596	down	-1.19441	0.00157256	0.00771708	down	-1.16469	0.0020408	0.00990242	down	shikimate kinase 1
	Potri.017G107300	GDU3		1.69612	1.02e-05	3.18e-05	up	1.75492	5.17e-06	5.46e-05	up	1.91301	7.66e-07	9.57e-06	up	glutamine dumper 3
	Potri.011G122900	CIP7		-2.18995	1.84e-08	8.22e-08	down	-1.73553	5.96e-06	6.21e-05	down	-1.86559	1.25e-06	1.49e-05	down	COP1-interacting protein 7
	Potri.009G074300	BAG4		-2.05151	1.19e-07	4.79e-07	down	-1.59047	3.09e-05	0.000268152	down	-1.69373	9.72e-06	9.3e-05	down	BCL-2-associated athanogene 4
	Potri.011G126300	AT5G54240		-1.68518	1.09e-05	3.37e-05	down	-1.3181	0.000508562	0.00300595	down	-1.26167	0.00086308	0.00478813	down	membrane lipoprotein lipid attachment site-like protein, putative (DUF1223)
	Potri.008G095000	GRF12		-1.89547	8.85e-07	3.19e-06	down	-1.86049	1.36e-06	1.68e-05	down	-1.76802	4.14e-06	4.35e-05	down	general regulatory factor 12
	Potri.003G155200	VSR6		-1.62586	2.1e-05	6.26e-05	down	-1.33131	0.000445172	0.00268316	down	-1.86671	1.25e-06	1.48e-05	down	VACUOLAR SORTING RECEPTOR 6
	Potri.007G107200	PGSIP1		-1.95766	4e-07	1.51e-06	down	-1.48126	9.95e-05	0.00073545	down	-1.37722	0.000285231	0.0018342	down	plant glycogenin-like starch initiation protein 1
	Potri.001G279500	BAG4		-1.66269	1.41e-05	4.31e-05	down	-1.25448	0.000922469	0.00495445	down	-1.04092	0.00574648	0.023373	down	BCL-2-associated athanogene 4
	Potri.003G174800	GATA1	GATA	1.5847	3.36e-05	9.7e-05	up	1.49765	8.52e-05	0.000644866	up	1.40085	0.00022932	0.00151431	up	GATA transcription factor 1
	Potri.016G139500	AT3G08670		-1.58555	3.28e-05	9.49e-05	down	-1.23421	0.00110342	0.0057561	down	-1.36473	0.000322975	0.00204079	down	serine/arginine repetitive matrix-like protein
	Potri.003G124600	AT1G63300		-1.78356	3.39e-06	1.13e-05	down	-1.54807	4.89e-05	0.000401033	down	-1.54243	5.2e-05	0.000413919	down	Myosin heavy chain-related protein
	Potri.001G228100	AT2G32850		-1.57239	3.78e-05	0.000108333	down	-1.36742	0.000313713	0.00197796	down	-1.36563	0.000319405	0.002023	down	Protein kinase superfamily protein
	Potri.014G005200	WIH2		1.74801	5.49e-06	1.77e-05	up	1.80339	2.84e-06	3.23e-05	up	1.63064	2.09e-05	0.0001842	up	proline-rich family protein
	Potri.002G256600	IAA11		-1.73737	5.96e-06	1.91e-05	down	-1.05442	0.00515172	0.0208442	down	-1.14579	0.00241593	0.0114022	down	indole-3-acetic acid inducible 11
	Potri.003G162000	GUT2		-1.6191	2.28e-05	6.79e-05	down	-1.38008	0.0002788	0.00179053	down	-1.12391	0.00290604	0.0133188	down	Exostosin family protein
	Potri.001G296500	AT3G43740		1.81445	2.45e-06	8.33e-06	up	1.99325	2.65e-07	3.88e-06	up	1.87876	1.12e-06	1.35e-05	up	Leucine-rich repeat (LRR) family protein
	Potri.003G084100	OST1		-1.32343	0.000482278	0.00117341	down	-1.4744	0.000107267	0.000783547	down	-1.29783	0.000614724	0.00357825	down	Protein kinase superfamily protein
	Potri.014G080900	PLIM2b		-1.91243	7.18e-07	2.61e-06	down	-1.62395	2.16e-05	0.000196234	down	-1.60183	2.77e-05	0.000236512	down	GATA type zinc finger transcription factor family protein
	Potri.005G237700	GH9B7		-1.51682	6.89e-05	0.000191325	down	-1.25078	0.000950036	0.0050806	down	-1.09237	0.00377432	0.016577	down	glycosyl hydrolase 9B7
	Potri.011G153300	NAC012	NAC	-1.25957	0.000879443	0.00204978	down	-1.04532	0.00553788	0.0221649	down	-1.05335	0.00519584	0.0214635	down	NAC domain containing protein 12
	Potri.011G068300	AT1G29200		-1.46687	0.000115779	0.000310606	down	-1.2071	0.00140773	0.00705085	down	-1.24513	0.000999687	0.00543446	down	O-fucosyltransferase family protein
	Potri.007G037300	MES1		3.07616	3.05e-14	2.91e-13	up	3.3498	2.95e-16	2.07e-14	up	3.21277	3.08e-15	1.62e-13	up	methyl esterase 1
	Potri.002G261700	TRM30		-1.58637	3.24e-05	9.37e-05	down	-1.16512	0.00203114	0.00952725	down	-1.16976	0.00195138	0.00953491	down	hypothetical protein
	Potri.002G195400	AT2G47360		-2.04313	1.36e-07	5.45e-07	down	-1.6113	2.49e-05	0.000221591	down	-1.47172	0.000110929	0.000807102	down	transmembrane protein
	Potri.011G006050			1.69266	1.01e-05	3.14e-05	up	1.63676	1.9e-05	0.000175076	up	1.36724	0.000320983	0.00203041	up
	Potri.003G192900	UMAMIT41		-1.8685	1.24e-06	4.38e-06	down	-1.35371	0.000361346	0.00223074	down	-1.23867	0.00106527	0.00574355	down	nodulin MtN21 /EamA-like transporter family protein
	Potri.011G140800	GSTU19		1.87484	1.17e-06	4.16e-06	up	1.75422	5.01e-06	5.31e-05	up	1.37428	0.000302601	0.00192883	up	glutathione S-transferase TAU 19
	Potri.011G031000	ILR3	bHLH	1.88887	9.88e-07	3.53e-06	up	1.703	9.08e-06	9.05e-05	up	1.69332	1.02e-05	9.67e-05	up	basic helix-loop-helix (bHLH) DNA-binding superfamily protein
	Potri.005G205700	JASON		-2.13449	3.99e-08	1.71e-07	down	-1.67073	1.27e-05	0.000122702	down	-1.69297	9.88e-06	9.43e-05	down	aspartyl/glutamyl-tRNA(Asn/Gln) amidotransferase subunit
	Potri.001G333200	AT3G01810		-1.64711	1.65e-05	4.99e-05	down	-1.4168	0.000191866	0.00129169	down	-1.46466	0.000117906	0.000846036	down	EEIG1/EHBP1 protein amino-terminal domain protein
	Potri.013G067400	AT3G45400		-1.42837	0.000171835	0.000448837	down	-1.21693	0.00129059	0.0065687	down	-1.11159	0.00321695	0.0144979	down	exostosin family protein
	Potri.013G017400	RALFL33		1.17249	0.00196365	0.00431496	up	1.33878	0.00042835	0.00259113	up	1.50369	8.18e-05	0.00061793	up	ralf-like 33
	Potri.001G127100	AT5G45290		-2.07772	8.43e-08	3.47e-07	down	-1.55649	4.48e-05	0.000372126	down	-1.65354	1.54e-05	0.00014012	down	RING/U-box superfamily protein
	Potri.010G024200	AT3G16510		-1.20176	0.00150307	0.00336307	down	-1.10421	0.00346323	0.0149843	down	-1.13085	0.0027748	0.0127929	down	Calcium-dependent lipid-binding (CaLB domain) family protein
	Potri.010G038900	AT1G27210		-1.66823	1.31e-05	4.02e-05	down	-1.7047	8.6e-06	8.62e-05	down	-1.58836	3.18e-05	0.00026675	down	ARM repeat superfamily protein
	Potri.008G069000	AT2G40120		-1.6241	2.14e-05	6.38e-05	down	-1.53591	5.59e-05	0.000450709	down	-1.31688	0.000511599	0.00303832	down	Protein kinase superfamily protein
	Potri.008G060600	DFB		-1.67037	1.28e-05	3.94e-05	down	-1.11051	0.00324533	0.0142113	down	-1.32609	0.000470135	0.00282137	down	DHFS-FPGS homolog B
	Potri.014G014200	AT1G10720		-1.50063	8.2e-05	0.000225099	down	-1.45515	0.00013117	0.000929736	down	-1.47849	0.000103244	0.000758704	down	BSD domain-containing protein
	Potri.008G049000	AT2G39420		-1.71467	7.76e-06	2.45e-05	down	-1.65791	1.48e-05	0.000140095	down	-1.45407	0.000132933	0.000939936	down	alpha/beta-Hydrolases superfamily protein
	Potri.016G040900	AT2G41410		1.30734	0.00057647	0.00138072	up	1.537	5.72e-05	0.000459357	up	1.2402	0.00107293	0.00577768	up	Calcium-binding EF-hand family protein
	Potri.004G143200	CXE12		-1.87447	1.16e-06	4.12e-06	down	-1.6643	1.38e-05	0.000132272	down	-1.31062	0.000548638	0.0032346	down	alpha/beta-Hydrolases superfamily protein
	Potri.007G116400	AT4G33640		-1.06973	0.00480144	0.00976558	down	-1.22354	0.00130289	0.00660884	down	-1.18344	0.00186016	0.00915846	down	costars family protein
	Potri.010G249600	PGDH		-2.26992	6.19e-09	2.94e-08	down	-2.08138	8.06e-08	1.34e-06	down	-2.15437	3.04e-08	5.07e-07	down	D-3-phosphoglycerate dehydrogenase
	Potri.019G072800	AT5G49900		-1.62812	2.05e-05	6.12e-05	down	-1.49223	8.88e-05	0.000667111	down	-1.52109	6.56e-05	0.000507615	down	Beta-glucosidase, GBA2 type family protein
	Potri.010G148500	RWA2		-1.50615	7.71e-05	0.000212919	down	-1.16962	0.00196066	0.00922976	down	-1.24068	0.00104289	0.00563863	down	O-acetyltransferase family protein
	Potri.001G153000	AT4G16830		1.31867	0.000510454	0.00123696	up	1.16394	0.00208109	0.00973492	up	1.16983	0.00197857	0.00965153	up	Hyaluronan / mRNA binding family
	Potri.017G074000	ABCB15		1.41268	0.000201063	0.000519961	up	1.41627	0.000193895	0.00130112	up	1.14251	0.00247902	0.0116458	up	ABC transporter family protein
	Potri.009G009500	AT5G60720		-1.31763	0.000510541	0.00123708	down	-1.09215	0.0037838	0.0161746	down	-1.10631	0.00336659	0.0150517	down	electron transporter, putative (Protein of unknown function, DUF547)
	Potri.003G097300	XTH30		-2.29388	4.53e-09	2.19e-08	down	-1.84828	1.59e-06	1.93e-05	down	-1.68755	1.06e-05	0.000100641	down	xyloglucan endotransglucosylase/hydrolase 30
	Potri.004G161500	GATA5	GATA	2.03519	1.54e-07	6.13e-07	up	1.77306	4.01e-06	4.38e-05	up	2.0217	1.83e-07	2.62e-06	up	GATA transcription factor 5
	Potri.011G044700			1.12361	0.00340251	0.00716694	up	1.02674	0.00732065	0.0276261	up	1.0436	0.00646154	0.0257478	up
	Potri.017G119900	AT1G66810	C3H	-1.59365	3.04e-05	8.83e-05	down	-1.13	0.00276462	0.0124305	down	-1.12237	0.00295116	0.0135042	down	Zinc finger C-x8-C-x5-C-x3-H type family protein
	Potri.010G163200	AT1G69420		-1.66784	1.31e-05	4.04e-05	down	-1.00988	0.00730631	0.027581	down	-1.18585	0.00169996	0.00849811	down	DHHC-type zinc finger family protein
	Potri.016G114700	CLC2		2.1714	2.57e-08	1.13e-07	up	1.77427	4.03e-06	4.4e-05	up	2.1756	2.43e-08	4.14e-07	up	Clathrin light chain protein
	Potri.006G194900	AT5G06670		-1.67347	1.23e-05	3.79e-05	down	-1.46509	0.000117611	0.00084427	down	-1.67309	1.23e-05	0.000115417	down	P-loop containing nucleoside triphosphate hydrolases superfamily protein
	Potri.013G073500	AT5G17600		-1.38568	0.000266297	0.000677753	down	-1.17128	0.00194562	0.00916763	down	-1.3576	0.000350542	0.00218998	down	RING/U-box superfamily protein
	Potri.010G090800	AT3G05990		-1.53735	5.57e-05	0.000156187	down	-1.37631	0.000289707	0.00184596	down	-1.03539	0.00599889	0.0241961	down	Leucine-rich repeat (LRR) family protein
	Potri.008G112300	AT1G13635		-1.88762	9.85e-07	3.52e-06	down	-1.38927	0.00025564	0.00165828	down	-1.86574	1.29e-06	1.53e-05	down	DNA glycosylase superfamily protein
	Potri.011G132600	GAUT12		-1.54622	5.06e-05	0.00014289	down	-1.42386	0.000180477	0.00122661	down	-1.25636	0.000906471	0.00499052	down	galacturonosyltransferase 12
	Potri.005G158400			1.72337	7.95e-06	2.51e-05	up	1.60818	2.89e-05	0.000252884	up	1.60004	3.17e-05	0.000266458	up
	Potri.010G112800	PIN3		-1.74353	5.48e-06	1.77e-05	down	-1.78278	3.45e-06	3.83e-05	down	-1.63926	1.81e-05	0.000161671	down	Auxin efflux carrier family protein
	Potri.003G164200	NET1D		-2.42418	7.23e-10	3.87e-09	down	-1.63656	1.9e-05	0.000175076	down	-1.73234	6.4e-06	6.46e-05	down	kinase interacting (KIP1-like) family protein
	Potri.010G128900	AT1G25550	G2-like	1.32512	0.00048308	0.0011752	up	1.33127	0.00045513	0.00272898	up	1.27811	0.000752004	0.00423742	up	myb-like transcription factor family protein
	Potri.008G094800	QUL2		-1.29949	0.000605472	0.00144344	down	-1.19288	0.00159972	0.00782644	down	-1.23224	0.00112623	0.00600262	down	QUASIMODO2 LIKE 2
	Potri.003G141100	AT4G10955		-1.53204	5.98e-05	0.000167418	down	-1.1097	0.00329751	0.0144085	down	-1.2891	0.00067626	0.00388713	down	alpha/beta-Hydrolases superfamily protein
	Potri.003G051300	PAP2		1.65668	1.56e-05	4.73e-05	up	1.59955	2.93e-05	0.000255957	up	1.85015	1.61e-06	1.86e-05	up	phytochrome-associated protein 2
	Potri.001G468700	AT1G55760		-1.28603	0.000689101	0.00162977	down	-1.4311	0.000167818	0.0011518	down	-1.39892	0.000232031	0.00152961	down	BTB/POZ domain-containing protein
	Potri.005G182800	AT1G77280		-1.34133	0.000406313	0.00100022	down	-1.22998	0.00114826	0.00595661	down	-1.51279	7.19e-05	0.000549928	down	kinase with adenine nucleotide alpha hydrolases-like domain-containing protein
	Potri.002G074400	RAB18		-1.10431	0.0034889	0.00732855	down	-1.04911	0.00545442	0.0218836	down	-1.0717	0.00455789	0.0194217	down	RAB GTPASE HOMOLOG B18
	Potri.015G036800	AT1G18290		-1.8667	1.34e-06	4.72e-06	down	-1.436	0.00016398	0.00112924	down	-1.52898	6.3e-05	0.000491388	down	DUF4228 domain protein
	Potri.001G111700	HMGS		-1.43987	0.000154659	0.000407451	down	-1.1705	0.00195763	0.00921676	down	-1.04985	0.00536341	0.0220538	down	hydroxymethylglutaryl-CoA synthase / HMG-CoA synthase / 3-hydroxy-3-methylglutaryl coenzyme A synthase
	Potri.013G125000	EP3		2.20902	1.71e-08	7.65e-08	up	2.42432	8.14e-10	1.95e-08	up	2.26567	7.81e-09	1.46e-07	up	homolog of carrot EP3-3 chitinase
	Potri.011G057400			-1.82788	2.12e-06	7.26e-06	down	-1.24901	0.000984299	0.00523653	down	-1.34759	0.000391573	0.00240115	down
	Potri.019G076900	AT2G47010		-1.76203	4.42e-06	1.45e-05	down	-1.49385	8.75e-05	0.000658714	down	-1.42017	0.00018652	0.00126942	down	calcium/calcium/calmodulin-dependent Serine/Threonine-kinase
	Potri.005G145400	AT4G37550		2.06703	1e-07	4.07e-07	up	1.66596	1.37e-05	0.000131154	up	1.74543	5.5e-06	5.62e-05	up	Acetamidase/Formamidase family protein
	Potri.017G142300	AT3G02700		-1.0617	0.00492603	0.00999857	down	-1.02931	0.00636488	0.0247572	down	-1.03855	0.00592586	0.0239753	down	NC domain-containing protein-like protein
	Potri.006G066900	AT4G32285		-1.3359	0.000429816	0.00105363	down	-1.38537	0.000265145	0.00171325	down	-1.71827	7.45e-06	7.38e-05	down	ENTH/ANTH/VHS superfamily protein
	Potri.007G014400	VND1	NAC	-1.88964	9.55e-07	3.42e-06	down	-1.64735	1.67e-05	0.000155806	down	-1.45562	0.000130855	0.000928065	down	vascular related NAC-domain protein 1
	Potri.002G189300	LHB1B1		-2.97031	1.69e-13	1.45e-12	down	-2.09135	7.46e-08	1.24e-06	down	-2.04334	1.41e-07	2.05e-06	down	light-harvesting chlorophyll-protein complex II subunit B1
	Potri.019G038310			-3.1778	2.01e-14	1.96e-13	down	-2.33852	4.11e-09	8.56e-08	down	-1.24819	0.0011156	0.00595321	down
	Potri.007G046900	AT5G67200		-1.41749	0.000192055	0.000498478	down	-1.23614	0.00108673	0.00568607	down	-1.18753	0.00167845	0.00841226	down	Leucine-rich repeat protein kinase family protein
	Potri.006G015000	AT5G47530		-2.64281	2.77e-11	1.79e-10	down	-1.90709	7.78e-07	1.02e-05	down	-1.78618	3.39e-06	3.64e-05	down	Auxin-responsive family protein
	Potri.019G021950			-1.09747	0.00419917	0.00868636	down	-1.08583	0.00454557	0.0188219	down	-1.23037	0.00137846	0.00708262	down
	Potri.009G139400	STY46		2.11064	5.7e-08	2.4e-07	up	1.73957	5.96e-06	6.21e-05	up	1.73897	6.01e-06	6.09e-05	up	ACT-like protein tyrosine kinase family protein
	Potri.008G055800	AT3G55420		-1.34118	0.000417547	0.00102579	down	-1.12062	0.00303019	0.0134203	down	-1.1734	0.00193553	0.0094694	down	hypothetical protein
	Potri.011G136700	TOR1		-1.68277	1.11e-05	3.44e-05	down	-1.44759	0.00014122	0.000991101	down	-1.53618	5.61e-05	0.000442282	down	ARM repeat superfamily protein
	Potri.001G295800	QWRF2		-1.40346	0.00022172	0.000570084	down	-1.32871	0.000459706	0.00275311	down	-1.42649	0.000175992	0.00120577	down	QWRF motif protein (DUF566)
	Potri.014G094400	AT2G46300		-1.84973	1.62e-06	5.64e-06	down	-1.35074	0.000377754	0.00231563	down	-1.3775	0.000291923	0.00187069	down	Late embryogenesis abundant (LEA) hydroxyproline-rich glycoprotein family
	Potri.016G072500	AT5G06280		-1.09731	0.00380342	0.0079423	down	-1.42301	0.000196677	0.00131569	down	-1.69998	1.04e-05	9.9e-05	down	hypothetical protein
	Potri.001G026501			-2.379	1.44e-09	7.4e-09	down	-1.46825	0.000116774	0.000841202	down	-1.47288	0.000111708	0.000811924	down
	Potri.004G143700	CRK		1.41428	0.000201969	0.000522226	up	1.45856	0.000128786	0.000914322	up	1.38662	0.000265937	0.00172251	up	CDPK-related kinase
	Potri.013G083800	AT3G56230		-1.53833	5.74e-05	0.000160921	down	-1.04409	0.00568501	0.0226757	down	-1.32238	0.000503161	0.00299535	down	BTB/POZ domain-containing protein
	Potri.007G106100	MYB69	MYB	-2.22004	1.3e-08	5.92e-08	down	-1.78649	3.39e-06	3.77e-05	down	-1.67658	1.22e-05	0.000114091	down	myb domain protein 69
	Potri.008G006400	AT1G51560		-1.20302	0.00148663	0.00332926	down	-1.03514	0.00606012	0.0238527	down	-1.14365	0.00248946	0.0116704	down	Pyridoxamine 5'-phosphate oxidase family protein
	Potri.014G096000	GT72B1		-1.54324	5.31e-05	0.000149331	down	-1.03122	0.00623334	0.0244187	down	-1.20905	0.00140246	0.00719551	down	UDP-Glycosyltransferase superfamily protein
	Potri.008G198100	AT3G21530		-1.79918	2.93e-06	9.84e-06	down	-1.05005	0.00536115	0.0215551	down	-1.1549	0.00224853	0.0107268	down	DNAse I-like superfamily protein
	Potri.006G097000	IRX12		-1.80768	2.63e-06	8.9e-06	down	-1.66381	1.4e-05	0.000133493	down	-1.24646	0.000997603	0.00542483	down	Laccase/Diphenol oxidase family protein
	Potri.011G079400	RWA3		-1.30201	0.000595807	0.00142351	down	-1.36888	0.000313146	0.00197475	down	-1.27973	0.000733824	0.00414892	down	O-acetyltransferase family protein
	Potri.014G078500	TCP9	TCP	1.17254	0.00196457	0.00431644	up	1.06478	0.00483998	0.019771	up	1.13034	0.0028197	0.0129759	up	TCP family transcription factor
	Potri.007G014800	AT3G51150		-2.44916	4.76e-10	2.6e-09	down	-1.97524	3.21e-07	4.6e-06	down	-1.85144	1.51e-06	1.76e-05	down	ATP binding microtubule motor family protein
	Potri.012G076800	AT5G35530		1.19518	0.00163144	0.00363048	up	1.22957	0.00119955	0.00618359	up	1.0871	0.00408308	0.0177631	up	Ribosomal protein S3 family protein
	Potri.011G161400	AT1G30760		-2.55584	1.03e-10	6.17e-10	down	-1.86353	1.33e-06	1.65e-05	down	-1.04766	0.00545914	0.0223814	down	FAD-binding Berberine family protein
	Potri.002G016500	AT1G76070		-2.04039	1.54e-07	6.13e-07	down	-1.39402	0.000251375	0.00163396	down	-1.2155	0.00134707	0.00693995	down	hypothetical protein
	Potri.009G115400	AT4G34480		1.41881	0.000195184	0.000505919	up	1.36539	0.000330669	0.00207028	up	1.33688	0.000436151	0.00264796	up	O-Glycosyl hydrolases family 17 protein
	Potri.006G013900	TDT		1.62467	2.19e-05	6.52e-05	up	1.13642	0.00265317	0.0120052	up	1.12154	0.00301102	0.0137295	up	tonoplast dicarboxylate transporter
	Potri.008G221300	AT2G47710		-1.52963	6.27e-05	0.000174867	down	-1.29705	0.000635293	0.00360439	down	-1.33874	0.000429725	0.00261395	down	Adenine nucleotide alpha hydrolases-like superfamily protein
	Potri.002G168400	TBL25		-1.32637	0.000474702	0.00115643	down	-1.19344	0.00160567	0.00785449	down	-1.16131	0.00212776	0.0102531	down	TRICHOME BIREFRINGENCE-LIKE 25
	Potri.010G194850			-1.77951	4.96e-06	1.61e-05	down	-1.34283	0.000467553	0.00279338	down	-1.53479	7.14e-05	0.000546419	down
	Potri.006G224900	AT1G21320		-1.93195	5.86e-07	2.16e-06	down	-1.7767	3.85e-06	4.22e-05	down	-1.76967	4.2e-06	4.41e-05	down	nucleic acid/nucleotide binding protein
	Potri.007G121500	CYCP2;1		-1.68508	1.12e-05	3.48e-05	down	-1.43247	0.000168698	0.00115762	down	-1.59774	2.98e-05	0.000252027	down	cyclin p2;1
	Potri.018G125284	AT5G35200		-1.17885	0.00182697	0.00403699	down	-1.03101	0.00623597	0.0244235	down	-1.08227	0.00413383	0.0179436	down	ENTH/ANTH/VHS superfamily protein
	Potri.003G146800	CYP78A9		2.17072	2.65e-08	1.16e-07	up	2.01155	2.18e-07	3.25e-06	up	2.15966	3.08e-08	5.13e-07	up	cytochrome p450 78a9
	Potri.003G157100	PCAP1		-1.34506	0.000406333	0.00100022	down	-1.62636	2.21e-05	0.000200076	down	-1.29592	0.000646891	0.00373927	down	plasma-membrane associated cation-binding protein 1
	Potri.014G148900	AT3G23690	bHLH	1.72266	7.2e-06	2.29e-05	up	1.55719	4.58e-05	0.0003788	up	1.3673	0.000322565	0.00203894	up	basic helix-loop-helix (bHLH) DNA-binding superfamily protein
	Potri.004G062000	AT2G47010		-1.54516	5.21e-05	0.000146688	down	-1.26043	0.000880853	0.00476322	down	-1.18602	0.00172001	0.00858478	down	calcium/calcium/calmodulin-dependent Serine/Threonine-kinase
	Potri.008G177500	AT5G43230		-1.50934	7.46e-05	0.000206332	down	-1.44641	0.0001431	0.00100248	down	-1.16128	0.00210945	0.0101831	down	EEIG1/EHBP1 protein amino-terminal domain protein
	Potri.001G370800	AT5G55950		-1.1501	0.00234482	0.00506948	down	-1.12173	0.00297947	0.0132344	down	-1.2719	0.000792815	0.00443857	down	Nucleotide/sugar transporter family protein
	Potri.003G198100	AT5G13810		-1.88047	1.11e-06	3.93e-06	down	-1.2952	0.000639493	0.00362265	down	-1.18166	0.0017902	0.00888424	down	Glutaredoxin family protein
	Potri.010G224200	PAL1		-1.46282	0.000122539	0.000327757	down	-1.21553	0.00131743	0.0066661	down	-1.31345	0.000535705	0.00316745	down	PHE ammonia lyase 1
	Potri.006G120400	AT5G52280		-1.71539	7.64e-06	2.42e-05	down	-1.26058	0.000868528	0.00470459	down	-1.37318	0.000297911	0.00190171	down	Myosin heavy chain-related protein
	Potri.017G026200	AT1G08760		-1.89091	9.4e-07	3.37e-06	down	-1.46769	0.00011536	0.00083239	down	-1.60351	2.72e-05	0.000232786	down	GPI-anchored adhesin-like protein, putative (DUF936)
	Potri.014G145600	AT2G31410		1.22495	0.00125948	0.00285058	up	1.31647	0.000541218	0.00317155	up	1.14609	0.00250748	0.0117311	up	coiled-coil protein
	Potri.019G050200	AT4G24340		-2.87894	7.11e-13	5.62e-12	down	-5.97759	1.6e-37	3.48e-34	down	-4.64955	1.62e-26	5.77e-24	down	Phosphorylase superfamily protein
	Potri.008G185300	AT3G26380		-1.40459	0.00022157	0.000569741	down	-1.34943	0.00037992	0.00232724	down	-1.28585	0.00069577	0.00397178	down	Melibiase family protein
	Potri.019G111501	AT4G28290		1.77842	7.02e-06	2.23e-05	up	1.43503	0.000260078	0.00168394	up	1.90868	1.52e-06	1.76e-05	up	hypothetical protein
	Potri.010G150601			1.93106	1.06e-06	3.79e-06	up	1.16753	0.00274908	0.0123733	up	1.50948	0.000118456	0.000849811	up
	Potri.002G068600	AT1G76880	Trihelix	1.97178	3.45e-07	1.31e-06	up	1.7494	5.26e-06	5.55e-05	up	1.84659	1.65e-06	1.9e-05	up	Duplicated homeodomain-like superfamily protein
	Potri.001G101600	AT1G19330		1.45936	0.000130225	0.000347249	up	1.08982	0.00395742	0.0167892	up	1.29463	0.000654629	0.00377716	up	histone deacetylase complex subunit
	Potri.003G124400	AT5G23750		-2.46628	4.3e-10	2.36e-09	down	-1.53204	6.1e-05	0.000485816	down	-1.60698	2.73e-05	0.000234018	down	Remorin family protein
	Potri.008G165500	AT3G23200		-2.0279	1.81e-07	7.18e-07	down	-1.39325	0.00025363	0.00164647	down	-1.42507	0.000185711	0.0012649	down	Uncharacterized protein family (UPF0497)
	Potri.006G096900	IRX12		-1.37915	0.000286743	0.000725502	down	-1.24466	0.00102005	0.00539134	down	-1.0813	0.00418322	0.0181309	down	Laccase/Diphenol oxidase family protein
	Potri.003G118000	AT1G12500		-1.5632	4.23e-05	0.000120921	down	-1.29264	0.000648008	0.00366078	down	-1.25612	0.000910143	0.005007	down	Nucleotide-sugar transporter family protein
	Potri.002G226900	AT3G21610		-1.39353	0.000258955	0.000660319	down	-1.03114	0.00637231	0.0247822	down	-1.00055	0.00809948	0.031321	down	Acid phosphatase/vanadium-dependent haloperoxidase-related protein
	Potri.018G150400	AT5G58090		1.83709	1.88e-06	6.48e-06	up	1.71452	8.01e-06	8.09e-05	up	1.78234	3.62e-06	3.86e-05	up	O-Glycosyl hydrolases family 17 protein
	Potri.013G032300	AT3G05060		1.92545	6.51e-07	2.38e-06	up	1.75256	5.28e-06	5.57e-05	up	1.6548	1.62e-05	0.000146957	up	NOP56-like pre RNA processing ribonucleoprotein
	Potri.011G143400	AT3G12955		-1.78183	3.95e-06	1.3e-05	down	-1.26468	0.00087889	0.00475555	down	-1.34537	0.000415454	0.00253511	down	SAUR-like auxin-responsive protein family
	Potri.001G360700	SHV3		1.31064	0.000556318	0.00133833	up	1.69176	1.03e-05	0.000101034	up	1.27749	0.000758723	0.00426964	up	PLC-like phosphodiesterase family protein
	Potri.006G051700	AT2G41820		-2.44906	4.82e-10	2.63e-09	down	-2.09526	6.76e-08	1.14e-06	down	-1.94776	4.59e-07	6.03e-06	down	Leucine-rich repeat protein kinase family protein
	Potri.009G075300	ETO1		-1.79362	3.07e-06	1.03e-05	down	-1.46795	0.000115145	0.000831187	down	-1.36728	0.000316939	0.0020092	down	tetratricopeptide repeat (TPR)-containing protein
	Potri.007G126600	GPX2		-1.4421	0.000161179	0.000423158	down	-1.11817	0.003163	0.0139167	down	-1.03977	0.00598902	0.0241758	down	glutathione peroxidase 2
	Potri.009G008400	AT3G45050		-1.8936	1.03e-06	3.66e-06	down	-1.34294	0.000421058	0.00255366	down	-1.57406	4.04e-05	0.000330618	down	transmembrane protein
	Potri.001G298800	AT2G15000		1.01805	0.0072075	0.0142342	up	1.22128	0.00131885	0.00667231	up	1.18113	0.00188221	0.00924352	up	caspase-6 protein
	Potri.010G003100	AT1G48280		-1.15487	0.00225422	0.00488635	down	-1.12244	0.00296535	0.0131801	down	-1.14053	0.00254854	0.0118929	down	hydroxyproline-rich glycoprotein family protein
	Potri.008G156800	AT4G14746		-1.71296	8.47e-06	2.66e-05	down	-1.08182	0.00421649	0.0177436	down	-1.21003	0.00142038	0.00727784	down	neurogenic locus notch-like protein
	Potri.014G066900	AT3G60690		2.53888	1.62e-10	9.43e-10	up	1.94236	5.95e-07	8.02e-06	up	2.23653	1.25e-08	2.23e-07	up	SAUR-like auxin-responsive protein family
	Potri.014G124900	AT3G62650		-1.10226	0.00363035	0.00760642	down	-1.04672	0.00566833	0.0226169	down	-1.01278	0.00741131	0.0290594	down	hypothetical protein
	Potri.001G297000	AT1G49850		1.17403	0.00197262	0.00433221	up	1.06645	0.00484634	0.0197923	up	1.01194	0.00746764	0.0292441	up	RING/U-box superfamily protein
	Potri.004G059200	AT5G59000		-1.3533	0.000371098	0.000918604	down	-1.14441	0.00247644	0.0112994	down	-1.48018	0.000104246	0.000764861	down	RING/FYVE/PHD zinc finger superfamily protein
	Potri.014G156600			-2.44735	1.31e-09	6.76e-09	down	-1.61209	3.36e-05	0.000289049	down	-1.60664	3.72e-05	0.000307129	down
	Potri.002G104700	AT1G09740		1.48055	0.000110437	0.000297096	up	1.21826	0.00136911	0.00689259	up	1.14463	0.00259981	0.01209	up	Adenine nucleotide alpha hydrolases-like superfamily protein
	Potri.001G133300	PRR1		-1.95798	4.39e-07	1.65e-06	down	-1.46011	0.000129172	0.000916694	down	-1.37814	0.000294474	0.00188184	down	pinoresinol reductase 1
	Potri.008G099400	APG8H		-1.91351	8.44e-07	3.05e-06	down	-1.50245	8.78e-05	0.000660741	down	-1.2474	0.00104634	0.0056528	down	Ubiquitin-like superfamily protein
	Potri.008G015700	AT5G04860		2.08505	8.12e-08	3.35e-07	up	2.03943	1.48e-07	2.3e-06	up	1.76029	4.73e-06	4.89e-05	up	splicing factor 3A subunit
	Potri.001G376700	TBL31		-1.84751	1.69e-06	5.85e-06	down	-1.50455	8.09e-05	0.000615946	down	-1.17872	0.00184902	0.00911512	down	trichome birefringence-like protein (DUF828)
	Potri.006G110100	TH9		1.51535	7.82e-05	0.000215585	up	1.57968	3.93e-05	0.00033189	up	1.6026	3.07e-05	0.000258809	up	thioredoxin H-type 9
	Potri.006G218800	AT2G26270		1.93272	5.77e-07	2.13e-06	up	1.78025	3.72e-06	4.09e-05	up	1.717	7.8e-06	7.67e-05	up	BRCT domain DNA repair protein
	Potri.008G160600	LYK4		1.73505	6.31e-06	2.02e-05	up	1.70384	9.04e-06	9.02e-05	up	1.55657	4.66e-05	0.000375389	up	protein kinase family protein / peptidoglycan-binding LysM domain-containing protein
	Potri.010G061800	GSTU8		1.87064	1.39e-06	4.88e-06	up	1.7883	3.73e-06	4.1e-05	up	1.72214	8.1e-06	7.92e-05	up	glutathione S-transferase TAU 8
	Potri.013G001300	PIF3	bHLH	1.81354	2.46e-06	8.38e-06	up	1.82174	2.23e-06	2.59e-05	up	2.07084	9.59e-08	1.44e-06	up	phytochrome interacting factor 3
	Potri.010G112900	NIP4;1		-2.95505	2.02e-13	1.71e-12	down	-2.65473	2.28e-11	7.17e-10	down	-2.67112	1.78e-11	5.28e-10	down	NOD26-like intrinsic protein 4;1
	Potri.005G141500	IRX14-L		-1.44223	0.000150406	0.000397541	down	-1.35579	0.000354739	0.00219457	down	-1.22641	0.00119201	0.00631077	down	Nucleotide-diphospho-sugar transferases superfamily protein
	Potri.016G049700	AT3G12150		-1.63214	2.05e-05	6.13e-05	down	-1.07191	0.00452699	0.0187628	down	-1.13335	0.00272608	0.0125949	down	alpha/beta hydrolase family protein
	Potri.003G139400	AT1G64385		1.03343	0.00628955	0.0125485	up	1.13074	0.00283994	0.012715	up	1.14511	0.00251763	0.0117738	up	transmembrane protein
	Potri.018G109500	LRL1	bHLH	1.50614	7.91e-05	0.000217989	up	1.2794	0.000745969	0.00412022	up	1.46537	0.000120858	0.000865084	up	LJRHL1-like 1
	Potri.002G070900	AT3G24240		-1.42043	0.000187821	0.000487815	down	-1.61639	2.37e-05	0.000212318	down	-1.52374	6.47e-05	0.000501871	down	Leucine-rich repeat receptor-like protein kinase family protein
	Potri.014G100400	KLCR1		-1.44315	0.000150466	0.000397541	down	-1.15532	0.00223929	0.0103734	down	-1.40042	0.000231167	0.00152449	down	Tetratricopeptide repeat (TPR)-like superfamily protein
	Potri.010G153400	APG8H		-1.96199	4.64e-07	1.73e-06	down	-1.65744	1.67e-05	0.000155951	down	-1.52569	6.97e-05	0.000534708	down	Ubiquitin-like superfamily protein
	Potri.014G137700	AT4G02940		2.28427	5.56e-09	2.66e-08	up	1.41909	0.00019975	0.00133267	up	1.64689	1.79e-05	0.000159775	up	oxidoreductase, 2OG-Fe(II) oxygenase family protein
	Potri.001G043200	MGT2		-1.34336	0.000407842	0.00100386	down	-1.11903	0.00306646	0.0135687	down	-1.26251	0.000871635	0.00482868	down	magnesium transporter 2
	Potri.005G236700	MP	ARF	2.09598	6.97e-08	2.9e-07	up	2.11631	5.31e-08	9.11e-07	up	1.93965	5.28e-07	6.84e-06	up	Transcriptional factor B3 family protein / auxin-responsive factor AUX/IAA-like protein
	Potri.001G458000	AT3G12955		-1.0314	0.00648879	0.0129148	down	-1.08411	0.00424833	0.0178528	down	-1.20868	0.0014906	0.00760187	down	SAUR-like auxin-responsive protein family
	Potri.011G041700	AT4G05070		-1.35205	0.000472155	0.00115068	down	-1.12818	0.00328153	0.0143441	down	-2.30434	9.99e-09	1.82e-07	down	Wound-responsive family protein
	Potri.012G044900	JAZ3		1.71115	8.28e-06	2.61e-05	up	1.52477	6.51e-05	0.000513471	up	1.43382	0.000167195	0.00115229	up	jasmonate-zim-domain protein 3
	Potri.001G193500	AT5G62200		1.74026	7.6e-06	2.41e-05	up	1.85612	1.93e-06	2.28e-05	up	1.50687	9.7e-05	0.000717184	up	Embryo-specific protein 3, (ATS3)
	Potri.003G211200	AT2G42190		1.07081	0.00480987	0.00978101	up	1.33857	0.000454267	0.00272474	up	1.16259	0.00224379	0.0107101	up	rho GTPase-activating gacO-like protein
	Potri.008G029200	PHF1		1.54852	5.38e-05	0.00015127	up	1.53326	6.32e-05	0.000500546	up	1.63698	2.05e-05	0.00018106	up	phosphate transporter traffic facilitator1
	Potri.010G199500	HESO1		1.34568	0.000403865	0.000994701	up	1.10058	0.00362543	0.0155778	up	1.20181	0.00152605	0.00775206	up	Nucleotidyltransferase family protein
	Potri.015G087700	BT1		3.30379	7.25e-16	8.73e-15	up	2.89704	6.25e-13	2.54e-11	up	3.39894	1.4e-16	8.93e-15	up	BTB and TAZ domain protein 1
	Potri.003G109300	G3Pp1		2.60753	4.99e-11	3.11e-10	up	2.4927	2.79e-10	7.3e-09	up	2.41414	8.85e-10	1.96e-08	up	putative glycerol-3-phosphate transporter 1
	Potri.001G097600	DAA1		3.50295	2.16e-17	3.23e-16	up	3.59214	4.44e-18	3.99e-16	up	3.04525	5.33e-14	2.35e-12	up	P-loop containing nucleoside triphosphate hydrolases superfamily protein
	Potri.012G006700	NACA2		1.32138	0.000534972	0.00129278	up	1.10626	0.00358838	0.0154415	up	1.12488	0.00307987	0.0139886	up	nascent polypeptide-associated complex subunit alpha-like protein 2
	Potri.015G062700	NRP1		1.29761	0.000659511	0.00156467	up	1.18059	0.00189025	0.00894664	up	1.10341	0.00364071	0.0160834	up	NAP1-related protein 1
	Potri.004G080600	AT3G03210		-1.56001	4.54e-05	0.000129046	down	-1.31755	0.000523818	0.00308462	down	-1.33615	0.000440369	0.00266707	down	Pmr5/Cas1p GDSL/SGNH-like acyl-esterase family protein
	Potri.019G081800	AT1G72010	TCP	1.47443	0.000113425	0.000304666	up	1.53461	6.03e-05	0.000481132	up	1.30202	0.000619649	0.0036027	up	TCP family transcription factor
	Potri.014G154400	SIP1A		1.76783	5.18e-06	1.68e-05	up	1.58968	3.81e-05	0.000323652	up	1.48531	0.000114915	0.000830552	up	small and basic intrinsic protein 1A
	Potri.014G026500	AT5G67090		2.80937	2.31e-12	1.71e-11	up	2.55839	1.11e-10	3.12e-09	up	2.81543	2.1e-12	7.19e-11	up	Subtilisin-like serine endopeptidase family protein
	Potri.006G092600	ROPGEF7		-1.50043	8.43e-05	0.000231045	down	-1.017	0.00699572	0.0266221	down	-1.22505	0.00122321	0.00644561	down	RHO guanyl-nucleotide exchange factor 7
	Potri.007G092300	AT5G65030		2.2958	6.84e-09	3.23e-08	up	2.14992	4.96e-08	8.54e-07	up	2.40692	1.42e-09	3.05e-08	up	nitric oxide synthase-interacting protein
	Potri.001G207000	TRM11		1.87275	1.29e-06	4.54e-06	up	1.5537	5.03e-05	0.000410876	up	1.54549	5.5e-05	0.000434923	up	tRNA modification 11 protein
	Potri.018G146100	C4H		-2.90619	4.86e-13	3.94e-12	down	-1.80887	2.64e-06	3.01e-05	down	-1.6687	1.35e-05	0.000124958	down	cinnamate-4-hydroxylase
	Potri.003G142600	AT4G24015		-1.57469	3.92e-05	0.000112269	down	-1.4448	0.000151576	0.00105613	down	-1.13182	0.00278546	0.0128353	down	RING/U-box superfamily protein
	Potri.012G142300	AT5G23870		-1.36126	0.000342619	0.000852466	down	-1.2669	0.000834274	0.0045402	down	-1.0868	0.00400841	0.0174863	down	Pectinacetylesterase family protein
	Potri.001G319900	GR-RBP2		1.75026	6.37e-06	2.04e-05	up	1.5133	8.59e-05	0.000648398	up	1.40436	0.000259676	0.00168666	up	glycine-rich RNA-binding protein 2
	Potri.010G188400	AT2G40120		-1.5455	5.18e-05	0.000145933	down	-1.36951	0.000312855	0.00197363	down	-1.23446	0.00111642	0.00595579	down	Protein kinase superfamily protein
	Potri.004G121400	AT5G14520		1.35188	0.000383786	0.000947793	up	1.29076	0.000684482	0.00383505	up	1.15108	0.00238984	0.0113035	up	pescadillo-like protein
	Potri.013G156200	LBD15	LBD	-2.0069	2.31e-07	9e-07	down	-1.28354	0.000718227	0.00399342	down	-1.25268	0.000956548	0.00522357	down	LOB domain-containing protein 15
	Potri.009G011200	AT2G28320		-1.25756	0.000909926	0.00211574	down	-1.05651	0.00511414	0.0207258	down	-1.10095	0.00356496	0.0158008	down	Pleckstrin homology (PH) and lipid-binding START domains-containing protein
	Potri.010G180500	AT2G43240		-1.19736	0.00157397	0.00351066	down	-1.20022	0.00153062	0.00757986	down	-1.2167	0.00132563	0.00683958	down	Nucleotide-sugar transporter family protein
	Potri.001G056601	AT5G43260		2.30902	6.27e-09	2.97e-08	up	1.93962	8.01e-07	1.05e-05	up	1.80447	4.12e-06	4.34e-05	up	chaperone protein dnaJ-like protein
	Potri.001G024900	ANNAT4		-3.57736	7.37e-18	1.19e-16	down	-3.38676	1.79e-16	1.31e-14	down	-2.34568	2.4e-09	4.94e-08	down	annexin 4
	Potri.001G462600	AT4G20840		2.16928	2.76e-08	1.21e-07	up	2.26299	7.59e-09	1.5e-07	up	2.14988	3.59e-08	5.91e-07	up	FAD-binding Berberine family protein
	Potri.014G022600	AT3G53010		-1.38712	0.000280163	0.000711007	down	-1.13236	0.002819	0.0126343	down	-1.23926	0.00111947	0.00596928	down	carbohydrate esterase, putative (DUF303)
	Potri.007G074028	AT5G23280	TCP	1.48161	0.000118974	0.000318785	up	1.39114	0.000292586	0.00186159	up	1.27603	0.00087257	0.00483233	up	TCP family transcription factor
	Potri.002G070101	AT1G26240		2.49431	3.25e-10	1.81e-09	up	2.27467	7.55e-09	1.5e-07	up	2.45762	5.57e-10	1.28e-08	up	Proline-rich extensin-like family protein
	Potri.009G021800	CDPMEK		-1.48429	0.00010171	0.000274764	down	-1.14432	0.00249956	0.0113918	down	-1.33395	0.000452693	0.00273364	down	4-(cytidine 5'-phospho)-2-C-methyl-D-erithritol kinase
	Potri.015G109500	IPK2BETA		2.00362	2.69e-07	1.04e-06	up	1.73263	7.29e-06	7.43e-05	up	1.57438	4.28e-05	0.000347592	up	inositol polyphosphate kinase 2 beta
	Potri.001G371800	AT4G21740		1.46601	0.000130466	0.000347812	up	1.03785	0.00627667	0.0245526	up	1.18417	0.00187482	0.00920984	up	transmembrane protein
	Potri.003G167900	TCP20	TCP	-1.22249	0.0012815	0.00289685	down	-1.3996	0.000241873	0.00157985	down	-1.56267	4.55e-05	0.000367309	down	TEOSINTE BRANCHED 1, cycloidea, PCF (TCP)-domain family protein 20
	Potri.010G025900	AT3G06320		1.28937	0.000827803	0.00193563	up	1.11706	0.0036583	0.0157003	up	1.05356	0.00610276	0.0245667	up	Ribosomal protein L33 family protein
	Potri.006G269950	AT5G36930		2.59426	1.13e-10	6.73e-10	up	2.36602	3.08e-09	6.58e-08	up	2.04394	2.36e-07	3.28e-06	up	Disease resistance protein (TIR-NBS-LRR class) family
	Potri.014G129000	AT3G62860		4.66071	3.88e-26	2.55e-24	up	3.95171	2.32e-20	3.04e-18	up	3.79494	4.01e-19	3.8e-17	up	alpha/beta-Hydrolases superfamily protein
	Potri.007G131600	AT1G08760		-1.78063	3.65e-06	1.21e-05	down	-1.48213	0.00010048	0.000742065	down	-1.32945	0.000460978	0.00277263	down	GPI-anchored adhesin-like protein, putative (DUF936)
	Potri.001G191400	AT3G16370		3.24928	2.03e-15	2.29e-14	up	3.53355	1.47e-17	1.22e-15	up	3.39347	1.71e-16	1.07e-14	up	GDSL-like Lipase/Acylhydrolase superfamily protein
	Potri.006G193900	AT5G06700		1.17332	0.00196304	0.00431417	up	1.27983	0.000753257	0.00415178	up	1.38093	0.000287181	0.00184504	up	trichome birefringence-like protein (DUF828)
	Potri.015G144400	AT5G23850		1.62183	2.34e-05	6.95e-05	up	1.88191	1.11e-06	1.41e-05	up	1.77164	4.22e-06	4.42e-05	up	O-glucosyltransferase rumi-like protein (DUF821)
	Potri.008G138000	ZFP4	C2H2	1.32296	0.000554588	0.00133491	up	1.14186	0.00277429	0.0124691	up	1.34308	0.000458475	0.00275995	up	zinc finger protein 4
	Potri.001G299000	FUC95A		1.33984	0.000428138	0.00104989	up	1.51519	7.31e-05	0.00056474	up	1.41968	0.000195384	0.00132022	up	1,2-alpha-L-fucosidase
	Potri.011G110700	PPC1		1.43133	0.000171704	0.000448594	up	1.35679	0.000358972	0.00221796	up	1.16263	0.00213249	0.0102688	up	phosphoenolpyruvate carboxylase 1
	Potri.009G136400	AT4G35110		-1.36685	0.000322549	0.000805459	down	-1.15733	0.00220568	0.0102326	down	-1.19815	0.00154716	0.00784787	down	phospholipase-like protein (PEARLI 4) family protein
	Potri.002G129600	AT1G47655	Dof	2.32149	4.68e-09	2.26e-08	up	2.66211	3.15e-11	9.64e-10	up	2.2076	2.25e-08	3.85e-07	up	Dof-type zinc finger DNA-binding family protein
	Potri.010G081800	AT1G04200		-1.12023	0.00304254	0.00645589	down	-1.25738	0.000912418	0.00490576	down	-1.22679	0.00120635	0.00637118	down	dyggve-melchior-clausen syndrome protein
	Potri.010G103000	TMK1		1.30797	0.000574221	0.0013759	up	1.31689	0.000527128	0.00310044	up	1.35976	0.000349508	0.00218444	up	transmembrane kinase 1
	Potri.015G144700	AAE3		3.59661	5.19e-18	8.57e-17	up	3.46661	5.09e-17	4.01e-15	up	3.22156	3.46e-15	1.81e-13	up	AMP-dependent synthetase and ligase family protein
	Potri.006G066600	IAA29		-1.93412	6.26e-07	2.3e-06	down	-1.43109	0.000177802	0.00120985	down	-1.3471	0.000407563	0.00249	down	indole-3-acetic acid inducible 29
	Potri.010G249200	CAX5		2.18966	2.25e-08	9.97e-08	up	2.10908	6.62e-08	1.12e-06	up	1.95116	5.13e-07	6.66e-06	up	cation exchanger 5
	Potri.002G159800			1.91479	2.38e-06	8.11e-06	up	1.96637	1.26e-06	1.57e-05	up	2.06736	3.78e-07	5.03e-06	up
	Potri.005G213200	AT3G22750		1.46468	0.000128392	0.000342597	up	1.47242	0.000118303	0.000848363	up	1.1989	0.0016126	0.00813286	up	Protein kinase superfamily protein
	Potri.002G049900	AT5G26110		1.46146	0.000140324	0.000373039	up	1.25314	0.00103521	0.0054591	up	1.27596	0.000843664	0.00469163	up	Protein kinase superfamily protein
	Potri.003G196300	LAF3		1.61744	2.54e-05	7.49e-05	up	1.6446	1.87e-05	0.000172855	up	1.65666	1.64e-05	0.000148308	up	Amidohydrolase family
	Potri.003G117000	ARK3		-1.18902	0.00168122	0.00373481	down	-1.16298	0.00210526	0.00983477	down	-1.12719	0.00286121	0.0131426	down	armadillo repeat kinesin 3
	Potri.006G199500	ABCG22		2.50471	2.51e-10	1.42e-09	up	2.66999	2.06e-11	6.55e-10	up	2.66758	2.14e-11	6.26e-10	up	ABC-2 type transporter family protein
	Potri.001G300800	AT4G34215		-1.73448	6.67e-06	2.13e-05	down	-1.37083	0.000318798	0.00200604	down	-1.37735	0.000300395	0.00191581	down	carbohydrate esterase, putative (DUF303)
	Potri.006G024100	PMH2		1.44989	0.000145789	0.000386948	up	1.12894	0.0028898	0.0129068	up	1.07003	0.0047045	0.0199386	up	putative mitochondrial RNA helicase 2
	Potri.008G057500	FZR3		-1.56666	4.29e-05	0.00012255	down	-1.31976	0.000517819	0.0030529	down	-1.14046	0.00259388	0.0120721	down	FIZZY-related 3
	Potri.010G120300	AT1G68238		2.20541	8.29e-08	3.42e-07	up	1.75774	1.66e-05	0.000155059	up	1.98108	1.33e-06	1.57e-05	up	transmembrane protein
	Potri.014G108400	MEE49		1.21359	0.00143125	0.00321338	up	1.08021	0.00442945	0.018444	up	1.00758	0.00787569	0.0305811	up	Ribosomal RNA processing Brix domain protein
	Potri.014G058200	AT2G45040		-1.49175	9.78e-05	0.000264602	down	-1.12503	0.00299653	0.0132966	down	-1.27923	0.000777489	0.00436257	down	Matrixin family protein
	Potri.002G251600	AT5G48460		-2.10978	5.95e-08	2.49e-07	down	-1.5868	3.34e-05	0.000287801	down	-1.44948	0.000142382	0.000999253	down	Actin binding Calponin homology (CH) domain-containing protein
	Potri.001G378500	CAT8		-1.42755	0.000181543	0.000472494	down	-1.0712	0.00458962	0.0189749	down	-1.00934	0.00750232	0.0293503	down	cationic amino acid transporter 8
	Potri.010G119300	LPP2		1.3363	0.000447694	0.00109461	up	1.31553	0.000544375	0.0031863	up	1.40718	0.000223933	0.00148267	up	lipid phosphate phosphatase 2
	Potri.007G087950	CYP89A5		1.01018	0.00761648	0.0149664	up	1.0254	0.00675552	0.0258459	up	1.07737	0.00447424	0.0191307	up	cytochrome P450, family 89, subfamily A, polypeptide 5
	Potri.003G032800	PLDALPHA2		2.31795	3.51e-09	1.72e-08	up	1.86483	1.4e-06	1.73e-05	up	1.89075	1.02e-06	1.24e-05	up	phospholipase D alpha 2
	Potri.001G409800	AT5G54580		1.94743	6.28e-07	2.3e-06	up	1.52126	8.25e-05	0.000627008	up	1.65171	2.04e-05	0.000180224	up	RNA-binding (RRM/RBD/RNP motifs) family protein
	Potri.009G118100	AT4G39230		1.72856	8.22e-06	2.59e-05	up	1.76226	5.53e-06	5.8e-05	up	1.95988	5.08e-07	6.62e-06	up	NmrA-like negative transcriptional regulator family protein
	Potri.018G018600	ENP		-1.39361	0.000249444	0.000637092	down	-1.22565	0.00121336	0.00624301	down	-1.40425	0.000224401	0.00148521	down	Phototropic-responsive NPH3 family protein
	Potri.018G076400	AT3G24450		11.1746	6.61e-42	2.31e-38	up	11.1554	8.89e-42	3.88e-38	up	11.097	3.01e-41	1.18e-37	up	Heavy metal transport/detoxification superfamily protein
	Potri.010G062700	AT4G13550		1.47061	0.000115481	0.000309853	up	1.20028	0.00153834	0.00760725	up	1.04388	0.00572526	0.0233315	up	putative triglyceride lipase
	Potri.015G096200	AT1G67340		-1.36212	0.000356353	0.000884491	down	-1.58195	3.76e-05	0.000319796	down	-1.7063	9.55e-06	9.17e-05	down	HCP-like superfamily protein with MYND-type zinc finger
	Potri.005G219500	WRKY21	WRKY	1.29281	0.000693535	0.00163937	up	1.16717	0.0021328	0.00993947	up	1.23129	0.00121589	0.00641477	up	WRKY DNA-binding protein 21
	Potri.001G433466	AT4G27190		1.74499	5.61e-06	1.81e-05	up	1.77762	3.81e-06	4.18e-05	up	1.54038	5.54e-05	0.000437592	up	NB-ARC domain-containing disease resistance protein
	Potri.009G079700	MTHSC70-2		1.51213	7.78e-05	0.000214751	up	1.49406	9.38e-05	0.000700504	up	1.3394	0.000440535	0.00266761	up	mitochondrial HSO70 2
	Potri.002G004000	HMG1		1.19866	0.00156429	0.00349018	up	1.02664	0.00656246	0.0252429	up	1.13259	0.00276874	0.0127701	up	hydroxy methylglutaryl CoA reductase 1
	Potri.002G023900	GH9B7		-1.56422	4.41e-05	0.000125423	down	-1.6041	2.84e-05	0.000248886	down	-1.32562	0.000491775	0.0029381	down	glycosyl hydrolase 9B7
	Potri.016G134500	AT2G38500		-1.80364	3.01e-06	1.01e-05	down	-1.65405	1.67e-05	0.000155792	down	-1.61189	2.68e-05	0.000229834	down	2-oxoglutarate (2OG) and Fe(II)-dependent oxygenase superfamily protein
	Potri.007G100200	UVR8		2.42292	8.93e-10	4.72e-09	up	1.98687	3.4e-07	4.83e-06	up	1.79762	3.49e-06	3.74e-05	up	Regulator of chromosome condensation (RCC1) family protein
	Potri.007G019900	bZIP44	bZIP	2.16632	3.51e-08	1.52e-07	up	1.68948	1.29e-05	0.00012404	up	1.83932	2.26e-06	2.52e-05	up	basic leucine-zipper 44
	Potri.012G018700	AT4G24060	Dof	1.27926	0.0008	0.00187603	up	1.00884	0.00785323	0.0293375	up	1.12636	0.00306499	0.0139337	up	Dof-type zinc finger DNA-binding family protein
	Potri.014G095600	AT3G61660		-2.30115	6.61e-09	3.13e-08	down	-1.26975	0.000890066	0.00480261	down	-1.53258	6.98e-05	0.000535387	down	hypothetical protein
	Potri.017G037100	AT1G54290		-2.76859	1.93e-11	1.27e-10	down	-1.93059	1.03e-06	1.31e-05	down	-2.44609	1.57e-09	3.33e-08	down	Translation initiation factor SUI1 family protein
	Potri.016G062100	SPP1		1.46866	0.000121632	0.000325482	up	1.4521	0.00014377	0.00100636	up	1.5748	3.97e-05	0.000325501	up	Phosphatidic acid phosphatase (PAP2) family protein
	Potri.012G091400	BT1		3.20995	3.92e-15	4.25e-14	up	2.39483	1.43e-09	3.27e-08	up	2.66297	2.68e-11	7.7e-10	up	BTB and TAZ domain protein 1
	Potri.001G121600	AT1G62520		-1.75559	5.72e-06	1.84e-05	down	-1.1472	0.00253228	0.0115165	down	-1.37372	0.000327601	0.00206441	down	sulfated surface-like glycoprotein
	Potri.009G068900	CPN10		1.39852	0.00030346	0.000763367	up	1.37618	0.000373245	0.00229441	up	1.15308	0.00278017	0.012816	up	chaperonin 10
	Potri.009G131600	AT4G38690		-1.1621	0.00223551	0.0048515	down	-1.0197	0.00708572	0.0268821	down	-1.2782	0.000799612	0.00447303	down	PLC-like phosphodiesterases superfamily protein
	Potri.003G128100	AT4G23340		2.41142	1.1e-09	5.76e-09	up	2.00333	2.85e-07	4.14e-06	up	1.9568	5.16e-07	6.71e-06	up	2-oxoglutarate (2OG) and Fe(II)-dependent oxygenase superfamily protein
	Potri.008G117000	AT1G25570		1.56443	4.42e-05	0.000125807	up	1.49689	9.03e-05	0.000676992	up	1.6985	9.96e-06	9.5e-05	up	Di-glucose binding protein with Leucine-rich repeat domain-containing protein
	Potri.016G103400	AT3G53950		1.41987	0.000202631	0.00052386	up	1.17915	0.00191587	0.00905312	up	1.04824	0.00569769	0.0232392	up	glyoxal oxidase-related protein
	Potri.007G086250			-2.6566	3.73e-11	2.36e-10	down	-2.13162	5.47e-08	9.37e-07	down	-1.73789	7.11e-06	7.08e-05	down
	Potri.009G056700	AT5G13760		1.89101	1.05e-06	3.73e-06	up	1.38428	0.000289599	0.00184561	up	1.47205	0.000120363	0.000861896	up	Plasma-membrane choline transporter family protein
	Potri.006G200100	AT3G11690		1.97583	4.26e-07	1.6e-06	up	1.69473	1.23e-05	0.000118705	up	1.85145	1.98e-06	2.24e-05	up	hypothetical protein
	Potri.009G123100	SQS1		1.57864	3.96e-05	0.000113399	up	1.36827	0.000341609	0.00212845	up	1.37651	0.000316188	0.0020059	up	squalene synthase 1
	Potri.015G009100	AT4G27740		-1.67266	1.61e-05	4.89e-05	down	-1.12356	0.00320562	0.0140793	down	-1.37193	0.000355099	0.00221369	down	Yippee family putative zinc-binding protein
	Potri.013G158100	NET4B		1.34092	0.000432089	0.00105891	up	1.24791	0.00102735	0.00542422	up	1.12041	0.00312976	0.014158	up	Kinase interacting (KIP1-like) family protein
	Potri.015G027700	UGT88A1		-1.90357	9.21e-07	3.31e-06	down	-1.45656	0.000137923	0.000970122	down	-1.42705	0.000186904	0.00127129	down	UDP-glucosyl transferase 88A1
	Potri.018G014800	AT5G10770		-1.91883	7.7e-07	2.8e-06	down	-1.37647	0.000307871	0.00194701	down	-1.91047	8.46e-07	1.05e-05	down	Eukaryotic aspartyl protease family protein
	Potri.008G018400	AT5G04840		-2.04093	1.52e-07	6.04e-07	down	-1.48886	9.6e-05	0.000713732	down	-1.49128	9.4e-05	0.000697451	down	bZIP protein
	Potri.001G469200	AT3G13230		1.33778	0.000489382	0.00118961	up	1.02844	0.00700879	0.0266535	up	1.08042	0.00466384	0.0198078	up	RNA-binding KH domain-containing protein
	Potri.004G183200	AT1G76270		-1.11092	0.00333206	0.00702958	down	-1.24817	0.00100795	0.00534198	down	-1.39816	0.000244529	0.0016011	down	O-fucosyltransferase family protein
	Potri.004G212600	NCRK		-1.2618	0.00089174	0.00207608	down	-1.29648	0.000644989	0.00364727	down	-1.46293	0.00012718	0.000904022	down	Protein kinase superfamily protein
	Potri.011G130300	AT5G54580		1.6339	2.61e-05	7.68e-05	up	1.41266	0.00025705	0.0016665	up	1.45419	0.000171812	0.00118015	up	RNA-binding (RRM/RBD/RNP motifs) family protein
	Potri.001G329100	AT3G01930		1.95887	4.37e-07	1.64e-06	up	1.6053	2.86e-05	0.000250102	up	1.86385	1.42e-06	1.67e-05	up	Major facilitator superfamily protein
	Potri.006G046500	ACA4		1.64568	1.8e-05	5.41e-05	up	1.70198	9.5e-06	9.4e-05	up	1.5892	3.36e-05	0.000280166	up	autoinhibited Ca(2+)-ATPase
	Potri.006G104800	AT3G51660		2.76721	8.06e-12	5.54e-11	up	2.72103	1.63e-11	5.27e-10	up	2.36618	3.08e-09	6.21e-08	up	Tautomerase/MIF superfamily protein
	Potri.006G036300	AAE11		-2.03692	1.69e-07	6.72e-07	down	-1.18998	0.00170448	0.00826247	down	-1.47944	0.000108946	0.000794497	down	AMP-dependent synthetase and ligase family protein
	Potri.008G144900	AT1G10850		-1.40035	0.000234593	0.000601321	down	-1.20369	0.00148153	0.0073755	down	-1.15336	0.00230059	0.0109393	down	Leucine-rich repeat protein kinase family protein
	Potri.013G158800	AT5G58300		-1.4211	0.000192352	0.000499136	down	-1.2836	0.00072185	0.00401037	down	-1.05539	0.00520419	0.0214878	down	Leucine-rich repeat protein kinase family protein
	Potri.005G001800	PIF3	bHLH	2.30465	4.2e-09	2.03e-08	up	1.79693	3.16e-06	3.55e-05	up	1.96661	3.92e-07	5.2e-06	up	phytochrome interacting factor 3
	Potri.015G088700	AT3G23620		1.70233	1.11e-05	3.45e-05	up	1.66817	1.62e-05	0.000152167	up	1.5308	7.23e-05	0.000552734	up	Ribosomal RNA processing Brix domain protein
	Potri.004G016000	AT1G61900		1.54214	5.89e-05	0.000165039	up	1.30619	0.000621135	0.00353358	up	1.33394	0.000479218	0.00286996	up	hypothetical protein
	Potri.018G063901	GLIP5		4.49157	2.72e-24	1.27e-22	up	4.38156	2.14e-23	4.56e-21	up	3.90517	1.4e-19	1.42e-17	up	GDSL-motif lipase 5
	Potri.007G034600	AT4G37090		1.39434	0.000296026	0.000746707	up	1.1485	0.00273652	0.0123263	up	1.08075	0.00479044	0.0201444	up	UDP-N-acetylmuramoyl-L-alanyl-D-glutamate-2, 6-diaminopimelate ligase
	Potri.001G077160			2.56242	1.56e-10	9.11e-10	up	2.84723	1.94e-12	7.39e-11	up	2.92566	5.62e-13	2.11e-11	up
	Potri.004G232800	AT5G07620		-1.52343	7.79e-05	0.000215039	down	-1.0194	0.00729658	0.0275532	down	-1.56989	4.78e-05	0.000383657	down	Protein kinase superfamily protein
	Potri.007G024900	AT2G18400		1.55009	7.01e-05	0.000194488	up	1.20608	0.00184303	0.00879594	up	1.52639	8.95e-05	0.000668169	up	ribosomal protein L6 family protein
	Potri.011G147400	GTL1	Trihelix	1.74599	5.64e-06	1.82e-05	up	1.34408	0.000411632	0.00250215	up	1.14776	0.00245143	0.011544	up	GT-2-like 1
	Potri.011G042800	FBS1		1.54888	6.64e-05	0.000184853	up	1.97091	5.06e-07	6.93e-06	up	1.65418	2.14e-05	0.000187496	up	F-box family protein
	Potri.017G006800	AT2G31820		1.44733	0.000151195	0.000399198	up	1.44174	0.000159637	0.00110216	up	1.06387	0.00497553	0.0206709	up	Ankyrin repeat family protein
	Potri.004G020650	RIC10		-1.70216	1.48e-05	4.5e-05	down	-1.51852	9.6e-05	0.000713563	down	-1.26746	0.00105206	0.00568023	down	ROP-interactive CRIB motif-containing protein 10
	Potri.016G110900	AT3G09085		-2.55658	1.72e-10	9.95e-10	down	-1.53498	6.56e-05	0.000516682	down	-1.00875	0.0078452	0.0304797	down	transmembrane protein (DUF962)
	Potri.013G158500	CRF2	ERF	2.62534	5.37e-11	3.33e-10	up	2.00539	3.1e-07	4.47e-06	up	2.12752	6.41e-08	1e-06	up	cytokinin response factor 2
	Potri.001G419100	AT5G54780		-1.35972	0.000368206	0.000911898	down	-1.35988	0.000364458	0.00224633	down	-1.21759	0.00136667	0.00703156	down	Ypt/Rab-GAP domain of gyp1p superfamily protein
	Potri.010G108800	PCR2		1.7612	6.54e-06	2.09e-05	up	1.656	2.13e-05	0.000193422	up	1.72553	9.84e-06	9.4e-05	up	PLANT CADMIUM RESISTANCE 2
	Potri.008G192100	AT1G27210		-1.31198	0.000558547	0.00134323	down	-1.28777	0.000697516	0.00389441	down	-1.04905	0.00549325	0.0225028	down	ARM repeat superfamily protein
	Potri.001G066200	ARF2	ARF	1.3128	0.000559181	0.00134405	up	1.32789	0.000483706	0.00287855	up	1.4176	0.000201574	0.00135548	up	auxin response factor 2
	Potri.001G108300	AT4G01200		2.70518	2.26e-11	1.47e-10	up	2.45961	8.57e-10	2.04e-08	up	2.39264	2.27e-09	4.67e-08	up	Calcium-dependent lipid-binding (CaLB domain) family protein
	Potri.019G131500	AT5G58300		-1.21834	0.00132707	0.00299423	down	-1.2291	0.00120096	0.006189	down	-1.07127	0.00462108	0.0196525	down	Leucine-rich repeat protein kinase family protein
	Potri.007G023200	AT5G66530		1.93355	7.77e-07	2.82e-06	up	2.06249	1.51e-07	2.34e-06	up	1.61803	3.06e-05	0.000258358	up	Galactose mutarotase-like superfamily protein
	Potri.003G035200	PRA7		2.39962	1.98e-09	9.99e-09	up	2.12461	8.38e-08	1.39e-06	up	2.03072	2.85e-07	3.89e-06	up	PRA1 (Prenylated rab acceptor) family protein
	Potri.014G017600	AT5G01075		-2.90746	8.03e-13	6.31e-12	down	-2.14012	4.81e-08	8.31e-07	down	-1.57412	4.27e-05	0.000347027	down	Glycosyl hydrolase family 35 protein
	Potri.004G081100	ALIS5		-2.22788	1.28e-08	5.83e-08	down	-1.65761	1.57e-05	0.000147241	down	-1.59342	3.2e-05	0.000268005	down	ALA-interacting subunit 5
	Potri.002G174300	DAG1	Dof	1.95667	5.4e-07	2e-06	up	1.95796	5.29e-07	7.21e-06	up	1.71593	9.65e-06	9.24e-05	up	Dof-type zinc finger DNA-binding family protein
	Potri.004G126600	MIF2	ZF-HD	-2.93154	6.13e-13	4.89e-12	down	-2.41939	1.15e-09	2.68e-08	down	-2.36083	2.65e-09	5.41e-08	down	mini zinc finger 2
	Potri.019G031200	APY2		-1.81997	2.5e-06	8.49e-06	down	-2.86933	1.07e-12	4.24e-11	down	-3.47319	5.65e-17	3.78e-15	down	apyrase 2
	Potri.001G319800	GR-RBP2		1.85221	1.94e-06	6.67e-06	up	1.58402	4.12e-05	0.00034597	up	1.65686	1.87e-05	0.00016604	up	glycine-rich RNA-binding protein 2
	Potri.002G109300	OPT2		-2.47326	3.88e-10	2.14e-09	down	-2.22776	1.23e-08	2.36e-07	down	-1.79344	3.25e-06	3.51e-05	down	oligopeptide transporter 2
	Potri.016G123600	AT3G08943		1.43712	0.00016811	0.000440128	up	1.10515	0.00355614	0.0153197	up	1.04247	0.00591427	0.0239406	up	ARM repeat superfamily protein
	Potri.018G023800	TPR1		1.19197	0.00167831	0.00372906	up	1.22668	0.00123114	0.00630979	up	1.253	0.000971335	0.00529519	up	TOPLESS-related 1
	Potri.013G039200	TIM23-3		1.30369	0.00071443	0.00168614	up	1.32276	0.000594755	0.00341357	up	1.18815	0.00199731	0.00972796	up	translocase inner membrane subunit 23-3
	Potri.015G045700	AT3G18300		-1.46856	0.000124091	0.000331603	down	-1.39526	0.000256741	0.00166511	down	-1.29414	0.000678106	0.00389646	down	hypothetical protein
	Potri.010G209701	PHIP1		1.4915	0.000107004	0.000288439	up	1.39829	0.000271876	0.00175058	up	1.19052	0.00185844	0.0091513	up	phragmoplastin interacting protein 1
	Potri.001G084200	AT4G24130		-2.79949	8.05e-12	5.54e-11	down	-2.33899	4.72e-09	9.71e-08	down	-1.98513	4.71e-07	6.18e-06	down	DUF538 family protein (Protein of unknown function, DUF538)
	Potri.009G104600	CXE12		-1.62562	2.44e-05	7.23e-05	down	-1.33926	0.000451389	0.00271074	down	-1.48936	0.000103539	0.000760467	down	alpha/beta-Hydrolases superfamily protein
	Potri.002G073500	MYB52	MYB	-2.02084	2.41e-07	9.36e-07	down	-1.3057	0.000627467	0.00356669	down	-1.8839	1.3e-06	1.54e-05	down	myb domain protein 52
	Potri.010G125600	CRF11	ERF	1.44699	0.000183199	0.000476626	up	1.16425	0.00246568	0.011262	up	1.04147	0.00669653	0.0265886	up	Integrase-type DNA-binding superfamily protein
	Potri.018G008700	AT2G24580		1.77278	4.95e-06	1.61e-05	up	1.22591	0.00137664	0.00692449	up	1.65299	1.93e-05	0.000171695	up	FAD-dependent oxidoreductase family protein
	Potri.010G204400	CER10		1.32082	0.000575882	0.0013794	up	1.27898	0.000844262	0.00458812	up	1.13493	0.00298926	0.0136499	up	3-oxo-5-alpha-steroid 4-dehydrogenase family protein
	Potri.006G151300	PAO5		-2.21468	1.57e-08	7.08e-08	down	-1.26259	0.000884991	0.00477977	down	-1.67131	1.37e-05	0.000126201	down	polyamine oxidase 5
	Potri.008G145900	AT1G24030		-1.48522	0.000104668	0.000282404	down	-1.04507	0.00575188	0.0228483	down	-1.1992	0.00159612	0.00805989	down	Protein kinase superfamily protein
	Potri.010G011700	AT5G49120		-2.85431	2.07e-12	1.54e-11	down	-3.24512	4.02e-15	2.38e-13	down	-3.28344	2.39e-15	1.28e-13	down	DUF581 family protein, putative (DUF581)
	Potri.001G164100	EDA25		1.54462	5.54e-05	0.000155339	up	1.24755	0.00103781	0.005467	up	1.21631	0.00137626	0.00707357	up	CCAAT-binding factor
	Potri.014G111700	IAA30		-1.3433	0.000478481	0.00116474	down	-1.04814	0.00597147	0.0235756	down	-1.19623	0.00178653	0.0088736	down	indole-3-acetic acid inducible 30
	Potri.001G138800	MKK10		-1.62573	2.49e-05	7.36e-05	down	-1.2303	0.00124079	0.0063509	down	-1.32446	0.000527756	0.00312469	down	MAP kinase kinase 10
	Potri.002G142600	AT3G60520		-1.64186	2.26e-05	6.72e-05	down	-1.23623	0.00122051	0.00627216	down	-1.41902	0.00022454	0.00148556	down	zinc ion-binding protein
	Potri.001G408300	AT4G10270		-2.14851	1.68e-07	6.68e-07	down	-1.04855	0.00726893	0.027458	down	-1.56755	8.7e-05	0.000652884	down	Wound-responsive family protein
	Potri.010G181800	AT3G56200		2.05745	1.66e-07	6.61e-07	up	1.8425	2.4e-06	2.77e-05	up	1.84458	2.35e-06	2.62e-05	up	Transmembrane amino acid transporter family protein
	Potri.005G224000	RUS2		1.82112	2.84e-06	9.56e-06	up	1.35618	0.000419362	0.00254471	up	1.54269	6.46e-05	0.000501342	up	root UVB sensitive protein (Protein of unknown function, DUF647)
	Potri.009G133600	AAP3		1.73294	7.62e-06	2.41e-05	up	2.21486	1.72e-08	3.21e-07	up	1.73266	7.63e-06	7.53e-05	up	amino acid permease 3
	Potri.011G089000	AR192		1.37952	0.00032648	0.000814634	up	1.04651	0.00606574	0.023864	up	1.01464	0.0077986	0.0303358	up	Co-chaperone GrpE family protein
	Potri.017G101400	CRLK2		1.45843	0.000146911	0.00038957	up	1.31944	0.000568761	0.00329804	up	1.07107	0.00496085	0.0206222	up	Protein kinase superfamily protein
	Potri.003G223800	AT1G55550		-1.80055	3.01e-06	1.01e-05	down	-1.2941	0.000655244	0.00369447	down	-1.45585	0.000135509	0.000956448	down	P-loop containing nucleoside triphosphate hydrolases superfamily protein
	Potri.005G244500	AT5G42200		3.33624	3.08e-15	3.38e-14	up	3.19221	3.28e-14	1.64e-12	up	3.15798	5.86e-14	2.57e-12	up	RING/U-box superfamily protein
	Potri.002G006200	TMT2		1.70583	9.98e-06	3.1e-05	up	1.56535	4.7e-05	0.000387501	up	1.59975	3.25e-05	0.000272034	up	tonoplast monosaccharide transporter2
	Potri.015G043600	AT1G27170		2.22909	1.29e-08	5.89e-08	up	2.14306	4.16e-08	7.26e-07	up	2.11743	5.87e-08	9.23e-07	up	transmembrane receptors / ATP binding protein
	Potri.015G129300	AT5G51540		-1.23344	0.00116731	0.00265593	down	-1.19606	0.00161934	0.00791246	down	-1.07009	0.0046884	0.0198855	down	Zincin-like metalloproteases family protein
	Potri.001G209300	ARPN		-2.5614	2.49e-10	1.41e-09	down	-1.48925	0.000115887	0.000835328	down	-1.70539	1.22e-05	0.000114434	down	plantacyanin
	Potri.008G062900	PROT1		2.34166	3.76e-09	1.83e-08	up	1.96235	5.77e-07	7.8e-06	up	2.16265	4.36e-08	7.05e-07	up	proline transporter 1
	Potri.013G006600	A/N-InvA		-1.12925	0.00287447	0.00612049	down	-1.0141	0.00726558	0.027454	down	-1.16492	0.00212189	0.0102278	down	Plant neutral invertase family protein
	Potri.001G184300	LAC2		-1.82233	2.55e-06	8.64e-06	down	-1.54035	5.91e-05	0.000472059	down	-1.26509	0.000893878	0.00493466	down	laccase 2
	Potri.014G014900	PCN		1.36801	0.000342584	0.00085244	up	1.04327	0.00597297	0.0235782	up	1.33713	0.000460904	0.00277263	up	Transducin family protein / WD-40 repeat family protein
	Potri.010G160100	WRKY57	WRKY	4.69146	3.78e-26	2.49e-24	up	4.76576	8.95e-27	3.51e-24	up	4.45022	3.76e-24	8.15e-22	up	WRKY DNA-binding protein 57
	Potri.014G136200	AHP1		2.21536	2.88e-08	1.26e-07	up	2.07524	1.79e-07	2.72e-06	up	1.89475	1.71e-06	1.96e-05	up	histidine-containing phosphotransmitter 1
	Potri.004G019700	BGLU46		-2.18498	2.6e-08	1.14e-07	down	-1.41444	0.000214452	0.00141801	down	-1.61453	2.71e-05	0.000232291	down	beta glucosidase 46
	Potri.004G058900	AT1G29200		-1.50003	8.63e-05	0.00023601	down	-1.62719	2.19e-05	0.000198689	down	-1.2183	0.00131507	0.00679115	down	O-fucosyltransferase family protein
	Potri.013G007800	AT1G56500		1.32817	0.000493154	0.00119812	up	1.07287	0.00465575	0.0192051	up	1.14169	0.00263824	0.012247	up	haloacid dehalogenase-like hydrolase family protein
	Potri.015G044100	AT3G18240		1.1844	0.00196317	0.00431417	up	1.2117	0.00153989	0.00761386	up	1.17681	0.00209261	0.0101172	up	Ribosomal protein S24/S35
	Potri.005G099200	MLO8		1.55671	5.26e-05	0.000148002	up	1.16984	0.0021728	0.0101029	up	1.48053	0.000116546	0.000840083	up	Seven transmembrane MLO family protein
	Potri.006G126000	AT3G09830		2.0281	2.09e-07	8.2e-07	up	1.82939	2.46e-06	2.83e-05	up	1.94595	5.93e-07	7.6e-06	up	Protein kinase superfamily protein
	Potri.014G005300	AT3G46730		2.6018	1.25e-10	7.37e-10	up	2.41926	1.75e-09	3.93e-08	up	2.03812	3.01e-07	4.09e-06	up	NB-ARC domain-containing disease resistance protein
	Potri.007G131200	AT2G43420		-1.05427	0.00542335	0.0109304	down	-1.07985	0.0043995	0.0183455	down	-1.28747	0.000733048	0.00414589	down	3-beta hydroxysteroid dehydrogenase/isomerase family protein
	Potri.006G039600	PPR596		1.43432	0.000187098	0.000486045	up	1.1634	0.0023015	0.0106249	up	1.24802	0.00109906	0.00588567	up	PENTATRICOPEPTIDE REPEAT 596
	Potri.007G005300	NAGS2		2.3142	5.4e-09	2.58e-08	up	2.07164	1.41e-07	2.2e-06	up	2.53888	2.12e-10	5.26e-09	up	N-acetyl-l-glutamate synthase 2
	Potri.013G156100	ASG8		-1.75926	6.63e-06	2.12e-05	down	-1.04531	0.00615314	0.0241615	down	-1.39485	0.000298289	0.00190378	down	hypothetical protein
	Potri.016G141900			-2.38043	2.25e-09	1.13e-08	down	-1.04613	0.00591392	0.0233801	down	-1.19199	0.00179078	0.00888588	down
	Potri.009G159700	AT5G21105		1.01778	0.00746578	0.0146952	up	1.08421	0.00439877	0.0183452	up	1.02932	0.00682123	0.0270345	up	Plant L-ascorbate oxidase
	Potri.009G104700	AT1G47480		2.00918	3.86e-07	1.46e-06	up	1.93609	9.45e-07	1.22e-05	up	1.67895	1.91e-05	0.000169908	up	alpha/beta-Hydrolases superfamily protein
	Potri.007G108401	ADH1		-1.44065	0.000174796	0.00045582	down	-1.41887	0.000214607	0.00141877	down	-1.56886	4.69e-05	0.000376699	down	alcohol dehydrogenase 1
	Potri.014G082600	AT1G20130		-2.41041	1.41e-09	7.28e-09	down	-2.21639	1.88e-08	3.49e-07	down	-1.41011	0.000236302	0.00155423	down	GDSL-like Lipase/Acylhydrolase superfamily protein
	Potri.017G099200	AT3G02320		1.2943	0.000710782	0.00167821	up	1.01887	0.00737428	0.0278045	up	1.08165	0.00449919	0.0192014	up	N2,N2-dimethylguanosine tRNA methyltransferase
	Potri.001G418000	NDR1		1.4465	0.000219658	0.000565323	up	1.69038	1.7e-05	0.000158237	up	1.36692	0.000471593	0.00282866	up	Late embryogenesis abundant (LEA) hydroxyproline-rich glycoprotein family
	Potri.002G263000	AT1G45160		1.3254	0.000507729	0.00123095	up	1.1179	0.00322252	0.0141446	up	1.26774	0.000869205	0.00481598	up	Protein kinase superfamily protein
	Potri.010G129800	AT1G75290		1.81703	3.37e-06	1.12e-05	up	1.50461	0.000105452	0.000773025	up	1.85732	2.09e-06	2.35e-05	up	NAD(P)-binding Rossmann-fold superfamily protein
	Potri.010G078600	AT5G43745		-3.32255	6.03e-16	7.33e-15	down	-2.90734	5.14e-13	2.14e-11	down	-2.6252	4.18e-11	1.17e-09	down	ion channel POLLUX-like protein, putative (DUF1012)
	Potri.003G065400	AT3G13840	GRAS	-1.073	0.00472926	0.00962889	down	-1.15859	0.00232407	0.0107149	down	-1.18358	0.00188555	0.00925603	down	GRAS family transcription factor
	Potri.002G056500	NPR3		2.10367	8.03e-08	3.32e-07	up	1.86524	1.63e-06	1.98e-05	up	1.7937	3.86e-06	4.09e-05	up	NPR1-like protein 3
	Potri.002G154100	NAC014	NAC	1.76726	5.19e-06	1.68e-05	up	2.18413	2.66e-08	4.79e-07	up	1.8772	1.4e-06	1.64e-05	up	NAC 014
	Potri.008G033900	AT3G47110		-1.45867	0.000135252	0.000360077	down	-1.44657	0.000152131	0.00105936	down	-1.21849	0.00133436	0.00688157	down	Leucine-rich repeat protein kinase family protein
	Potri.002G063500	AT1G71710		1.56051	4.95e-05	0.000139865	up	1.50617	8.75e-05	0.000658714	up	1.53714	6.34e-05	0.000494062	up	DNAse I-like superfamily protein
	Potri.005G167800			1.36578	0.000390576	0.00096347	up	1.15137	0.00267532	0.0120944	up	1.31923	0.000606231	0.00353442	up
	Potri.008G091600	AT3G11810		1.11619	0.00341786	0.00719709	up	1.3076	0.00063086	0.00358306	up	1.05564	0.00557745	0.0228048	up	transmembrane protein
	Potri.006G238900	AT5G19670		2.81497	3.21e-12	2.33e-11	up	2.85182	1.78e-12	6.8e-11	up	2.74989	8.84e-12	2.73e-10	up	Exostosin family protein
	Potri.009G051900	AT1G51440		3.07189	7.32e-14	6.62e-13	up	2.3612	3.7e-09	7.78e-08	up	2.26136	1.5e-08	2.65e-07	up	alpha/beta-Hydrolases superfamily protein
	Potri.013G108900	HB22	ZF-HD	3.068	1.08e-13	9.54e-13	up	2.67147	5.3e-11	1.56e-09	up	2.55147	3.22e-10	7.73e-09	up	homeobox protein 22
	Potri.001G342000	PHOT1		4.186	2.34e-22	7.75e-21	up	3.76906	4.82e-19	5.07e-17	up	3.65887	3.49e-18	2.84e-16	up	phototropin 1
	Potri.002G193800	AT2G47710		2.39309	4.18e-09	2.03e-08	up	2.1376	1.25e-07	1.97e-06	up	2.22488	4.08e-08	6.64e-07	up	Adenine nucleotide alpha hydrolases-like superfamily protein
	Potri.017G010800	RPS6		1.37878	0.000303373	0.000763204	up	1.13448	0.00280277	0.0125744	up	1.10393	0.00362325	0.0160266	up	disease resistance protein (TIR-NBS-LRR class) family
	Potri.002G096800	MYB93	MYB	-1.58119	4.4e-05	0.00012536	down	-1.36891	0.000365166	0.0022503	down	-1.15091	0.00259273	0.0120684	down	myb domain protein 93
	Potri.003G133300	RBOH F		2.9026	7.46e-13	5.88e-12	up	3.33275	5.87e-16	3.88e-14	up	2.43019	1e-09	2.2e-08	up	respiratory burst oxidase protein F
	Potri.017G139800	AT3G03210		-1.35962	0.000362565	0.000899141	down	-1.07917	0.00435878	0.0181997	down	-1.1206	0.00311126	0.0140926	down	Pmr5/Cas1p GDSL/SGNH-like acyl-esterase family protein
	Potri.004G053500	AT1G28680		-1.8234	2.78e-06	9.38e-06	down	-1.09149	0.00409432	0.0172858	down	-1.27458	0.000855916	0.00475368	down	HXXXD-type acyl-transferase family protein
	Potri.018G135702			1.94609	1.1e-06	3.91e-06	up	1.79875	6.15e-06	6.37e-05	up	1.76177	9.48e-06	9.11e-05	up
	Potri.005G056800	AT1G34300		6.46308	5.42e-37	4.61e-34	up	7.08722	1.79e-42	1.13e-38	up	6.47949	3.93e-37	6.23e-34	up	lectin protein kinase family protein
	Potri.018G025000	SYTD		-1.04912	0.00575142	0.0115436	down	-1.46291	0.000137787	0.000969544	down	-1.56839	4.69e-05	0.000377145	down	Calcium-dependent lipid-binding (CaLB domain) family protein
	Potri.002G260000	RL6	MYB_related	-3.48457	5.72e-16	6.98e-15	down	-1.57827	5.15e-05	0.000419194	down	-1.93345	1.05e-06	1.27e-05	down	RAD-like 6
	Potri.008G026700	AT1G08230		1.755	6.87e-06	2.19e-05	up	1.43101	0.000218742	0.00144473	up	1.59476	4.08e-05	0.000333061	up	Transmembrane amino acid transporter family protein
	Potri.001G152500	AT5G02890		-3.66002	5.23e-18	8.63e-17	down	-2.19395	2.46e-08	4.46e-07	down	-2.12247	6.6e-08	1.03e-06	down	HXXXD-type acyl-transferase family protein
	Potri.016G103100	LCD1		1.19463	0.00184672	0.00407805	up	1.08786	0.00448446	0.0185997	up	1.27877	0.000873831	0.00483777	up	reticulata-like protein, putative (DUF3411)
	Potri.016G074100	ILR1		1.19991	0.00178879	0.00395639	up	1.21591	0.00154823	0.00762495	up	1.01936	0.00779812	0.0303358	up	Peptidase M20/M25/M40 family protein
	Potri.008G036300	AT2G39130		5.16524	5.12e-29	6.29e-27	up	4.65884	8.5e-25	2.23e-22	up	4.66867	7.18e-25	1.82e-22	up	Transmembrane amino acid transporter family protein
	Potri.010G096000	MLP423		-2.50678	7.29e-10	3.89e-09	down	-1.20594	0.00174858	0.00843513	down	-1.38095	0.000370111	0.00229089	down	MLP-like protein 423
	Potri.002G263800	CYP721A1		2.1868	3.21e-08	1.39e-07	up	1.55849	6.1e-05	0.000485816	up	1.55843	6.15e-05	0.000480816	up	cytochrome P450, family 721, subfamily A, polypeptide 1
	Potri.010G203600	PSF2		-1.05372	0.00574271	0.0115281	down	-1.25279	0.00107492	0.00563151	down	-1.27145	0.000920985	0.00505867	down	PSF2
	Potri.007G142000	LETM1		1.75556	5.98e-06	1.92e-05	up	1.31408	0.000613539	0.00350008	up	1.61252	2.99e-05	0.000253034	up	LETM1-like protein
	Potri.010G157900	AFP2		1.79599	4.14e-06	1.36e-05	up	1.33298	0.000550772	0.00321619	up	1.31018	0.000685234	0.00392255	up	ABI five binding protein 2
	Potri.012G097300	emb1507		-1.19811	0.00156211	0.0034862	down	-1.09821	0.00365699	0.015698	down	-1.09873	0.00364739	0.0161048	down	U5 small nuclear ribonucleoprotein helicase
	Potri.T125606	AT2G11890		-2.05157	2.39e-07	9.28e-07	down	-1.1313	0.0032044	0.0140778	down	-1.5444	7.33e-05	0.000558629	down	adenylate cyclase
	Potri.005G208400			1.28367	0.00112134	0.00256206	up	1.49234	0.000155261	0.00107814	up	1.29014	0.00106013	0.00571846	up
	Potri.015G005500	AT2G46780		1.94392	7.45e-07	2.71e-06	up	1.5145	9.71e-05	0.000720114	up	1.74008	8.43e-06	8.2e-05	up	RNA-binding (RRM/RBD/RNP motifs) family protein
	Potri.001G345100	EMB3012		1.58832	3.43e-05	9.89e-05	up	1.41202	0.000215384	0.00142364	up	1.18862	0.00174715	0.00870032	up	embryo defective 3012
	Potri.007G103200	AT5G10830		1.8271	3.82e-06	1.26e-05	up	1.5722	6.35e-05	0.000503	up	1.49061	0.000147343	0.00103034	up	S-adenosyl-L-methionine-dependent methyltransferases superfamily protein
	Potri.014G065700			2.98182	1.93e-12	1.45e-11	up	2.91775	4.98e-12	1.76e-10	up	3.292	1.33e-14	6.36e-13	up
	Potri.015G088400	AT4G24805		-1.52332	8.66e-05	0.000236918	down	-1.93382	8.7e-07	1.13e-05	down	-1.31173	0.000665359	0.00383191	down	S-adenosyl-L-methionine-dependent methyltransferases superfamily protein
	Potri.014G110900	AT3G62060		1.50983	9.42e-05	0.000255657	up	1.34579	0.000475397	0.00283588	up	1.24499	0.00120599	0.00637027	up	Pectinacetylesterase family protein
	Potri.005G191900	AT1G76880	Trihelix	3.20855	7.51e-15	7.79e-14	up	2.53907	2.86e-10	7.46e-09	up	2.60292	1.12e-10	2.94e-09	up	Duplicated homeodomain-like superfamily protein
	Potri.011G056800	RLP4		2.15027	5.17e-08	2.19e-07	up	2.0712	1.45e-07	2.26e-06	up	2.01502	3e-07	4.08e-06	up	receptor like protein 4
	Potri.009G020000	AT2G27260		1.89852	5.73e-06	1.84e-05	up	2.16632	2.35e-07	3.48e-06	up	2.00966	1.6e-06	1.85e-05	up	Late embryogenesis abundant (LEA) hydroxyproline-rich glycoprotein family
	Potri.007G119800	AT1G61730	GeBP	2.11788	9.17e-08	3.76e-07	up	2.15892	5.26e-08	9.04e-07	up	2.00613	3.84e-07	5.11e-06	up	DNA-binding storekeeper protein-related transcriptional regulator
	Potri.001G024500	IMP4		1.72738	1.19e-05	3.69e-05	up	1.57502	6.14e-05	0.000488684	up	1.81818	4.21e-06	4.42e-05	up	Ribosomal RNA processing Brix domain protein
	Potri.003G034600	PEPC1		4.54266	2.77e-23	1.09e-21	up	4.47227	1.03e-22	2.04e-20	up	4.12365	5.97e-20	6.5e-18	up	Pyridoxal phosphate phosphatase-related protein
	Potri.005G092900	AT1G53530		1.26521	0.00117008	0.00266154	up	1.07935	0.00545993	0.0219032	up	1.1957	0.00213061	0.010264	up	Peptidase S24/S26A/S26B/S26C family protein
	Potri.015G021900	SWEET3		1.38186	0.00044988	0.00109949	up	1.71867	1.4e-05	0.000133765	up	1.73556	1.17e-05	0.000110251	up	Nodulin MtN3 family protein
	Potri.007G005400	WIH1		3.12034	2.76e-13	2.3e-12	up	2.84355	1.97e-11	6.28e-10	up	2.70594	1.55e-10	3.97e-09	up	cysteine-rich TM module stress tolerance protein
	Potri.014G138100	AT4G02930		1.38877	0.000323334	0.000807246	up	1.23476	0.00133635	0.00674619	up	1.24057	0.00127507	0.00665937	up	GTP binding Elongation factor Tu family protein
	Potri.009G158100	LTPG2		-3.84313	1.03e-18	1.89e-17	down	-2.8904	1.97e-12	7.49e-11	down	-2.3457	4.85e-09	9.46e-08	down	Bifunctional inhibitor/lipid-transfer protein/seed storage 2S albumin superfamily protein
	Potri.003G125000	AT5G23850		2.00921	3.26e-07	1.25e-06	up	1.78117	5.18e-06	5.47e-05	up	1.75656	6.94e-06	6.92e-05	up	O-glucosyltransferase rumi-like protein (DUF821)
	Potri.010G002300	RPL3P		1.3969	0.000283342	0.000717992	up	1.25902	0.00102913	0.00543279	up	1.33387	0.00051866	0.00307606	up	ribosomal protein L3 plastid
	Potri.005G078200	SAH7		8.62495	7.51e-34	2.76e-31	up	8.57966	1.64e-33	2.38e-30	up	8.86355	7.13e-36	9.01e-33	up	Pollen Ole e 1 allergen and extensin family protein
	Potri.010G014950	AT3G06330		-1.02354	0.00728077	0.0143659	down	-1.1689	0.00223723	0.0103652	down	-1.00427	0.00842221	0.0323931	down	RING/U-box superfamily protein
	Potri.010G095900	AT1G24030		-1.52344	8.16e-05	0.000224084	down	-1.18543	0.0019376	0.00913726	down	-1.30542	0.000676635	0.00388865	down	Protein kinase superfamily protein
	Potri.005G247000	AT1G20370		1.35111	0.000457563	0.00111717	up	1.05299	0.0060227	0.0237322	up	1.1965	0.0018558	0.00913956	up	Pseudouridine synthase family protein
	Potri.002G078900	PTAC6		1.87315	1.92e-06	6.6e-06	up	1.38116	0.000383168	0.00234507	up	1.4649	0.000171077	0.00117556	up	plastid transcriptionally active 6
	Potri.005G039900	ESL1		-2.49462	4.77e-10	2.61e-09	down	-1.90508	1.05e-06	1.34e-05	down	-1.58349	4.15e-05	0.000338093	down	ERD (early response to dehydration) six-like 1
	Potri.004G164000	ASE1		1.80294	3.91e-06	1.29e-05	up	1.66095	1.96e-05	0.00018018	up	1.43255	0.000216401	0.00143881	up	GLN phosphoribosyl pyrophosphate amidotransferase 1
	Potri.003G198200	AT2G11890		-1.57362	5.72e-05	0.000160427	down	-2.23901	2.43e-08	4.41e-07	down	-1.71478	1.31e-05	0.000121771	down	adenylate cyclase
	Potri.004G151600	AT1G49350		1.96852	6.08e-07	2.23e-06	up	1.80817	4.16e-06	4.51e-05	up	1.70125	1.43e-05	0.000130837	up	pfkB-like carbohydrate kinase family protein
	Potri.001G143500	AT5G46640		1.8871	1.63e-06	5.67e-06	up	1.5606	6.41e-05	0.000506725	up	1.57821	5.38e-05	0.000426765	up	AT hook motif DNA-binding family protein
	Potri.003G128000	GL3	bHLH	1.4446	0.000168211	0.000440358	up	1.26671	0.00092278	0.00495536	up	1.16025	0.00236639	0.0112048	up	basic helix-loop-helix (bHLH) DNA-binding superfamily protein
	Potri.010G082400	AT4G14740		1.69901	1.23e-05	3.78e-05	up	1.57032	4.99e-05	0.000407818	up	1.77504	5.12e-06	5.25e-05	up	auxin canalization protein (DUF828)
	Potri.006G114900	AT2G36350		1.51927	8.03e-05	0.000220776	up	1.52262	7.71e-05	0.000590461	up	1.63875	2.22e-05	0.000193985	up	Protein kinase superfamily protein
	Potri.001G102600	AT4G11655		2.42289	3.76e-09	1.83e-08	up	2.11597	2.13e-07	3.18e-06	up	1.89814	3.06e-06	3.33e-05	up	Uncharacterized protein family (UPF0497)
	Potri.009G042400	PTR1		1.61527	3.11e-05	9.01e-05	up	1.66506	1.78e-05	0.000165515	up	1.1551	0.00264372	0.0122632	up	peptide transporter 1
	Potri.008G125500	AT1G66920		1.65811	1.83e-05	5.49e-05	up	1.70652	1.05e-05	0.00010338	up	1.51727	8.33e-05	0.000627701	up	Protein kinase superfamily protein
	Potri.011G147100	AT4G10390		1.86252	2.21e-06	7.56e-06	up	1.92244	1.06e-06	1.35e-05	up	1.7332	9.95e-06	9.49e-05	up	Protein kinase superfamily protein
	Potri.008G169500	NPGR2		1.04845	0.00591793	0.01186	up	1.17953	0.00199631	0.00938241	up	1.008	0.00809461	0.0313057	up	no pollen germination related 2
	Potri.018G091200	AT2G18890		-1.3603	0.000434286	0.00106384	down	-1.27773	0.000900303	0.00485184	down	-1.10825	0.00386168	0.0169097	down	Protein kinase superfamily protein
	Potri.001G323700	AT4G25040		-2.30128	1.07e-08	4.92e-08	down	-1.63786	2.69e-05	0.000236926	down	-1.39821	0.000310459	0.0019735	down	Uncharacterized protein family (UPF0497)
	Potri.018G120300	AT5G11090		-1.5429	0.000100519	0.000271674	down	-2.12651	1.72e-07	2.63e-06	down	-1.91641	2.03e-06	2.29e-05	down	serine-rich protein-like protein
	Potri.002G171900	AT4G00980		1.38562	0.000337679	0.000840833	up	1.16507	0.00246765	0.0112672	up	1.17012	0.00237785	0.0112529	up	zinc knuckle (CCHC-type) family protein
	Potri.018G139700	PIRL6		3.55567	1.62e-16	2.13e-15	up	3.3227	7.92e-15	4.31e-13	up	2.89362	7.62e-12	2.38e-10	up	plant intracellular ras group-related LRR 6
	Potri.002G081800	ALDH3H1		-1.28447	0.000827411	0.0019351	down	-1.78561	4.72e-06	5.05e-05	down	-1.38137	0.000335774	0.00211117	down	aldehyde dehydrogenase 3H1
	Potri.008G108100	BXL1		-2.1684	3.34e-08	1.45e-07	down	-2.12211	5.96e-08	1.01e-06	down	-1.72204	8.24e-06	8.04e-05	down	beta-xylosidase 1
	Potri.012G048500	HON4		1.28676	0.000804509	0.00188571	up	1.31313	0.000627589	0.0035668	up	1.14824	0.00271926	0.0125701	up	winged-helix DNA-binding transcription factor family protein
	Potri.001G279400	AT2G30090		-1.78465	4.46e-06	1.46e-05	down	-1.13231	0.00294876	0.0131281	down	-1.5165	8.32e-05	0.000627195	down	Acyl-CoA N-acyltransferases (NAT) superfamily protein
	Potri.001G299600	AT2G15220		5.30615	5.29e-23	1.98e-21	up	5.74412	1.57e-26	5.82e-24	up	5.05224	4.96e-21	6.71e-19	up	Plant basic secretory protein (BSP) family protein
	Potri.004G095400	LPP3		1.10027	0.00442551	0.00908203	up	1.1492	0.00295207	0.0131395	up	1.22897	0.00150579	0.0076603	up	lipid phosphate phosphatase 3
	Potri.013G040100	ATB2		1.64692	2.99e-05	8.7e-05	up	1.25674	0.00133705	0.00674873	up	1.705	1.58e-05	0.000143698	up	NAD(P)-linked oxidoreductase superfamily protein
	Potri.018G135901	AT1G07650		2.21161	7.5e-08	3.11e-07	up	2.03907	6.37e-07	8.54e-06	up	1.69959	3.1e-05	0.000261233	up	Leucine-rich repeat transmembrane protein kinase
	Potri.013G033101	PES1		-1.87493	1.62e-06	5.64e-06	down	-1.47502	0.000128081	0.000910057	down	-1.46788	0.000139793	0.00098396	down	Esterase/lipase/thioesterase family protein
	Potri.006G007600	HYR1		2.83212	6.29e-12	4.4e-11	up	2.61268	1.7e-10	4.64e-09	up	2.40754	3.31e-09	6.62e-08	up	UDP-Glycosyltransferase superfamily protein
	Potri.006G036200	AAE11		-1.58661	4.26e-05	0.000121578	down	-1.15544	0.00250619	0.0114157	down	-1.52631	7.98e-05	0.000604369	down	AMP-dependent synthetase and ligase family protein
	Potri.007G039500	ASL1	LBD	-1.77993	5.07e-06	1.65e-05	down	-1.77186	5.36e-06	5.65e-05	down	-1.45671	0.000158402	0.00109973	down	ASYMMETRIC LEAVES 2-like 1
	Potri.017G132500	AT5G16940		1.06647	0.00716394	0.0141546	up	1.00599	0.0110886	0.0390415	up	1.11273	0.00501698	0.0208109	up	carbon-sulfur lyase
	Potri.006G166600	AT2G18890		-1.49372	0.000123527	0.000330197	down	-1.27794	0.000918406	0.00493567	down	-1.92719	1.1e-06	1.32e-05	down	Protein kinase superfamily protein
	Potri.010G005400	AT5G11240		1.68148	1.46e-05	4.45e-05	up	1.55038	6.05e-05	0.00048261	up	1.40155	0.000276014	0.00177952	up	transducin family protein / WD-40 repeat family protein
	Potri.018G087800	AT2G19870		1.38068	0.000339483	0.000845146	up	1.22554	0.00141446	0.0070739	up	1.14332	0.00288011	0.0132225	up	tRNA/rRNA methyltransferase (SpoU) family protein
	Potri.008G151300	KMS1		1.89719	1.33e-06	4.69e-06	up	1.60887	3.6e-05	0.000307775	up	1.33375	0.000576969	0.00338332	up	SNARE associated Golgi protein family
	Potri.014G020500	CYP81D8		2.09787	1.43e-07	5.71e-07	up	1.91004	1.46e-06	1.79e-05	up	1.6887	1.91e-05	0.000169478	up	cytochrome P450, family 81, subfamily D, polypeptide 8
	Potri.006G129600	UBQ3		1.69497	1.78e-05	5.35e-05	up	1.14355	0.00347814	0.0150419	up	1.32038	0.000768964	0.00432238	up	polyubiquitin 3
	Potri.007G091800	UNE2		1.43311	0.000196944	0.000510092	up	1.23382	0.00128452	0.0065423	up	1.36709	0.000375416	0.00231838	up	Major facilitator superfamily protein
	Potri.007G108500	ADH1		-1.61099	3.68e-05	0.000105884	down	-1.1816	0.00212018	0.00989258	down	-1.27678	0.000945829	0.00517557	down	alcohol dehydrogenase 1
	Potri.004G060800	AT1G29270		-1.89181	2.3e-06	7.85e-06	down	-1.60248	4.81e-05	0.000395206	down	-1.7423	1.15e-05	0.00010812	down	transcription factor bHLH35-like protein
	Potri.010G158500	AT1G10380		2.71334	6.81e-11	4.18e-10	up	2.29745	2.33e-08	4.24e-07	up	2.39444	6.49e-09	1.24e-07	up	Putative membrane lipoprotein
	Potri.009G050100	AT1G50450		1.83067	3.66e-06	1.21e-05	up	1.47665	0.000167343	0.00114945	up	1.92863	1.12e-06	1.35e-05	up	Saccharopine dehydrogenase
	Potri.002G143600	AT1G02040		-2.30544	6.67e-09	3.15e-08	down	-1.93701	7.23e-07	9.56e-06	down	-1.9666	5.25e-07	6.81e-06	down	C2H2-type zinc finger family protein
	Potri.010G232500	AT3G10530		1.44574	0.000182851	0.000475791	up	1.06129	0.00565957	0.0225923	up	1.35863	0.000427138	0.00260139	up	Transducin/WD40 repeat-like superfamily protein
	Potri.003G098301			-2.62806	3.2e-10	1.78e-09	down	-1.73074	1.31e-05	0.000126195	down	-1.76738	9.62e-06	9.22e-05	down
	Potri.010G235000	PTL	Trihelix	1.40364	0.000308889	0.000775179	up	1.45999	0.000176224	0.00120146	up	1.49982	0.000118844	0.000852413	up	Duplicated homeodomain-like superfamily protein
	Potri.014G085500	GPAT8		-2.12572	7e-08	2.91e-07	down	-2.52212	3.09e-10	8.02e-09	down	-2.73351	1.52e-11	4.54e-10	down	glycerol-3-phosphate acyltransferase 8
	Potri.001G381900	AT1G68470		-2.03719	2.41e-07	9.35e-07	down	-1.60205	3.51e-05	0.000301046	down	-1.44418	0.000182314	0.00124346	down	Exostosin family protein
	Potri.001G173500	PWP2		1.71775	1.03e-05	3.19e-05	up	1.48382	0.000126666	0.000901661	up	1.62493	2.88e-05	0.000244794	up	periodic tryptophan protein 2
	Potri.015G064800	RTM2		-1.2524	0.00133838	0.0030182	down	-1.67009	2.43e-05	0.000216715	down	-1.38413	0.00041626	0.00253958	down	HSP20-like chaperones superfamily protein
	Potri.012G067100	AT5G61260		-1.19373	0.00184941	0.00408348	down	-1.03269	0.00677791	0.025923	down	-1.02862	0.00705959	0.0278432	down	Plant calmodulin-binding protein-like protein
	Potri.016G065400	AT5G06550		1.42303	0.000232044	0.000595136	up	1.16384	0.00247156	0.0112815	up	1.13504	0.00315905	0.014272	up	transferring glycosyl group transferase
	Potri.008G154301	AT4G14820		1.37183	0.00143129	0.00321338	up	1.98199	3.47e-06	3.85e-05	up	1.36094	0.00153299	0.0077828	up	Pentatricopeptide repeat (PPR) superfamily protein
	Potri.012G076400	PUB38		1.50339	0.000114466	0.000307344	up	1.37992	0.000383082	0.00234496	up	1.2815	0.000961748	0.0052495	up	plant U-box 38
	Potri.005G032300	NMNAT		1.47879	0.000180479	0.00047004	up	1.2443	0.00155237	0.00763339	up	1.37453	0.000487474	0.0029164	up	nicotinate/nicotinamide mononucleotide adenyltransferase
	Potri.019G128000	AT5G58370		1.47919	0.000138749	0.000369049	up	1.13876	0.00315023	0.0138721	up	1.4717	0.000149288	0.00104269	up	P-loop containing nucleoside triphosphate hydrolases superfamily protein
	Potri.018G001600	NAGK		1.55968	8.41e-05	0.000230451	up	1.54804	9.24e-05	0.000692081	up	1.55023	9.22e-05	0.000686612	up	N-acetyl-l-glutamate kinase
	Potri.001G290600	SAG101		4.42006	4.45e-22	1.4e-20	up	3.86294	9.19e-18	7.89e-16	up	4.42862	3.75e-22	6.28e-20	up	senescence-associated gene 101
	Potri.007G018400	ROT3		3.06002	3.04e-13	2.52e-12	up	2.86771	5.96e-12	2.08e-10	up	2.85675	7.28e-12	2.28e-10	up	Cytochrome P450 superfamily protein
	Potri.014G117300	GA2OX6		-1.61998	3.35e-05	9.66e-05	down	-2.40882	2.22e-09	4.88e-08	down	-1.50143	0.000111807	0.000812469	down	gibberellin 2-oxidase 6
	Potri.002G157300	PLIM2b		-2.67305	6.87e-11	4.21e-10	down	-2.2586	1.65e-08	3.1e-07	down	-1.90203	1.48e-06	1.73e-05	down	GATA type zinc finger transcription factor family protein
	Potri.009G106100	AT4G33945		-1.46519	0.000157658	0.000414537	down	-1.22763	0.00140026	0.00702105	down	-1.31407	0.000655244	0.00378004	down	ARM repeat superfamily protein
	Potri.011G053500	AT4G20980		-1.04523	0.00619165	0.0123716	down	-1.45373	0.000165071	0.00113541	down	-1.29633	0.000745782	0.00420564	down	Eukaryotic translation initiation factor 3 subunit 7 (eIF-3)
	Potri.006G240400	AT5G11550		1.07701	0.00558549	0.0112341	up	1.24578	0.00136677	0.00688281	up	1.06166	0.00628657	0.0252019	up	ARM repeat superfamily protein
	Potri.016G054400	AT2G41870		-1.45356	0.000194689	0.000504787	down	-1.52275	9.5e-05	0.000707557	down	-1.42777	0.000251656	0.0016416	down	Remorin family protein
	Potri.015G067200	AT1G74790		3.73886	3.63e-18	6.16e-17	up	3.32723	4.23e-15	2.48e-13	up	3.42146	8.77e-16	4.98e-14	up	catalytics
	Potri.003G154301			-1.48939	0.000168684	0.000441431	down	-1.04715	0.00714046	0.0270633	down	-1.59575	6.07e-05	0.000475118	down
	Potri.017G143700	AT3G14470		-1.24817	0.00111861	0.00255647	down	-1.08387	0.00445528	0.0185316	down	-1.27829	0.000854762	0.00474803	down	NB-ARC domain-containing disease resistance protein
	Potri.001G265400	CCD1		2.37135	4.34e-09	2.1e-08	up	2.03571	3.59e-07	5.1e-06	up	1.76219	9.54e-06	9.17e-05	up	carotenoid cleavage dioxygenase 1
	Potri.001G030750	NRPA2		1.96402	5.27e-07	1.95e-06	up	1.54889	6.33e-05	0.000501795	up	1.45453	0.000167928	0.00115665	up	nuclear RNA polymerase A2
	Potri.005G032600	LOX1		1.33518	0.000555597	0.00133706	up	1.8592	2e-06	2.36e-05	up	1.61822	3.18e-05	0.000266603	up	lipoxygenase 1
	Potri.009G143400	AT4G38380		1.83276	3.37e-06	1.12e-05	up	1.53147	9.24e-05	0.0006921	up	1.51924	0.000105519	0.000772898	up	MATE efflux family protein
	Potri.007G100600	PAD4		2.37869	2.41e-09	1.2e-08	up	2.33986	4.12e-09	8.57e-08	up	2.47093	6.4e-10	1.44e-08	up	alpha/beta-Hydrolases superfamily protein
	Potri.011G126001	AT4G27300		2.09543	1.44e-07	5.74e-07	up	2.0337	3.11e-07	4.48e-06	up	2.3521	4.55e-09	8.92e-08	up	S-locus lectin protein kinase family protein
	Potri.006G090700	AT5G02050		1.72084	1.41e-05	4.33e-05	up	1.60192	5.03e-05	0.000411381	up	1.29372	0.0010169	0.00551774	up	Mitochondrial glycoprotein family protein
	Potri.011G151200	AT4G10550		1.40022	0.000289194	0.00073059	up	1.09215	0.00445661	0.0185349	up	1.13612	0.00312354	0.014139	up	Subtilase family protein
	Potri.010G070800	XBAT35		5.12756	1.87e-26	1.3e-24	up	4.95382	4.81e-25	1.34e-22	up	4.80256	8.35e-24	1.77e-21	up	hypothetical protein
	Potri.003G045800	APPR6		1.5058	0.000131682	0.000350949	up	1.5516	8.13e-05	0.000618758	up	1.20617	0.00210601	0.0101693	up	Tetratricopeptide repeat (TPR)-like superfamily protein
	Potri.012G016400	AT5G52990		-1.68356	1.86e-05	5.59e-05	down	-1.7026	1.45e-05	0.000137448	down	-1.71986	1.23e-05	0.000115468	down	SNARE-like superfamily protein
	Potri.003G175500	AT1G04660		-3.0992	6.54e-13	5.19e-12	down	-2.22017	4.98e-08	8.58e-07	down	-1.74491	1.25e-05	0.000116587	down	glycine-rich protein
	Potri.001G053000	AT1G04650		-1.69296	1.31e-05	4.04e-05	down	-1.1588	0.00240386	0.0110346	down	-1.15888	0.00242546	0.0114425	down	holliday junction resolvase
	Potri.005G228100	AT4G36550		3.19249	2.63e-14	2.53e-13	up	3.14196	5.93e-14	2.84e-12	up	3.0209	4.28e-13	1.63e-11	up	ARM repeat superfamily protein
	Potri.002G054400	TBL10		1.361	0.000413162	0.00101581	up	1.09676	0.00422841	0.0177831	up	1.20897	0.00165561	0.00832051	up	trichome birefringence-like protein (DUF828)
	Potri.002G205800	TPK1		1.56684	6.69e-05	0.000186095	up	1.23198	0.00161221	0.00788427	up	1.30211	0.000875651	0.00484554	up	thiamin pyrophosphokinase1
	Potri.001G051300			2.50249	1.68e-09	8.57e-09	up	2.26387	4.14e-08	7.24e-07	up	2.28067	3.43e-08	5.67e-07	up
	Potri.003G106800	SWI1		3.71931	8.78e-18	1.39e-16	up	3.18491	7.11e-14	3.36e-12	up	3.76647	3.79e-18	3.06e-16	up	SWITCH1
	Potri.011G146200	AT3G51510		-1.23611	0.00311093	0.00659417	down	-1.26084	0.00243171	0.0111346	down	-1.03842	0.0118965	0.0428804	down	transmembrane protein
	Potri.015G085300	QS		2.21063	2.85e-08	1.25e-07	up	1.82506	3.63e-06	4.01e-05	up	1.88107	1.88e-06	2.14e-05	up	quinolinate synthase
	Potri.008G194300	AT1G27070		1.65031	2.92e-05	8.52e-05	up	1.38347	0.0004267	0.00258338	up	1.4739	0.00018104	0.00123646	up	5'-AMP-activated protein kinase-like protein
	Potri.006G108100	LP1		-3.34724	3.29e-13	2.71e-12	down	-5.83064	3.53e-24	8.2e-22	down	-4.81172	3.58e-20	4.06e-18	down	lipid transfer protein 1
	Potri.016G011601	AT1G53440		3.23771	9.41e-15	9.61e-14	up	2.90627	1.98e-12	7.52e-11	up	2.20891	4.91e-08	7.83e-07	up	Leucine-rich repeat transmembrane protein kinase
	Potri.002G213500	SWA1		1.65749	2.14e-05	6.4e-05	up	1.36289	0.000435974	0.00263405	up	1.30716	0.000738873	0.0041741	up	transducin family protein / WD-40 repeat family protein
	Potri.001G041268	MT2A		-2.36485	5.66e-08	2.38e-07	down	-1.01298	0.0116414	0.040646	down	-1.23107	0.00247325	0.0116208	down	metallothionein 2A
	Potri.007G067000	CYP59		2.14671	1.49e-07	5.94e-07	up	1.44138	0.000361759	0.00223246	up	1.80657	8.68e-06	8.42e-05	up	cyclophilin 59
	Potri.014G094600			1.28454	0.00157506	0.00351263	up	1.26808	0.00175439	0.00845508	up	1.39335	0.000611382	0.00356057	up
	Potri.010G236400	AT3G44590		2.64436	3.71e-10	2.06e-09	up	1.63618	8.48e-05	0.000642258	up	2.09344	5.51e-07	7.1e-06	up	60S acidic ribosomal protein family
	Potri.016G062600	AT3G11964		2.03643	1.95e-07	7.66e-07	up	1.44833	0.000169187	0.00116005	up	1.61777	2.87e-05	0.000244134	up	RIBOSOMAL RNA PROCESSING 5
	Potri.006G007200	HYR1		2.21967	4.2e-08	1.8e-07	up	1.15431	0.00373004	0.0159722	up	1.6639	3.25e-05	0.000271867	up	UDP-Glycosyltransferase superfamily protein
	Potri.005G053150			-2.21056	8.53e-07	3.08e-06	down	-2.61771	1.1e-08	2.13e-07	down	-1.82765	2.85e-05	0.000242011	down
	Potri.017G062400	AT4G18930		2.23469	4.93e-08	2.09e-07	up	1.44402	0.000361649	0.00223217	up	1.82556	7.25e-06	7.2e-05	up	RNA ligase/cyclic nucleotide phosphodiesterase family protein
	Potri.007G120800	CRK10		3.16117	9.17e-14	8.2e-13	up	2.57368	6.99e-10	1.69e-08	up	2.96448	2.08e-12	7.14e-11	up	cysteine-rich RLK (RECEPTOR-like protein kinase) 10
	Potri.015G109400	AT5G07360		1.62491	3.53e-05	0.000101712	up	1.37729	0.000424067	0.00256878	up	1.43384	0.000249236	0.00162794	up	Amidase family protein
	Potri.009G045900	AGL62	M-type_MADS	-1.80303	7.78e-06	2.46e-05	down	-1.81793	6.11e-06	6.34e-05	down	-1.86878	3.88e-06	4.1e-05	down	AGAMOUS-like 62
	Potri.008G189700	PERK12		1.9139	1.23e-06	4.35e-06	up	1.95142	7.69e-07	1.01e-05	up	1.31644	0.000733694	0.00414888	up	Protein kinase superfamily protein
	Potri.018G121100	Phox1		-1.87123	1.6e-06	5.59e-06	down	-2.05582	1.6e-07	2.46e-06	down	-2.16073	4.29e-08	6.95e-07	down	Octicosapeptide/Phox/Bem1p (PB1) domain-containing protein / tetratricopeptide repeat (TPR)-containing protein
	Potri.010G097200	AT1G10850		2.30769	8.64e-09	4.02e-08	up	2.45986	9.94e-10	2.34e-08	up	2.25307	1.8e-08	3.15e-07	up	Leucine-rich repeat protein kinase family protein
	Potri.008G147000	AT1G24095		1.52926	0.000145056	0.000385119	up	1.33123	0.000905671	0.00487625	up	1.12705	0.00498711	0.0207087	up	Putative thiol-disulfide oxidoreductase DCC
	Potri.002G041000	AT2G42450		1.45924	0.000195863	0.000507453	up	1.03178	0.0080542	0.0299759	up	1.04445	0.00737252	0.0289139	up	alpha/beta-Hydrolases superfamily protein
	Potri.002G131300	ARI8		1.59574	5.22e-05	0.000146995	up	1.71756	1.37e-05	0.000131312	up	1.51693	0.00011772	0.000845815	up	IBR domain-containing protein
	Potri.016G119500	mSFC1		1.12988	0.00424967	0.00877709	up	1.47151	0.000202835	0.00135067	up	1.19976	0.0023977	0.0113361	up	Mitochondrial substrate carrier family protein
	Potri.008G214900	AT5G18590		2.09818	1.45e-07	5.81e-07	up	2.0023	4.81e-07	6.61e-06	up	1.7698	7.82e-06	7.68e-05	up	Galactose oxidase/kelch repeat superfamily protein
	Potri.002G171300	AT3G61770		1.87837	4.56e-06	1.49e-05	up	1.61206	7.74e-05	0.000592782	up	1.5245	0.000189452	0.00128661	up	Acid phosphatase/vanadium-dependent haloperoxidase-related protein
	Potri.001G035600	AT5G07900		2.35361	1.69e-08	7.61e-08	up	2.23193	8.01e-08	1.33e-06	up	1.75313	2.31e-05	0.000201686	up	Mitochondrial transcription termination factor family protein
	Potri.013G053600	AT5G15010		1.96912	7.96e-07	2.89e-06	up	2.1378	9.27e-08	1.52e-06	up	1.40047	0.00038914	0.00238749	up	Tetratricopeptide repeat (TPR)-like superfamily protein
	Potri.001G422000			-1.82364	5.35e-06	1.73e-05	down	-1.74946	1.07e-05	0.000104944	down	-2.28167	2.47e-08	4.19e-07	down
	Potri.014G077400	TRM9		2.39815	5.59e-09	2.67e-08	up	2.41253	4.44e-09	9.2e-08	up	1.82876	7.11e-06	7.08e-05	up	DUF4378 domain protein
	Potri.005G212800	AT5G26110		1.6711	2.1e-05	6.26e-05	up	1.43846	0.000232356	0.0015234	up	1.50624	0.000119328	0.000855181	up	Protein kinase superfamily protein
	Potri.001G293300	AT4G35270	Nin-like	2.12974	1.47e-07	5.86e-07	up	1.68711	2.63e-05	0.000232097	up	2.49385	1.05e-09	2.3e-08	up	Plant regulator RWP-RK family protein
	Potri.010G044601	AT1G58400		3.11484	2.29e-13	1.93e-12	up	2.53618	1.36e-09	3.13e-08	up	2.4468	4.9e-09	9.55e-08	up	Disease resistance protein (CC-NBS-LRR class) family
	Potri.012G103400	TIM8		2.84196	4.82e-09	2.32e-08	up	2.52913	2e-07	3.02e-06	up	2.268	3.83e-06	4.06e-05	up	translocase inner membrane subunit 8
	Potri.004G161000	BZS1	DBB	-2.66797	1.13e-10	6.71e-10	down	-1.88542	1.93e-06	2.28e-05	down	-2.90948	3.62e-12	1.19e-10	down	B-box zinc finger family protein
	Potri.016G136000	AT5G01870		-3.32533	2.28e-14	2.21e-13	down	-8.24606	4.6e-36	8.45e-33	down	-5.30605	2.06e-25	5.8e-23	down	Bifunctional inhibitor/lipid-transfer protein/seed storage 2S albumin superfamily protein
	Potri.014G005400	AT3G14460		1.54679	6.27e-05	0.000174996	up	1.41507	0.00023906	0.00156295	up	1.12685	0.00328762	0.014763	up	LRR and NB-ARC domains-containing disease resistance protein
	Potri.017G073700	TBL22		2.62331	3.7e-10	2.05e-09	up	2.66911	1.85e-10	5.02e-09	up	2.38288	1.05e-08	1.91e-07	up	TRICHOME BIREFRINGENCE-LIKE 22
	Potri.006G007300	HYR1		3.16419	2.13e-13	1.8e-12	up	2.71278	1.97e-10	5.32e-09	up	2.38497	1.92e-08	3.33e-07	up	UDP-Glycosyltransferase superfamily protein
	Potri.004G186200	AT3G44610		3.72867	2.11e-16	2.73e-15	up	2.77457	5.28e-10	1.31e-08	up	3.15942	1.96e-12	6.77e-11	up	Protein kinase superfamily protein
	Potri.001G094200	CIP1		1.91009	1.3e-06	4.57e-06	up	1.60542	4.13e-05	0.000346743	up	1.6594	2.33e-05	0.000202805	up	COP1-interactive protein 1
	Potri.015G074300	AtVEX1		2.3636	1.76e-08	7.89e-08	up	2.38061	1.34e-08	2.56e-07	up	2.01567	1.39e-06	1.63e-05	up	Nodulin MtN3 family protein
	Potri.010G199900	AT3G11420		1.6541	2.43e-05	7.18e-05	up	1.40362	0.000315023	0.00198515	up	1.36771	0.000447806	0.00270835	up	beta-1,3-N-acetylglucosaminyltransferase lunatic protein, putative (DUF604)
	Potri.008G147300	AT1G60160		-1.46954	0.000162436	0.000426201	down	-2.27819	1.43e-08	2.7e-07	down	-2.17308	5.97e-08	9.37e-07	down	Potassium transporter family protein
	Potri.002G010532	CYP87A2		2.19536	3.96e-07	1.5e-06	up	2.01714	3.04e-06	3.43e-05	up	1.86825	1.59e-05	0.000144174	up	cytochrome P450, family 87, subfamily A, polypeptide 2
	Potri.013G109100	AT1G14060		1.78962	2.71e-05	7.94e-05	up	1.39925	0.00102092	0.00539432	up	1.97093	3.8e-06	4.02e-05	up	GCK domain-containing protein
	Potri.006G052300	AT5G54970		1.88691	2.17e-05	6.45e-05	up	1.393	0.00180723	0.0086654	up	1.32249	0.0032497	0.0146115	up	hypothetical protein
	Potri.003G196600	AT4G29050		3.51331	1.4e-15	1.62e-14	up	3.55339	6.79e-16	4.47e-14	up	2.97445	7.56e-12	2.37e-10	up	Concanavalin A-like lectin protein kinase family protein
	Potri.010G195500	UGT76B1		2.0365	2.54e-07	9.84e-07	up	1.5446	7.57e-05	0.000582005	up	1.40177	0.000318593	0.00201859	up	UDP-Glycosyltransferase superfamily protein
	Potri.015G128500	AT4G25250		-2.72867	4.16e-10	2.29e-09	down	-1.81637	9.44e-06	9.36e-05	down	-2.36028	2.51e-08	4.26e-07	down	Plant invertase/pectin methylesterase inhibitor superfamily protein
	Potri.002G041700	SUP	C2H2	-2.87912	1.66e-10	9.67e-10	down	-2.21653	2.1e-07	3.14e-06	down	-2.00842	2.25e-06	2.51e-05	down	C2H2 and C2HC zinc fingers superfamily protein
	Potri.002G154000	NAC014	NAC	3.85418	4.4e-18	7.35e-17	up	3.62862	2.07e-16	1.5e-14	up	3.14635	5.73e-13	2.15e-11	up	NAC 014
	Potri.002G060600	AT3G58830		1.28135	0.00145304	0.0032601	up	1.26915	0.00156715	0.0076941	up	1.45044	0.00031363	0.00199148	up	haloacid dehalogenase (HAD) superfamily protein
	Potri.005G176900	AT1G66810	C3H	1.63906	3.35e-05	9.68e-05	up	1.11175	0.00455443	0.0188518	up	1.28893	0.00103932	0.00562276	up	Zinc finger C-x8-C-x5-C-x3-H type family protein
	Potri.001G266900	FRD3		2.34236	1.17e-08	5.37e-08	up	2.45815	2.31e-09	5.07e-08	up	1.86471	4.66e-06	4.83e-05	up	MATE efflux family protein
	Potri.005G255400	TMT2		-1.62305	3.16e-05	9.16e-05	down	-2.1024	1.16e-07	1.85e-06	down	-2.10248	1.22e-07	1.8e-06	down	tonoplast monosaccharide transporter2
	Potri.001G440250			3.29722	3.5e-13	2.87e-12	up	3.46809	2.15e-14	1.09e-12	up	2.60103	7.91e-09	1.47e-07	up
	Potri.010G010800	AT4G15960		-2.56151	6.58e-10	3.53e-09	down	-2.63766	1.91e-10	5.16e-09	down	-2.05489	3.49e-07	4.68e-06	down	alpha/beta-Hydrolases superfamily protein
	Potri.001G446966	AT4G27190		-1.92587	1.19e-06	4.21e-06	down	-1.51575	9.99e-05	0.000738199	down	-1.4666	0.000166205	0.00114592	down	NB-ARC domain-containing disease resistance protein
	Potri.010G123801	IPT1		2.71779	2.78e-10	1.56e-09	up	2.64189	7.66e-10	1.84e-08	up	2.84315	4.45e-11	1.24e-09	up	isopentenyltransferase 1
	Potri.006G045900	AT5G03990		2.3286	3.07e-08	1.34e-07	up	2.10866	4.74e-07	6.53e-06	up	1.72247	3.81e-05	0.000313908	up	FK506-binding-like protein
	Potri.001G121350			-1.04677	0.00850869	0.0165888	down	-1.17846	0.00310806	0.0137164	down	-1.24658	0.0018681	0.00918587	down
	Potri.005G242500	AT5G42150		2.39943	1.52e-08	6.88e-08	up	2.31134	4.59e-08	7.96e-07	up	1.95955	3.4e-06	3.65e-05	up	Glutathione S-transferase family protein
	Potri.017G136266	AT3G14470		3.11191	1.23e-13	1.08e-12	up	2.57103	4.79e-10	1.2e-08	up	2.64268	1.75e-10	4.44e-09	up	NB-ARC domain-containing disease resistance protein
	Potri.015G056900	HSP101		2.05305	2.92e-07	1.12e-06	up	1.76159	9.37e-06	9.3e-05	up	1.64161	3.54e-05	0.000293966	up	heat shock protein 101
	Potri.004G068100	AT5G23350		3.54708	6.53e-14	5.95e-13	up	3.69597	5.87e-15	3.28e-13	up	3.41913	4.63e-13	1.76e-11	up	GRAM domain protein/ABA-responsive-like protein
	Potri.008G212300			-2.91342	8.94e-12	6.12e-11	down	-3.63695	4.78e-16	3.21e-14	down	-3.74959	1.35e-16	8.62e-15	down
	Potri.018G138500	AT1G50180		2.79267	1.62e-11	1.07e-10	up	2.86305	5.41e-12	1.9e-10	up	2.50666	1.1e-09	2.4e-08	up	NB-ARC domain-containing disease resistance protein
	Potri.015G004700	AT5G47700		2.01891	2.12e-06	7.26e-06	up	1.66567	8.78e-05	0.000660741	up	1.35052	0.00155968	0.00790563	up	60S acidic ribosomal protein family
	Potri.004G190500	AT2G27180		2.6393	7.56e-10	4.02e-09	up	2.37686	2.53e-08	4.57e-07	up	2.29169	8.04e-08	1.23e-06	up	hypothetical protein
	Potri.018G084100	AT4G28840		-1.42626	0.000375862	0.000929736	down	-1.81956	7.78e-06	7.88e-05	down	-1.48317	0.000220237	0.00146069	down	mediator of RNA polymerase II transcription subunit
	Potri.005G234300	emb1967		1.57999	5.21e-05	0.000146688	up	1.34576	0.000532796	0.00312851	up	1.33012	0.000621314	0.00360998	up	Forkhead-associated (FHA) domain-containing protein
	Potri.001G369900	AT5G66520		1.70584	2.26e-05	6.73e-05	up	1.38804	0.00053123	0.00312141	up	1.33628	0.000859789	0.00477215	up	Tetratricopeptide repeat (TPR)-like superfamily protein
	Potri.003G176700	TT4		-1.79823	5.43e-06	1.75e-05	down	-6.03256	3.97e-31	3.37e-28	down	-5.74486	2.56e-29	1.4e-26	down	Chalcone and stilbene synthase family protein
	Potri.019G081250	AT2G29500		1.69785	8.36e-05	0.00022916	up	1.41796	0.00101583	0.00537149	up	1.44091	0.000879479	0.00486595	up	HSP20-like chaperones superfamily protein
	Potri.006G033400	AT5G48570		-1.38843	0.000433261	0.00106155	down	-1.47312	0.000190252	0.00128231	down	-1.94756	1.42e-06	1.66e-05	down	FKBP-type peptidyl-prolyl cis-trans isomerase family protein
	Potri.009G020700	APK2A		2.53664	1.78e-09	9.04e-09	up	2.03097	1.19e-06	1.49e-05	up	1.74169	3.04e-05	0.000256602	up	protein kinase 2A
	Potri.019G095600	AT5G60030		3.70535	5.44e-15	5.78e-14	up	3.46695	2.23e-13	9.78e-12	up	3.61647	2.21e-14	1.03e-12	up	hypothetical protein
	Potri.004G191300	AAO3		2.0076	4.11e-07	1.54e-06	up	1.29004	0.000955923	0.00510817	up	1.67854	1.97e-05	0.000174698	up	abscisic aldehyde oxidase 3
	Potri.011G117600	CYP72A8		1.65987	4e-05	0.000114539	up	1.35983	0.000724358	0.0040211	up	1.21841	0.00248374	0.011661	up	cytochrome P450, family 72, subfamily A, polypeptide 8
	Potri.005G014700	B120		-1.57827	5.32e-05	0.000149578	down	-2.03796	2.88e-07	4.18e-06	down	-1.40218	0.000304421	0.00193865	down	S-locus lectin protein kinase family protein
	Potri.011G015050	AT1G72860		1.80194	8.77e-06	2.75e-05	up	1.54028	0.000134509	0.000951078	up	1.7559	1.44e-05	0.000132205	up	Disease resistance protein (TIR-NBS-LRR class) family
	Potri.001G067600	Rap2.6L	ERF	4.7763	1.41e-20	3.46e-19	up	3.60123	2.54e-12	9.48e-11	up	4.01666	4.86e-15	2.5e-13	up	related to AP2 6l
	Potri.012G105700	SDR5		2.96194	1.64e-09	8.38e-09	up	2.63003	8.5e-08	1.4e-06	up	3.15164	1.2e-10	3.12e-09	up	NAD(P)-binding Rossmann-fold superfamily protein
	Potri.009G003650			2.05627	2.98e-06	1e-05	up	1.84656	2.68e-05	0.000235863	up	1.50362	0.000680513	0.00390578	up
	Potri.002G120700	VEP1		-2.89051	1e-11	6.83e-11	down	-2.94234	3.58e-12	1.3e-10	down	-2.84393	1.61e-11	4.79e-10	down	NAD(P)-binding Rossmann-fold superfamily protein
	Potri.003G129400	AT5G52430		2.5544	2.02e-09	1.02e-08	up	2.17666	2.71e-07	3.95e-06	up	2.22118	1.6e-07	2.31e-06	up	hydroxyproline-rich glycoprotein family protein
	Potri.013G127100	AT3G59670		1.6258	3.91e-05	0.000112032	up	1.46349	0.000202482	0.0013491	up	1.50565	0.000134907	0.000952733	up	elongation factor
	Potri.018G089400	AT1G29660		-3.61422	3.76e-16	4.7e-15	down	-3.4135	4.77e-15	2.73e-13	down	-3.97334	2.88e-18	2.4e-16	down	GDSL-like Lipase/Acylhydrolase superfamily protein
	Potri.010G246200	ALA1		2.05129	2.78e-07	1.07e-06	up	1.71376	1.5e-05	0.000142136	up	1.79783	5.92e-06	6.02e-05	up	aminophospholipid ATPase 1
	Potri.009G103100	AT3G19184	B3	1.40861	0.000726814	0.00171327	up	1.31698	0.00153551	0.00759902	up	1.68219	5.4e-05	0.000427777	up	AP2/B3-like transcriptional factor family protein
	Potri.003G155300	VSR6		-1.65651	5.92e-05	0.000165826	down	-1.39205	0.000568364	0.0032973	down	-2.50584	8.17e-09	1.52e-07	down	VACUOLAR SORTING RECEPTOR 6
	Potri.001G242400	AT5G59500		1.84355	4.94e-06	1.61e-05	up	1.28425	0.00134548	0.00678798	up	1.51545	0.000163081	0.00112683	up	protein C-terminal S-isoprenylcysteine carboxyl O-methyltransferase
	Potri.003G223700			-1.29723	0.00111929	0.0025577	down	-1.54755	0.000111083	0.000806703	down	-1.45826	0.000272631	0.00175999	down
	Potri.013G079700	NAC071	NAC	3.04887	9.35e-11	5.61e-10	up	3.39535	5.22e-13	2.16e-11	up	2.54697	7.07e-08	1.1e-06	up	NAC domain containing protein 71
	Potri.019G086400	AT1G34300		1.16145	0.00319043	0.00675284	up	1.02465	0.00911585	0.0332216	up	1.14843	0.00352729	0.0156518	up	lectin protein kinase family protein
	Potri.005G203200	WRKY28	WRKY	5.04964	5.14e-21	1.37e-19	up	4.38454	3.37e-16	2.32e-14	up	4.92068	4.67e-20	5.17e-18	up	WRKY DNA-binding protein 28
	Potri.019G029000	AT4G13440		4.27369	8.76e-16	1.04e-14	up	3.69736	4.68e-12	1.66e-10	up	4.13886	7.11e-15	3.52e-13	up	Calcium-binding EF-hand family protein
	Potri.014G128000	PARP2		2.86007	1.91e-11	1.26e-10	up	2.35713	2.25e-08	4.1e-07	up	2.45193	6.52e-09	1.24e-07	up	poly(ADP-ribose) polymerase
	Potri.002G055100	TT12		1.14336	0.00484164	0.00984102	up	1.6499	4.85e-05	0.000398052	up	1.45109	0.000353046	0.00220286	up	MATE efflux family protein
	Potri.001G047700	AT1G80980		1.95467	3.85e-06	1.27e-05	up	1.57161	0.000194601	0.00130306	up	1.58798	0.000174864	0.00119966	up	stress response NST1-like protein
	Potri.011G147000	AT1G33265		2.02108	1.31e-05	4.03e-05	up	1.80955	9.46e-05	0.000705086	up	1.58526	0.000708487	0.0040292	up	Transmembrane proteins 14C
	Potri.010G149900	MYB108	MYB	3.26509	1.76e-10	1.02e-09	up	4.01669	2.26e-15	1.38e-13	up	4.06106	1.23e-15	6.84e-14	up	myb domain protein 108
	Potri.015G005200	PTAC15		2.16496	4.16e-07	1.56e-06	up	2.37133	3.03e-08	5.42e-07	up	2.39663	2.25e-08	3.85e-07	up	plastid transcriptionally active 15
	Potri.017G119000	AT2G01210		1.29967	0.00127738	0.00288828	up	1.53498	0.000141369	0.000991756	up	1.36342	0.000725563	0.00411023	up	Leucine-rich repeat protein kinase family protein
DEGs in black module	Potri.010G236500	ATX1		1.48234	9.77e-05	0.000264452	up	1.36389	0.000323277	0.00203165	up	1.16811	0.00197492	0.00963504	up	homolog of anti-oxidant 1
	Potri.010G161200	NRP1		1.52489	6.25e-05	0.000174565	up	1.18152	0.00175797	0.00846883	up	1.00781	0.00740622	0.0290428	up	nodulin-related protein 1
	Potri.002G121400	CYP81D2		1.95816	3.96e-07	1.49e-06	up	1.2968	0.00061932	0.00352498	up	1.45889	0.000125537	0.000894009	up	cytochrome P450, family 81, subfamily D, polypeptide 2
	Potri.002G107700	PCK1		2.47899	2.99e-10	1.67e-09	up	2.24399	8.76e-09	1.72e-07	up	1.88851	9.5e-07	1.16e-05	up	phosphoenolpyruvate carboxykinase 1
	Potri.005G192100	UMAMIT22		2.23735	1.02e-08	4.69e-08	up	1.6131	2.51e-05	0.000222822	up	1.75069	5.24e-06	5.37e-05	up	nodulin MtN21 /EamA-like transporter family protein
	Potri.002G048300	EOL1		1.29116	0.000654445	0.00155308	up	1.21835	0.00127595	0.00650245	up	1.09894	0.0035793	0.0158543	up	ETO1-like 1
	Potri.001G124200	G3Pp1		3.15379	7.21e-15	7.5e-14	up	2.84009	1.24e-12	4.86e-11	up	2.6963	1.19e-11	3.63e-10	up	putative glycerol-3-phosphate transporter 1
	Potri.006G044300			4.01164	1.93e-20	4.6e-19	up	3.27268	7.85e-15	4.28e-13	up	3.35502	2e-15	1.08e-13	up
	Potri.012G042200	PAP17		5.31083	5.03e-32	1.35e-29	up	5.03502	1.17e-29	7.42e-27	up	4.43222	1.38e-24	3.18e-22	up	purple acid phosphatase 17
	Potri.007G031800	AT4G36850		2.52317	1.74e-10	1.01e-09	up	2.11568	5.57e-08	9.52e-07	up	1.79222	3.33e-06	3.58e-05	up	PQ-loop repeat family protein / transmembrane family protein
	Potri.013G072800	MSL10		1.78843	3.31e-06	1.1e-05	up	1.50406	8.03e-05	0.000612368	up	1.13052	0.00278757	0.0128399	up	mechanosensitive channel of small conductance-like 10
	Potri.015G031400	PAP17		4.82353	1.16e-27	1.03e-25	up	4.37463	6.35e-24	1.41e-21	up	4.13655	5.55e-22	9.04e-20	up	purple acid phosphatase 17
	Potri.001G438800	PSBR		3.61023	5.08e-18	8.39e-17	up	3.14775	1.46e-14	7.6e-13	up	2.63172	5.45e-11	1.5e-09	up	photosystem II subunit R
	Potri.007G130100	STO	DBB	2.13644	4.3e-08	1.84e-07	up	1.6574	1.6e-05	0.000150662	up	1.47509	0.000114505	0.000828106	up	B-box zinc finger family protein
	Potri.009G067800	AT5G12220		2.29889	4.35e-09	2.11e-08	up	1.88358	1.07e-06	1.36e-05	up	1.24599	0.00102537	0.0055585	up	las1-like family protein
	potri.novel.010273			2.13112	4.17e-08	1.78e-07	up	1.72611	6.77e-06	6.96e-05	up	1.10412	0.00344339	0.015344	up
	Potri.002G068300	UMAMIT22		2.8762	8.24e-13	6.46e-12	up	2.13507	4.69e-08	8.12e-07	up	2.04429	1.56e-07	2.25e-06	up	nodulin MtN21 /EamA-like transporter family protein
	Potri.005G107300	AT4G35750		2.59848	7.33e-11	4.47e-10	up	2.54267	1.69e-10	4.6e-09	up	2.2505	1.12e-08	2.03e-07	up	SEC14 cytosolic factor family protein / phosphoglyceride transfer family protein
	Potri.008G038450	AT2G38970		1.4293	0.00017367	0.000453425	up	1.27824	0.000751041	0.00414219	up	1.05891	0.00503461	0.0208741	up	Zinc finger (C3HC4-type RING finger) family protein
	Potri.013G110700	AT1G72010	TCP	1.4164	0.000201023	0.000519895	up	1.1132	0.00325978	0.0142615	up	1.08599	0.00408569	0.0177678	up	TCP family transcription factor
	Potri.005G142600	MYB73	MYB	1.80282	3.04e-06	1.02e-05	up	1.54238	5.74e-05	0.000460896	up	1.15934	0.0022882	0.0108922	up	myb domain protein 73
	Potri.004G162400	FBA2		4.07813	1e-21	2.97e-20	up	3.03677	8.86e-14	4.13e-12	up	2.5767	1.22e-10	3.18e-09	up	fructose-bisphosphate aldolase 2
	Potri.006G064800	AT5G20260		2.09264	8.14e-08	3.36e-07	up	2.05355	1.36e-07	2.13e-06	up	1.50376	8.81e-05	0.000659756	up	Exostosin family protein
	Potri.006G109600	S6K2		1.81748	2.46e-06	8.37e-06	up	1.19194	0.00168938	0.00819956	up	1.08795	0.00408378	0.017764	up	serine/threonine protein kinase 2
	Potri.001G166900	AT1G72510		1.87049	1.49e-06	5.21e-06	up	1.51597	8.22e-05	0.000624974	up	1.31207	0.000619648	0.0036027	up	DUF1677 family protein (DUF1677)
	Potri.019G120766			1.64885	2.16e-05	6.44e-05	up	1.25456	0.00111282	0.00579649	up	1.05844	0.00582281	0.0236273	up
	Potri.009G084600	AT4G08170		2.83276	1.63e-12	1.23e-11	up	1.94431	5.54e-07	7.52e-06	up	1.6751	1.38e-05	0.000127097	up	Inositol 1,3,4-trisphosphate 5/6-kinase family protein
	Potri.004G175800	HPR		2.56029	1.28e-10	7.54e-10	up	1.89158	1.19e-06	1.49e-05	up	1.66886	1.62e-05	0.000146873	up	hydroxypyruvate reductase
	Potri.004G179100	STY46		3.03129	8.59e-14	7.7e-13	up	2.36107	2.53e-09	5.5e-08	up	2.09709	9.37e-08	1.41e-06	up	ACT-like protein tyrosine kinase family protein
	Potri.002G243900	PAP15		1.84336	1.88e-06	6.47e-06	up	1.44746	0.000154482	0.00107337	up	1.12559	0.00305302	0.0138811	up	purple acid phosphatase 15
	Potri.017G078100	HIR1		3.07468	5.47e-14	5.04e-13	up	2.71383	1.7e-11	5.49e-10	up	2.36014	3.16e-09	6.35e-08	up	SPFH/Band 7/PHB domain-containing membrane-associated protein family
	Potri.004G079700	AT5G24010		2.10541	6.73e-08	2.8e-07	up	1.97363	3.72e-07	5.26e-06	up	1.50682	8.42e-05	0.000634035	up	Protein kinase superfamily protein
	Potri.001G226500			2.43247	1.25e-08	5.68e-08	up	1.48479	0.000479492	0.00285737	up	1.24569	0.00355732	0.015771	up
	Potri.010G156300	VTC4		2.18334	3.22e-08	1.4e-07	up	1.93577	7.87e-07	1.03e-05	up	1.3622	0.000429459	0.00261279	up	Inositol monophosphatase family protein
	Potri.016G048000	AT5G06800	G2-like	4.27888	6.3e-23	2.33e-21	up	2.71791	2.93e-11	9e-10	up	2.4993	7.4e-10	1.66e-08	up	myb-like HTH transcriptional regulator family protein
	Potri.006G097600	SQD2		2.76682	6.7e-12	4.67e-11	up	2.12288	7.28e-08	1.22e-06	up	1.77659	5.4e-06	5.53e-05	up	sulfoquinovosyldiacylglycerol 2
	Potri.006G037900	ARL		5.41725	7.22e-25	3.73e-23	up	2.75731	3.13e-07	4.49e-06	up	2.56853	2.57e-06	2.83e-05	up	ARGOS-like protein
	Potri.010G077400	AT2G37230		2.11954	5.89e-08	2.47e-07	up	1.1835	0.001908	0.00902175	up	1.22091	0.00137863	0.00708262	up	Tetratricopeptide repeat (TPR)-like superfamily protein
	Potri.016G011000	VTC4		2.13169	7.59e-08	3.14e-07	up	1.77619	6.09e-06	6.32e-05	up	1.69195	1.59e-05	0.000144439	up	Inositol monophosphatase family protein
	Potri.002G080700	BGAL16		2.24848	1.08e-08	4.96e-08	up	1.10282	0.00384477	0.016395	up	1.34718	0.000443069	0.00268156	up	beta-galactosidase 16
	Potri.008G051200	AT2G28710	C2H2	2.72776	4.17e-11	2.62e-10	up	2.13367	1.6e-07	2.46e-06	up	1.76837	1.26e-05	0.000117376	up	C2H2-type zinc finger family protein
	Potri.016G112600	SQD2		2.11996	6.66e-08	2.77e-07	up	1.37753	0.000344323	0.00214077	up	1.19013	0.00191733	0.00939749	up	sulfoquinovosyldiacylglycerol 2
	Potri.014G081600	DTA2		4.11813	1.65e-21	4.76e-20	up	2.77799	1.41e-11	4.61e-10	up	2.68372	5.96e-11	1.63e-09	up	downstream target of AGL15 2
	Potri.009G032800	SCL14	GRAS	2.91177	5.62e-13	4.51e-12	up	2.34949	2.83e-09	6.09e-08	up	1.8253	2.72e-06	2.99e-05	up	SCARECROW-like 14
	Potri.008G205400	AT5G18650		2.38416	2.89e-09	1.43e-08	up	1.6762	2.11e-05	0.000191983	up	1.27728	0.00111439	0.00594767	up	CHY-type/CTCHY-type/RING-type Zinc finger protein
	Potri.003G216500	AT1G55230		3.71364	4.41e-18	7.36e-17	up	2.41602	4.14e-09	8.6e-08	up	2.64156	1.73e-10	4.39e-09	up	proteinase inhibitor I4, serpin (DUF716)
	Potri.002G157200	KEA2		2.02726	1.98e-07	7.78e-07	up	1.34787	0.000426487	0.00258255	up	1.4361	0.000179889	0.00122981	up	K+ efflux antiporter 2
	Potri.006G102500	AT4G33070		1.9241	8.78e-07	3.17e-06	up	1.14477	0.00290783	0.0129707	up	1.1071	0.00398759	0.0174055	up	Thiamine pyrophosphate dependent pyruvate decarboxylase family protein
	Potri.001G145200	NRT1.5		4.43535	1.14e-23	4.77e-22	up	3.95402	8.09e-20	9.7e-18	up	3.70295	7.22e-18	5.56e-16	up	nitrate transporter 1.5
	Potri.015G110400	FSD2		1.94733	8.77e-07	3.16e-06	up	1.60459	4.42e-05	0.00036771	up	1.34838	0.000569637	0.00334709	up	Fe superoxide dismutase 2
	Potri.001G310700	PSKR1		1.40793	0.000267038	0.000679491	up	1.6349	2.52e-05	0.000223668	up	1.24384	0.00123753	0.0065034	up	phytosulfokin receptor 1
	Potri.010G158250	AT1G13750		3.81493	8.28e-19	1.55e-17	up	3.32364	4.03e-15	2.38e-13	up	2.9662	1.35e-12	4.79e-11	up	Purple acid phosphatases superfamily protein
	Potri.010G027800	PPDK		2.81631	3.21e-12	2.33e-11	up	1.85112	2.28e-06	2.64e-05	up	1.67603	1.73e-05	0.000155548	up	pyruvate orthophosphate dikinase
	Potri.007G006100	AT1G58420		5.44142	2.04e-28	2.16e-26	up	2.58301	5.76e-08	9.81e-07	up	2.89318	1.13e-09	2.45e-08	up	Uncharacterized conserved protein UCP031279
	Potri.019G054300	scpl20		2.8125	7.34e-12	5.08e-11	up	2.36047	5.5e-09	1.12e-07	up	2.07788	2.38e-07	3.3e-06	up	serine carboxypeptidase-like 20
	Potri.009G108600	CYP82C4		2.40765	2.54e-09	1.26e-08	up	2.18666	5.13e-08	8.82e-07	up	1.70766	1.74e-05	0.000156026	up	cytochrome P450, family 82, subfamily C, polypeptide 4
	Potri.011G106300	TBL41		2.59533	2.31e-10	1.31e-09	up	1.96242	1.09e-06	1.39e-05	up	1.84154	4.67e-06	4.84e-05	up	TRICHOME BIREFRINGENCE-LIKE 41
	Potri.005G077000	PLAT1		2.51431	1.31e-09	6.78e-09	up	1.85472	5.83e-06	6.08e-05	up	1.56212	0.000132121	0.000935143	up	Lipase/lipooxygenase, PLAT/LH2 family protein
	Potri.009G034600	ZIP2		4.63348	2.34e-23	9.34e-22	up	3.47109	1.63e-14	8.45e-13	up	3.03562	1.4e-11	4.19e-10	up	ZRT/IRT-like protein 2
	Potri.007G017000	AP3	MIKC_MADS	2.10659	1.72e-07	6.83e-07	up	1.16582	0.00330847	0.0144527	up	1.03175	0.00945323	0.0355566	up	K-box region and MADS-box transcription factor family protein
	Potri.001G310200	AT4G01020		1.73205	1.52e-05	4.62e-05	up	1.0244	0.0099025	0.0354694	up	1.06299	0.00753786	0.0294728	up	helicase domain-containing protein / IBR domain-containing protein / zinc finger protein-like protein
	Potri.006G088900	RLK		3.12827	6.28e-14	5.74e-13	up	3.13442	5.62e-14	2.7e-12	up	2.27027	2.36e-08	4.03e-07	up	receptor lectin kinase
	Potri.003G187032	MGL		2.92031	8.28e-12	5.69e-11	up	2.51575	2.79e-09	6.01e-08	up	1.46804	0.000491351	0.00293679	up	methionine gamma-lyase
	Potri.011G156600	LSH4		3.70163	4.3e-17	6.17e-16	up	2.77234	1.22e-10	3.4e-09	up	1.77671	3.3e-05	0.000275347	up	LIGHT-DEPENDENT SHORT HYPOCOTYLS-like protein (DUF640)
	Potri.004G058251			1.71572	0.000309588	0.000776766	up	1.86252	8.1e-05	0.00061634	up	1.43026	0.00298614	0.0136374	up
	Potri.013G070500	SIG2		2.66267	6.21e-11	3.83e-10	up	1.90788	1.69e-06	2.04e-05	up	1.50869	0.000139836	0.00098396	up	RNApolymerase sigma subunit 2
	Potri.010G096800	GA2OX8		3.80885	2.02e-18	3.6e-17	up	2.12676	3.22e-07	4.61e-06	up	2.43039	6.46e-09	1.23e-07	up	gibberellin 2-oxidase 8
	Potri.004G179514	STY46		2.78572	5.6e-12	3.95e-11	up	2.14417	6e-08	1.02e-06	up	1.42251	0.000254652	0.00165774	up	ACT-like protein tyrosine kinase family protein
	Potri.010G024500	FLP1		8.21169	1.14e-35	6.38e-33	up	5.23906	1.94e-13	8.63e-12	up	4.62256	5.23e-10	1.21e-08	up	flowering-promoting factor-like protein
	Potri.007G114901			2.35715	6.75e-07	2.47e-06	up	1.30549	0.00731054	0.0275939	up	1.86801	9.8e-05	0.000723398	up
	Potri.001G156700	AT4G17350		3.61871	2.04e-17	3.06e-16	up	1.92884	2e-06	2.36e-05	up	1.65247	4.43e-05	0.000359061	up	auxin canalization protein (DUF828)
	Potri.019G061400	AT5G05190		2.38447	2.23e-09	1.12e-08	up	1.81419	3.7e-06	4.07e-05	up	1.6118	3.64e-05	0.000301488	up	hypothetical protein (DUF3133)
	Potri.010G001500	AT3G17410		2.08225	2.54e-07	9.85e-07	up	1.70477	2.13e-05	0.000193417	up	1.34204	0.000783388	0.00439143	up	Protein kinase superfamily protein
	Potri.003G080400	NUDT8		4.88783	3.25e-25	1.79e-23	up	3.5166	1.1e-14	5.85e-13	up	3.21671	1.36e-12	4.8e-11	up	nudix hydrolase homolog 8
	Potri.009G047100	NDA2		2.51596	7.33e-10	3.91e-09	up	1.80964	6.6e-06	6.8e-05	up	1.33168	0.000862213	0.00478408	up	alternative NAD(P)H dehydrogenase 2
	Potri.004G117700	BR6OX1		3.11196	9.52e-14	8.49e-13	up	2.07218	3.25e-07	4.65e-06	up	2.24207	3.78e-08	6.2e-07	up	brassinosteroid-6-oxidase 1
	Potri.017G147700	AT1G01490		3.2711	9.84e-13	7.64e-12	up	2.59238	1.44e-08	2.73e-07	up	2.42635	1.15e-07	1.7e-06	up	Heavy metal transport/detoxification superfamily protein
	Potri.009G074800	FOLK		2.23718	5.85e-08	2.46e-07	up	1.89253	3.89e-06	4.26e-05	up	1.74666	1.99e-05	0.000176002	up	Phosphatidate cytidylyltransferase family protein
	Potri.011G156200	AT1G06650		2.95343	7.02e-12	4.87e-11	up	2.58831	1.41e-09	3.24e-08	up	2.11371	6.79e-07	8.58e-06	up	2-oxoglutarate (2OG) and Fe(II)-dependent oxygenase superfamily protein
	Potri.003G007900	CYP81D2		3.52743	6.2e-16	7.52e-15	up	2.60636	1.01e-09	2.39e-08	up	1.89027	8.31e-06	8.1e-05	up	cytochrome P450, family 81, subfamily D, polypeptide 2
	Potri.004G170232	AT3G14460		1.60677	3.61e-05	0.000103933	up	1.19678	0.00192065	0.00907202	up	1.10621	0.0041151	0.0178801	up	LRR and NB-ARC domains-containing disease resistance protein
	Potri.001G356200	AT3G20300		3.21561	7.14e-14	6.47e-13	up	2.8017	4.24e-11	1.27e-09	up	2.65201	3.92e-10	9.29e-09	up	extracellular ligand-gated ion channel protein (DUF3537)
	Potri.009G110901	HB1		3.03953	4.41e-10	2.42e-09	up	2.56397	1.63e-07	2.5e-06	up	2.49685	3.84e-07	5.1e-06	up	hemoglobin 1
	Potri.007G117050	PR5K		5.60482	7.18e-29	8.37e-27	up	5.12204	6.85e-25	1.87e-22	up	3.99651	3.1e-16	1.87e-14	up	PR5-like receptor kinase
	Potri.016G065300	ELI3-2		6.19348	1.02e-31	2.5e-29	up	3.87051	8.29e-14	3.89e-12	up	3.75423	5.17e-13	1.95e-11	up	cinnamyl alcohol dehydrogenase 8
	Potri.017G111050			5.00514	1.15e-20	2.88e-19	up	4.16731	1.04e-14	5.57e-13	up	3.82421	2.03e-12	6.97e-11	up
	Potri.011G032500	AT3G13160		2.28733	4.14e-08	1.77e-07	up	1.39699	0.000724295	0.0040211	up	1.90499	4.37e-06	4.57e-05	up	Tetratricopeptide repeat (TPR)-like superfamily protein
	Potri.004G073600	HSP90.1		1.72111	1.49e-05	4.53e-05	up	1.48717	0.000170888	0.00117011	up	1.25472	0.00149276	0.00760847	up	heat shock-like protein
	Potri.017G057800	SPS3F		5.16945	1.97e-28	2.08e-26	up	3.61662	4.23e-16	2.86e-14	up	3.27034	1.28e-13	5.33e-12	up	sucrose phosphate synthase 3F
	Potri.015G046300	BEE3	bHLH	3.76522	1.25e-16	1.67e-15	up	1.5624	0.000517193	0.00304973	up	1.67053	0.00021635	0.00143874	up	BR enhanced expression 3
	Potri.001G103400	TRM14		2.15588	6.13e-08	2.56e-07	up	1.09535	0.00493064	0.0200919	up	1.32108	0.000730085	0.00413182	up	Phosphatidylinositol N-acetyglucosaminlytransferase subunit P-like protein
	Potri.006G043900	AT5G04020		1.57717	5.16e-05	0.000145433	up	1.27818	0.000960347	0.00512788	up	1.12866	0.00349835	0.0155491	up	calmodulin binding protein
	Potri.011G137750	CYP718		3.02552	6.11e-11	3.77e-10	up	1.82322	9.28e-05	0.000694162	up	2.15918	3.49e-06	3.74e-05	up	cytochrome P450, family 718
	Potri.017G139650			3.94307	2.89e-15	3.18e-14	up	3.44821	5.28e-12	1.86e-10	up	3.39357	1.21e-11	3.67e-10	up
	Potri.008G165600	UMAMIT9		2.10296	4.05e-07	1.52e-06	up	1.63771	7.2e-05	0.00055768	up	1.04569	0.0115743	0.0419398	up	nodulin MtN21 /EamA-like transporter family protein
	Potri.001G171600	GLYI7		3.63346	1.1e-14	1.12e-13	up	2.46626	1.44e-07	2.26e-06	up	2.22636	2.44e-06	2.7e-05	up	Lactoylglutathione lyase / glyoxalase I family protein
	Potri.016G111900	PTR1		5.86717	2.49e-30	4.15e-28	up	4.07274	3.06e-16	2.14e-14	up	3.35572	2.14e-11	6.25e-10	up	peptide transporter 1
	Potri.018G085200	STP14		4.20765	1.05e-19	2.24e-18	up	3.39259	9.46e-14	4.39e-12	up	2.89772	1.71e-10	4.34e-09	up	sugar transporter 14
	Potri.014G121000	PRL		1.68664	2.48e-05	7.32e-05	up	1.16837	0.00325906	0.0142601	up	1.31764	0.000932122	0.00511179	up	Minichromosome maintenance (MCM2/3/5) family protein
	Potri.013G045000	AT1G06620		4.09996	7.36e-18	1.19e-16	up	3.38288	7.72e-13	3.1e-11	up	2.76834	4.78e-09	9.33e-08	up	2-oxoglutarate (2OG) and Fe(II)-dependent oxygenase superfamily protein
	Potri.011G103500	AT3G14760		3.8707	4.01e-13	3.28e-12	up	2.54105	5.02e-06	5.32e-05	up	2.70892	9.71e-07	1.19e-05	up	transmembrane protein
	Potri.019G038100	DRB4		2.1259	5.2e-07	1.93e-06	up	1.47802	0.000458446	0.00274744	up	1.45755	0.000572589	0.00336216	up	double-stranded-RNA-binding protein 4
	Potri.001G245900	UGT76E12		2.74847	1.4e-10	8.2e-10	up	1.49737	0.000410565	0.00249653	up	1.21319	0.00444714	0.0190405	up	UDP-glucosyl transferase 76E12
	Potri.002G003800	AGF1		6.75631	8.52e-29	9.67e-27	up	5.84158	1.24e-21	2.07e-19	up	4.91059	5.06e-15	2.59e-13	up	AT-hook protein of GA feedback 1
	Potri.008G166632	CRY2		2.40444	1.22e-08	5.57e-08	up	1.13636	0.00678869	0.0259541	up	1.22856	0.00346145	0.0154155	up	cryptochrome 2
	Potri.004G171801	AT2G21090		2.56665	1.37e-08	6.2e-08	up	1.93122	2.05e-05	0.000187213	up	1.95589	1.67e-05	0.000150866	up	Pentatricopeptide repeat (PPR-like) superfamily protein
	Potri.002G134500	CYP721A1		5.13229	1.64e-24	7.99e-23	up	3.02564	1.17e-09	2.72e-08	up	2.88635	7.42e-09	1.39e-07	up	cytochrome P450, family 721, subfamily A, polypeptide 1
DEGs in brown module	Potri.009G030800	MT2A		4.00458	1.75211e-21	5.02479e-20	up	4.02204	1.26695e-21	2.09396e-19	up	4.05946	6.31594e-22	1.01035e-19	up	metallothionein 2A
	Potri.009G085100	TUA4		-1.0496	0.00531353	0.0107184	down	-1.11976	0.0029838	0.0132505	down	-1.09246	0.00374744	0.0164798	down	tubulin alpha-4 chain
	Potri.004G015300	PRXR1		1.1671	0.00199082	0.00437052	up	1.37258	0.000296582	0.00188255	up	1.08202	0.00408641	0.0177678	up	Peroxidase superfamily protein
	Potri.014G162800	AT1G62480		1.20649	0.00140924	0.00316755	up	1.8832	1.00505e-06	1.28621e-05	up	1.82871	1.9603e-06	2.21737e-05	up	Vacuolar calcium-binding protein-like protein
	Potri.006G178200	AT4G30460		1.46019	0.000123223	0.000329485	up	1.59814	2.83417e-05	0.000248269	up	1.42587	0.000174895	0.00119966	up	glycine-rich protein
	Potri.007G062282			1.45251	0.000134182	0.000357365	up	1.43449	0.000161195	0.00111204	up	1.7595	4.53308e-06	4.71538e-05	up
	Potri.012G127500	AT5G62350		2.77661	3.14629e-12	2.28918e-11	up	3.07486	2.48245e-14	1.25464e-12	up	2.62223	3.47124e-11	9.85771e-10	up	Plant invertase/pectin methylesterase inhibitor superfamily protein
	Potri.004G059600	IRX1		-1.08043	0.00413805	0.00859275	down	-1.16589	0.00201076	0.00944392	down	-1.14111	0.0024895	0.0116704	down	cellulose synthase family protein
	Potri.001G141701	AT5G46730		2.21217	1.37407e-08	6.22795e-08	up	2.85446	9.16997e-13	3.64634e-11	up	2.98113	1.17637e-13	4.92478e-12	up	glycine-rich protein
	Potri.003G111400	AT1G62510		3.66912	9.13658e-19	1.69389e-17	up	3.88296	1.88029e-20	2.50273e-18	up	3.89618	1.4762e-20	1.76906e-18	up	Bifunctional inhibitor/lipid-transfer protein/seed storage 2S albumin superfamily protein
	Potri.003G085100	AT3G10950		1.13912	0.00258049	0.00554177	up	1.13421	0.00268889	0.0121463	up	1.12126	0.00300107	0.0136913	up	Zinc-binding ribosomal protein family protein
	Potri.002G069400	AT3G43630		1.59773	2.87392e-05	8.38539e-05	up	2.54221	1.16945e-10	3.28096e-09	up	2.15904	2.83122e-08	4.76052e-07	up	Vacuolar iron transporter (VIT) family protein
	Potri.001G094700	AGP20		2.62156	4.59663e-11	2.88047e-10	up	3.80111	1.0779e-19	1.27422e-17	up	3.18184	5.65331e-15	2.85308e-13	up	arabinogalactan protein 20
	Potri.010G211600	DHAR2		1.75124	5.11311e-06	1.65869e-05	up	1.88557	1.01073e-06	1.29253e-05	up	2.19255	1.84e-08	3.20832e-07	up	dehydroascorbate reductase 2
	Potri.017G108800	SAMDC		2.29068	4.51903e-09	2.18453e-08	up	1.81777	2.2448e-06	2.6103e-05	up	1.72107	7.061e-06	7.03337e-05	up	S-adenosylmethionine decarboxylase
	Potri.002G085100	UMAMIT19		1.28951	0.000660602	0.00156694	up	1.55849	4.36892e-05	0.000363274	up	1.44837	0.000139153	0.000980343	up	nodulin MtN21 /EamA-like transporter family protein
	Potri.006G011600	AT1G62480		1.88582	9.86454e-07	3.52871e-06	up	2.37869	1.30232e-09	3.01565e-08	up	2.33103	2.58152e-09	5.27698e-08	up	Vacuolar calcium-binding protein-like protein
	Potri.003G192500	UMAMIT9		1.78782	3.2349e-06	1.08087e-05	up	2.32975	2.61524e-09	5.66116e-08	up	2.07381	8.83156e-08	1.34081e-06	up	nodulin MtN21 /EamA-like transporter family protein
	Potri.001G071100	AT1G09590		1.03843	0.00585216	0.0117356	up	1.11083	0.00324106	0.0141968	up	1.07041	0.00452456	0.0192986	up	Translation protein SH3-like family protein
	Potri.015G084700	AT2G19750		1.24207	0.00106945	0.00245523	up	1.26573	0.00086039	0.00466268	up	1.24425	0.00104825	0.00566098	up	Ribosomal protein S30 family protein
	Potri.002G249000	AT4G18100		1.00193	0.00779574	0.0152911	up	1.21437	0.00132313	0.00669007	up	1.14838	0.0023599	0.0111771	up	Ribosomal protein L32e
	Potri.006G033500	UMAMIT9		2.2704	6.09859e-09	2.89947e-08	up	2.40061	9.49936e-10	2.25201e-08	up	2.46403	3.75609e-10	8.93493e-09	up	nodulin MtN21 /EamA-like transporter family protein
	Potri.008G086500	AT3G28960		1.1969	0.00154059	0.0034417	up	1.49854	8.29999e-05	0.000630188	up	1.15196	0.00228069	0.0108594	up	Transmembrane amino acid transporter family protein
	Potri.013G017600	AT5G27700		1.19741	0.00155042	0.00346167	up	1.29708	0.000624121	0.00354883	up	1.21331	0.00134587	0.00693478	up	Ribosomal protein S21e
	Potri.014G172400	LHCA3		1.48127	9.95382e-05	0.000269085	up	1.33405	0.000434358	0.00262519	up	1.04185	0.00568436	0.0231954	up	PSI type III chlorophyll a/b-binding protein
	Potri.018G090300	HA1		2.32877	2.63828e-09	1.30949e-08	up	2.13295	3.98999e-08	7.00896e-07	up	2.23496	9.88119e-09	1.80129e-07	up	H[+]-ATPase 1
	Potri.012G126000	BAG7		2.10143	6.1704e-08	2.58134e-07	up	2.18177	2.08391e-08	3.82888e-07	up	2.04034	1.3823e-07	2.01441e-06	up	BCL-2-associated athanogene 7
	Potri.004G118600	UGD3		-1.24702	0.00097813	0.00226466	down	-1.27616	0.000747547	0.00412814	down	-1.06347	0.00475996	0.0201209	down	UDP-glucose 6-dehydrogenase family protein
	Potri.001G262100	AT5G20290		1.01152	0.00723551	0.0142871	up	1.11429	0.0031496	0.0138717	up	1.09749	0.00362403	0.016028	up	Ribosomal protein S8e family protein
	Potri.006G232900	GAMMA-VPE		-1.02592	0.00642824	0.0128048	down	-1.03403	0.00602755	0.0237403	down	-1.17575	0.00185014	0.00911512	down	gamma vacuolar processing enzyme
	Potri.019G069300	CEL3		1.85482	1.4571e-06	5.09766e-06	up	2.90047	4.40572e-13	1.85109e-11	up	2.4322	6.0507e-10	1.37374e-08	up	cellulase 3
	Potri.002G020800	AT2G17880		1.33258	0.000445113	0.00108853	up	1.62787	2.07514e-05	0.000189391	up	1.3936	0.000245333	0.00160546	up	Chaperone DnaJ-domain superfamily protein
	Potri.010G218600	AT1G07920		1.09699	0.00362115	0.00758988	up	1.07989	0.00416858	0.017559	up	1.00096	0.0078186	0.0304068	up	GTP binding Elongation factor Tu family protein
	Potri.018G110450			1.81764	2.6031e-06	8.81851e-06	up	2.33816	2.78403e-09	6.00788e-08	up	1.74391	6.20701e-06	6.27593e-05	up
	Potri.005G233600	WAT1		1.11413	0.00315052	0.00667282	up	1.19089	0.00162728	0.00794567	up	1.12643	0.00284031	0.0130604	up	Walls Are Thin 1
	Potri.010G128300	AT1G25530		1.32689	0.0004649	0.00113461	up	1.26453	0.000835533	0.00454635	up	1.53118	5.87854e-05	0.000461925	up	Transmembrane amino acid transporter family protein
	Potri.009G032600	AT5G57290		1.09184	0.00381574	0.00796661	up	1.2322	0.00113291	0.00588792	up	1.14035	0.00253977	0.0118615	up	60S acidic ribosomal protein family
	Potri.005G208500	AT5G46610		1.21663	0.00129916	0.00293393	up	1.86263	1.31621e-06	1.63463e-05	up	1.64267	1.74846e-05	0.000156866	up	aluminum activated malate transporter family protein
	Potri.001G032500	UMAMIT9		1.26242	0.000856985	0.00200101	up	1.86586	1.26504e-06	1.57839e-05	up	1.66839	1.3079e-05	0.000121433	up	nodulin MtN21 /EamA-like transporter family protein
	Potri.004G202500	FD3		2.70427	1.01586e-11	6.91104e-11	up	3.17979	4.44991e-15	2.58636e-13	up	3.67234	8.16676e-19	7.35916e-17	up	ferredoxin 3
	Potri.005G068900	AAP2		4.61452	1.99511e-26	1.38597e-24	up	4.47862	2.72344e-25	7.84914e-23	up	4.54927	7.01739e-26	2.24511e-23	up	amino acid permease 2
	Potri.001G280200	MRH1		-1.03043	0.0062036	0.0123919	down	-1.42338	0.000179401	0.00122002	down	-1.39886	0.000229507	0.00151517	down	Leucine-rich repeat protein kinase family protein
	Potri.008G017300	AT5G04800		1.07575	0.00437072	0.00898968	up	1.18006	0.00180913	0.00867333	up	1.08667	0.00399628	0.0174399	up	Ribosomal S17 family protein
	Potri.010G171000	BPS1		1.51713	6.92419e-05	0.000192358	up	1.63451	1.93023e-05	0.000177419	up	1.56232	4.27176e-05	0.000347328	up	BPS1-like protein (DUF793)
	Potri.010G234100	ATCSLA09		-1.18864	0.00165288	0.00367608	down	-1.64069	1.76928e-05	0.000164359	down	-1.36422	0.000323129	0.00204139	down	Nucleotide-diphospho-sugar transferases superfamily protein
	Potri.016G069000	AT1G70600		1.09678	0.0036774	0.00769761	up	1.10805	0.0033465	0.0145969	up	1.03148	0.00623399	0.0250228	up	Ribosomal protein L18e/L15 superfamily protein
	Potri.003G112600	ATBETAFRUCT4		1.96528	3.62994e-07	1.37505e-06	up	1.98645	2.76712e-07	4.0325e-06	up	2.21001	1.40852e-08	2.4959e-07	up	Glycosyl hydrolases family 32 protein
	Potri.005G026000	AT5G27700		1.11586	0.00316668	0.00670543	up	1.21298	0.00136612	0.00688052	up	1.09922	0.00363605	0.0160649	up	Ribosomal protein S21e
	Potri.009G119700	GBF6	bZIP	1.29053	0.000659695	0.0015649	up	1.04473	0.00557194	0.0222807	up	1.41726	0.000192561	0.0013029	up	G-box binding factor 6
	Potri.018G111650			1.85445	1.58027e-06	5.50703e-06	up	2.13975	4.05532e-08	7.11016e-07	up	1.82324	2.30465e-06	2.56528e-05	up
	Potri.010G212300	AT5G02610		1.43833	0.000158379	0.00041634	up	1.39618	0.000241603	0.00157839	up	1.39852	0.000236213	0.00155394	up	Ribosomal L29 family protein
	Potri.012G115400	AT5G61660		2.26216	7.23349e-09	3.40423e-08	up	2.41813	7.7956e-10	1.871e-08	up	2.09159	7.38121e-08	1.14149e-06	up	glycine-rich protein
	Potri.006G052800	SIP2		2.45221	4.49133e-10	2.4619e-09	up	2.47168	3.36827e-10	8.69442e-09	up	2.27099	6.07356e-09	1.16312e-07	up	seed imbibition 2
	Potri.004G113800	AT3G62870		1.05568	0.00511377	0.0103465	up	1.07501	0.00437089	0.0182437	up	1.14586	0.00241828	0.0114102	up	Ribosomal protein L7Ae/L30e/S12e/Gadd45 family protein
	Potri.002G140400	RPS11-BETA		1.04622	0.00556059	0.0111869	up	1.07115	0.0045464	0.0188231	up	1.00049	0.00795962	0.0308687	up	ribosomal protein S11-beta
	Potri.009G108900	AT1G49470		3.43916	5.50178e-17	7.72086e-16	up	3.46172	3.70189e-17	2.98143e-15	up	3.14346	8.78661e-15	4.28553e-13	up	transmembrane epididymal protein (DUF716)
	Potri.015G144200	AT5G23760		2.74957	5.44993e-12	3.84572e-11	up	3.03998	5.0544e-14	2.44808e-12	up	2.618	4.16421e-11	1.16641e-09	up	Copper transport protein family
	Potri.014G175600	PSAL		1.65354	1.56658e-05	4.75428e-05	up	1.60753	2.61456e-05	0.000231122	up	1.20185	0.00149418	0.00761458	up	photosystem I subunit l
	Potri.008G116700	RTFL17		1.38542	0.000308595	0.000774832	up	1.33043	0.000520827	0.00306856	up	1.16415	0.00232933	0.0110578	up	ROTUNDIFOLIA like 17
	Potri.018G140300	AT3G13580		1.11097	0.00326006	0.00688809	up	1.1432	0.00248158	0.0113213	up	1.01538	0.00705869	0.0278427	up	Ribosomal protein L30/L7 family protein
	Potri.011G117001	AT5G53880		3.30233	7.17716e-15	7.47132e-14	up	3.99423	4.01855e-20	5.09596e-18	up	3.97578	5.73202e-20	6.28593e-18	up	hypothetical protein
	Potri.001G046600	AT1G15930		1.04818	0.00550658	0.0110853	up	1.11936	0.00307176	0.0135837	up	1.15077	0.00235525	0.0111595	up	Ribosomal protein L7Ae/L30e/S12e/Gadd45 family protein
	Potri.001G239900	OEP16-1		1.27807	0.000751431	0.00176772	up	1.44354	0.000149898	0.00104611	up	1.54891	4.98331e-05	0.000398311	up	outer plastid envelope protein 16-1
	Potri.009G163800	FD3		1.12999	0.00279721	0.00597165	up	1.22821	0.00118534	0.00612029	up	1.40292	0.000225962	0.00149468	up	ferredoxin 3
	Potri.001G353900	AT4G18100		1.37965	0.000284783	0.000720962	up	1.18468	0.00174639	0.008427	up	1.07302	0.00448872	0.0191668	up	Ribosomal protein L32e
	Potri.008G171200	AT1G04480		1.01173	0.00724356	0.0143022	up	1.11163	0.00323033	0.0141735	up	1.15894	0.00216171	0.0103779	up	Ribosomal protein L14p/L23e family protein
	Potri.001G406500	AT5G03610		1.79824	2.92425e-06	9.83484e-06	up	2.14183	3.65827e-08	6.45949e-07	up	1.8152	2.38485e-06	2.6461e-05	up	GDSL-like Lipase/Acylhydrolase superfamily protein
	Potri.012G096400	AT2G18110		1.08062	0.00419138	0.0086761	up	1.09017	0.0038734	0.0164969	up	1.04557	0.00556334	0.0227578	up	Translation elongation factor EF1B/ribosomal protein S6 family protein
	Potri.006G032300	AT3G56880		1.28254	0.000717931	0.00169382	up	1.61574	2.39014e-05	0.000214051	up	1.65069	1.61952e-05	0.000146581	up	VQ motif-containing protein
	Potri.008G070950	AT1G56045		1.03215	0.00647235	0.012886	up	1.51579	7.55062e-05	0.000580751	up	1.4333	0.000176877	0.0012116	up	Ribosomal protein L41 family
	Potri.008G050200	RPL23AA		1.02597	0.0065284	0.0129879	up	1.08502	0.0040597	0.0171563	up	1.05276	0.00527618	0.021731	up	ribosomal protein L23AA
	Potri.002G185300	AT5G59480		1.79993	2.91482e-06	9.80405e-06	up	2.13566	4.05854e-08	7.11065e-07	up	2.45932	4.23041e-10	9.91445e-09	up	Haloacid dehalogenase-like hydrolase (HAD) superfamily protein
	Potri.001G314500	AT5G48760		1.12981	0.00280108	0.00597955	up	1.24003	0.00106489	0.00558687	up	1.11682	0.0031242	0.0141402	up	Ribosomal protein L13 family protein
	Potri.004G099200	AT3G02560		1.13062	0.00277826	0.0059363	up	1.19105	0.00164761	0.00802472	up	1.12642	0.00287812	0.0132151	up	Ribosomal protein S7e family protein
	Potri.010G218700	AT1G07920		1.01989	0.00676614	0.0134233	up	1.07063	0.00450949	0.0186991	up	1.04102	0.00572471	0.0233315	up	GTP binding Elongation factor Tu family protein
	Potri.004G036500	AT4G21620		2.22258	1.30725e-08	5.94519e-08	up	2.33756	2.60324e-09	5.6485e-08	up	2.38919	1.24372e-09	2.68227e-08	up	glycine-rich protein
	Potri.012G052700	ATARCA		1.02159	0.00669929	0.0133013	up	1.11475	0.00314349	0.0138518	up	1.0001	0.0079184	0.0307264	up	Transducin/WD40 repeat-like superfamily protein
	Potri.008G066300	AT3G09200		1.31428	0.00053039	0.0012825	up	1.31277	0.000537673	0.00315335	up	1.37548	0.000293552	0.00187664	up	Ribosomal protein L10 family protein
	Potri.017G059000	GR-RBP2		1.33738	0.000435093	0.00106574	up	1.47123	0.000114597	0.000827569	up	1.20429	0.00148606	0.00758208	up	glycine-rich RNA-binding protein 2
	Potri.005G172400	NIA2		4.09387	4.05283e-22	1.28815e-20	up	4.36889	2.26741e-24	5.49107e-22	up	4.78679	7.22422e-28	3.31487e-25	up	nitrate reductase 2
	Potri.008G042500	AT1G07920		1.05509	0.00513334	0.0103819	up	1.12669	0.00284289	0.012725	up	1.17727	0.00184107	0.00909656	up	GTP binding Elongation factor Tu family protein
	Potri.008G097200	PGL1		1.99475	2.59382e-07	1.00304e-06	up	1.8207	2.26743e-06	2.6331e-05	up	2.39923	1.01691e-09	2.22756e-08	up	6-phosphogluconolactonase 1
	Potri.005G139100	RALFL34		2.4277	7.28887e-10	3.89316e-09	up	2.46205	4.39442e-10	1.10647e-08	up	2.411	9.28165e-10	2.0499e-08	up	ralf-like 34
	Potri.012G110750			1.40165	0.000247396	0.000632092	up	1.96145	4.40208e-07	6.11609e-06	up	1.33062	0.000492285	0.00294014	up
	Potri.002G051300	PFL		1.17286	0.00192618	0.00423877	up	1.30105	0.000602279	0.00345165	up	1.20746	0.00142023	0.00727784	up	Ribosomal protein S13/S18 family
	Potri.017G146700	AT4G25740		1.08252	0.00415771	0.00862943	up	1.14257	0.00251535	0.0114529	up	1.03647	0.00602315	0.0242807	up	RNA binding Plectin/S10 domain-containing protein
	Potri.006G062200	GUS3		-1.3049	0.000574063	0.00137561	down	-1.56549	4.07819e-05	0.000342613	down	-1.58377	3.34632e-05	0.000279311	down	glucuronidase 3
	Potri.009G107050			2.3077	4.12734e-09	2.00352e-08	up	2.5859	7.0259e-11	2.02658e-09	up	2.79057	2.97238e-12	9.93824e-11	up
	Potri.012G017400			3.66107	3.14948e-18	5.40511e-17	up	4.64712	3.454e-26	1.24177e-23	up	5.06582	1.00538e-29	5.74765e-27	up
	Potri.014G109200	AT2G46890		1.5852	3.38992e-05	9.78356e-05	up	2.33715	2.46776e-09	5.38874e-08	up	2.21794	1.31621e-08	2.34065e-07	up	3-oxo-5-alpha-steroid 4-dehydrogenase (DUF1295)
	Potri.011G087500	AT1G29980		1.06284	0.00483359	0.00982581	up	1.27946	0.000733916	0.0040651	up	1.18986	0.00165281	0.00830884	up	choice-of-anchor C domain protein, putative (Protein of unknown function, DUF642)
	Potri.001G013400	AT5G19640		4.06518	7.21991e-22	2.19703e-20	up	4.01664	1.77618e-21	2.84132e-19	up	4.20482	5.28945e-23	9.60724e-21	up	Major facilitator superfamily protein
	Potri.016G134600	WNK5		2.96016	1.72764e-13	1.47884e-12	up	2.95365	1.91951e-13	8.52746e-12	up	3.02698	5.76845e-14	2.53354e-12	up	with no lysine (K) kinase 5
	Potri.013G011000	AT5G07090		1.2452	0.00101513	0.00234534	up	1.30937	0.000559039	0.00325792	up	1.09413	0.00376772	0.0165585	up	Ribosomal protein S4 (RPS4A) family protein
	Potri.015G078900	GRXC1		1.29677	0.000636061	0.00151223	up	1.251	0.000970745	0.00517627	up	1.17356	0.00193719	0.00947616	up	Thioredoxin superfamily protein
	Potri.008G059200	PP2CA		1.35508	0.00035867	0.000890114	up	1.40799	0.000212723	0.00140802	up	1.13414	0.0026821	0.0124214	up	protein phosphatase 2CA
	Potri.007G100100	AAP2		3.08691	2.28782e-14	2.21682e-13	up	3.59546	3.51942e-18	3.23833e-16	up	3.4716	3.15239e-17	2.19962e-15	up	amino acid permease 2
	Potri.005G093100	NUC-L1		1.26219	0.000857562	0.00200199	up	1.17728	0.00183748	0.00877424	up	1.05084	0.00530342	0.0218406	up	nucleolin like 1
	Potri.012G096600	AT1G27400		1.26245	0.000870039	0.00202895	up	1.27274	0.00079052	0.00433115	up	1.18829	0.00169453	0.00847461	up	Ribosomal protein L22p/L17e family protein
	Potri.003G117200	ZPR1		1.04443	0.00598492	0.0119826	up	1.58457	3.73595e-05	0.000318076	up	1.50634	8.61678e-05	0.000647474	up	binding protein
	Potri.004G004700	STM	TALE	1.66722	1.33081e-05	4.08605e-05	up	1.6148	2.39392e-05	0.000214279	up	1.67312	1.24444e-05	0.000116175	up	KNOX/ELK homeobox transcription factor
	Potri.015G087800	AT4G24780		1.56314	4.27261e-05	0.00012206	up	2.28238	5.2911e-09	1.07778e-07	up	1.32382	0.000487943	0.0029187	up	Pectin lyase-like superfamily protein
	Potri.004G188800	HD2C	C2H2	1.01973	0.00686321	0.0136035	up	1.227	0.00119804	0.00617854	up	1.13695	0.00263612	0.0122393	up	histone deacetylase 2C
	Potri.002G040600	CPUORF7	bHLH	1.76409	4.30155e-06	1.41437e-05	up	1.58722	3.22153e-05	0.000278356	up	1.40211	0.000223658	0.00148113	up	transcription factor bHLH155-like protein
	Potri.016G031400	UMAMIT9		2.43883	5.89057e-10	3.18533e-09	up	2.75002	5.23877e-12	1.8491e-10	up	2.81667	1.832e-12	6.35062e-11	up	nodulin MtN21 /EamA-like transporter family protein
	Potri.010G147200			4.36113	8.54107e-24	3.66363e-22	up	5.004	3.56272e-29	2.02711e-26	up	4.46558	1.17928e-24	2.86963e-22	up
	Potri.006G141200	AT2G05920		2.20774	1.48022e-08	6.68737e-08	up	2.40073	9.64078e-10	2.28244e-08	up	2.23876	9.63388e-09	1.76173e-07	up	Subtilase family protein
	Potri.001G286700	HSP81-2		1.09801	0.00360557	0.00755904	up	1.52622	6.21662e-05	0.000493832	up	1.12103	0.00297447	0.0135948	up	heat shock protein 81-2
	Potri.003G126800	TUB6		-1.08972	0.00384971	0.00803176	down	-1.49233	8.8619e-05	0.000666181	down	-1.51389	7.07147e-05	0.00054139	down	beta-6 tubulin
	Potri.005G176100	UMAMIT20		1.76767	4.29227e-06	1.41172e-05	up	2.36915	1.57754e-09	3.57927e-08	up	2.28947	4.90703e-09	9.5546e-08	up	nodulin MtN21 /EamA-like transporter family protein
	Potri.002G207479	GSTF8		1.42389	0.000185387	0.000481887	up	1.53873	5.63011e-05	0.000452707	up	1.59653	3.01584e-05	0.000254961	up	glutathione S-transferase phi 8
	Potri.005G127800	AT2G23790		2.18955	1.92127e-08	8.5569e-08	up	2.50217	2.1966e-10	5.86559e-09	up	2.35585	1.86503e-09	3.9039e-08	up	calcium uniporter (DUF607)
	Potri.009G061100	FRD3		1.94401	4.86832e-07	1.81459e-06	up	2.29378	4.49551e-09	9.28743e-08	up	1.90693	7.75349e-07	9.66705e-06	up	MATE efflux family protein
	Potri.005G225600	LSH3		3.37728	2.41158e-16	3.10328e-15	up	3.13672	1.42906e-14	7.4604e-13	up	3.108	2.31681e-14	1.07012e-12	up	LIGHT-DEPENDENT SHORT HYPOCOTYLS-like protein (DUF640)
	Potri.005G071900	HB6	HD-ZIP	2.00823	2.11739e-07	8.29379e-07	up	1.65867	1.4693e-05	0.000139274	up	1.41066	0.000206988	0.00138387	up	homeobox protein 6
	Potri.008G084100	AT1G16290		-1.12596	0.0028536	0.00608089	down	-1.19076	0.00163034	0.0079562	down	-1.071	0.00450067	0.0192014	down	transglycosylase
	Potri.005G226300	NOP10		1.01571	0.00726068	0.0143295	up	1.13192	0.00282798	0.012668	up	1.03349	0.00631652	0.0253104	up	nucleolar RNA-binding Nop10p family protein
	Potri.011G072616			1.21056	0.00141825	0.00318636	up	1.41669	0.000201584	0.00134388	up	1.41899	0.000197269	0.00133141	up
	Potri.001G277700	AT1G07170		1.26122	0.000910684	0.00211736	up	1.16542	0.00213045	0.0099312	up	1.13483	0.00276982	0.0127733	up	PHF5-like protein
	Potri.003G020200	XYP1		1.04185	0.0058342	0.0117009	up	1.48562	9.90718e-05	0.000732753	up	1.42541	0.000183618	0.00125162	up	Bifunctional inhibitor/lipid-transfer protein/seed storage 2S albumin superfamily protein
	Potri.002G132900	PARVUS		-1.86305	1.32343e-06	4.65946e-06	down	-1.97232	3.36611e-07	4.79128e-06	down	-1.19367	0.00159234	0.00804314	down	Nucleotide-diphospho-sugar transferases superfamily protein
	Potri.013G112300	AT1G68300		1.61975	2.45435e-05	7.25591e-05	up	1.77579	4.11603e-06	4.47579e-05	up	2.0134	2.18736e-07	3.05731e-06	up	Adenine nucleotide alpha hydrolases-like superfamily protein
	Potri.013G142972			2.48965	4.25294e-10	2.33821e-09	up	2.63053	5.15686e-11	1.52662e-09	up	2.05147	1.79414e-07	2.56212e-06	up
	Potri.007G013101	EMB2296		1.0482	0.00549369	0.0110626	up	1.18314	0.00177362	0.00853004	up	1.10308	0.00351284	0.0156035	up	Ribosomal protein L2 family
	Potri.011G094800	AT5G55970		-1.35176	0.000367479	0.000910358	down	-1.56137	4.27872e-05	0.000357908	down	-1.48816	9.31914e-05	0.000692639	down	RING/U-box superfamily protein
	Potri.002G079400	AAP3		1.824	2.11882e-06	7.2569e-06	up	1.43766	0.000157219	0.00109	up	1.50003	8.26065e-05	0.000623425	up	amino acid permease 3
	Potri.012G044300	NUDT4		1.89458	9.41092e-07	3.3771e-06	up	1.99011	2.8168e-07	4.09634e-06	up	1.72178	7.47113e-06	7.39332e-05	up	nudix hydrolase homolog 4
	Potri.002G113300	KNAT1	TALE	1.5421	5.333e-05	0.000149934	up	1.48803	9.43208e-05	0.000703587	up	1.63619	1.9045e-05	0.000169255	up	homeobox knotted-like protein
	Potri.012G117600	P40		1.05744	0.00509517	0.0103125	up	1.1463	0.00243593	0.0111495	up	1.10413	0.00347784	0.0154796	up	40s ribosomal protein SA
	Potri.014G043100	CYP721A1		1.22594	0.00120566	0.0027373	up	1.31172	0.000545378	0.00319003	up	1.13685	0.00262884	0.0122153	up	cytochrome P450, family 721, subfamily A, polypeptide 1
	Potri.014G127300	RPL18		1.11722	0.00314474	0.00666181	up	1.05993	0.0050275	0.0204269	up	1.09164	0.00388751	0.0170121	up	ribosomal protein L18
	Potri.010G069000	PHO1		2.49799	2.366e-10	1.34293e-09	up	2.43292	6.17069e-10	1.51011e-08	up	2.34737	2.12911e-09	4.4012e-08	up	phosphate 1
	Potri.008G059400	AT1G07070		1.00261	0.00795469	0.0155836	up	1.07334	0.00453976	0.018803	up	1.00213	0.00798239	0.0309369	up	Ribosomal protein L35Ae family protein
	Potri.010G124700	AT1G68500		3.16635	8.15699e-15	8.40848e-14	up	2.90856	5.61672e-13	2.31254e-11	up	3.54227	1.2514e-17	9.32483e-16	up	hypothetical protein
	Potri.015G055300	EMB1873		1.46849	0.000116832	0.000313261	up	1.47487	0.000109268	0.000796678	up	1.22982	0.0011736	0.00623032	up	porphyromonas-type peptidyl-arginine deiminase family protein
	Potri.012G065750	PDCB3		1.2172	0.00131821	0.00297483	up	1.52516	6.47198e-05	0.000510743	up	1.35804	0.000354022	0.00220737	up	plasmodesmata callose-binding protein 3
	Potri.003G046200	AT4G19410		1.08101	0.00421267	0.00871137	up	1.36019	0.000344766	0.00214276	up	1.61829	2.34633e-05	0.000204151	up	Pectinacetylesterase family protein
	Potri.015G035000	NUDT4		1.44889	0.000141027	0.000374822	up	1.40933	0.000210269	0.00139379	up	1.65002	1.627e-05	0.000147143	up	nudix hydrolase homolog 4
	Potri.003G143300			2.45237	1.47084e-09	7.57421e-09	up	4.64627	5.97972e-26	2.0051e-23	up	5.14798	3.4708e-30	2.20067e-27	up
	Potri.006G278000	AT4G31330		1.34263	0.000409273	0.00100695	up	2.09379	7.03542e-08	1.17898e-06	up	2.28321	5.27686e-09	1.02461e-07	up	transmembrane protein, putative (Protein of unknown function, DUF599)
	Potri.015G129100	MYB85	MYB	-1.37993	0.000283388	0.000718055	down	-1.45443	0.000134007	0.000947918	down	-1.09216	0.00381758	0.0167376	down	myb domain protein 85
	Potri.005G167300	SULTR1;2		4.97161	3.38907e-29	4.44312e-27	up	5.22497	2.28902e-31	2.04679e-28	up	5.62956	7.17633e-35	7.82063e-32	up	sulfate transporter 1;2
	Potri.001G059900	G6PD2		1.20711	0.00142541	0.00320183	up	1.22766	0.00118492	0.00611993	up	1.7195	7.36293e-06	7.29868e-05	up	glucose-6-phosphate dehydrogenase 2
	Potri.002G163400	AT1G01490		1.02649	0.00656785	0.0130575	up	1.21899	0.00130164	0.00660439	up	1.0959	0.00375491	0.0165063	up	Heavy metal transport/detoxification superfamily protein
	Potri.001G398800	ENODL1		1.03886	0.00591272	0.0118509	up	1.25562	0.000925521	0.00496702	up	1.29762	0.000627346	0.00363896	up	early nodulin-like protein 1
	Potri.002G119400	LBD39	LBD	2.03954	1.55766e-07	6.20164e-07	up	1.6418	1.91454e-05	0.000176195	up	2.11882	5.47262e-08	8.67465e-07	up	LOB domain-containing protein 39
	Potri.007G062102			1.87381	1.35598e-06	4.76731e-06	up	1.90277	9.44446e-07	1.21669e-05	up	1.9893	3.19866e-07	4.3185e-06	up
	Potri.004G111400	AT3G30390		1.13623	0.00262665	0.00563272	up	1.04693	0.00548502	0.021976	up	1.16138	0.00211696	0.0102123	up	Transmembrane amino acid transporter family protein
	Potri.005G045600	AT3G05060		1.36491	0.000327322	0.000816502	up	1.39044	0.000254453	0.0016512	up	1.17254	0.00193458	0.00946606	up	NOP56-like pre RNA processing ribonucleoprotein
	Potri.015G147500	FIB1		1.78479	3.57714e-06	1.18737e-05	up	1.77208	4.15035e-06	4.50607e-05	up	1.63363	2.03657e-05	0.000179801	up	fibrillarin 1
	Potri.001G162400	PME3		1.45068	0.000139744	0.000371581	up	1.61055	2.54907e-05	0.000226078	up	1.7789	3.70463e-06	3.93877e-05	up	pectin methylesterase 3
	Potri.005G112600	AT4G38660		3.24156	1.87505e-15	2.12923e-14	up	2.96636	1.83474e-13	8.17152e-12	up	3.15265	8.42645e-15	4.12718e-13	up	Pathogenesis-related thaumatin superfamily protein
	Potri.009G074100	ZIP6		1.20515	0.00146165	0.00327773	up	1.32217	0.000497432	0.00294866	up	1.15282	0.00230793	0.0109712	up	ZIP metal ion transporter family
	Potri.003G083600	UGLYAH		1.21477	0.00134723	0.00303776	up	1.19934	0.00154374	0.00762495	up	1.10959	0.00333946	0.0149438	up	ureidoglycine aminohydrolase
	Potri.014G094800	AGP20		1.71092	1.37385e-05	4.20818e-05	up	1.81511	4.1194e-06	4.47804e-05	up	2.80806	4.72939e-12	1.52853e-10	up	arabinogalactan protein 20
	Potri.008G168600	AT2G20450		1.111	0.00337373	0.00711189	up	1.2556	0.000953919	0.00509949	up	1.12951	0.00288813	0.0132506	up	Ribosomal protein L14
	Potri.010G124800	AT1G13380		1.21902	0.00131326	0.00296443	up	1.44894	0.000145282	0.00101572	up	1.28108	0.000745935	0.00420582	up	sodium/hydrogen exchanger (DUF1218)
	Potri.007G062562			1.60282	3.72689e-05	0.000107013	up	1.91993	9.46954e-07	1.21885e-05	up	1.91989	9.53004e-07	1.1657e-05	up
	Potri.010G115300	RPI2		1.86251	1.41061e-06	4.94741e-06	up	1.53354	6.07525e-05	0.000484589	up	2.0121	2.14765e-07	3.01146e-06	up	ribose-5-phosphate isomerase 2
	Potri.005G045300			2.88564	2.87336e-12	2.10775e-11	up	2.90239	2.16637e-12	8.14971e-11	up	2.54357	4.95316e-10	1.14696e-08	up
	Potri.015G143700	ACYB-2		1.3548	0.000379601	0.000938056	up	1.38943	0.000270132	0.00174224	up	1.46449	0.000127276	0.000904317	up	Cytochrome b561/ferric reductase transmembrane protein family
	Potri.017G152800	AT5G14940		1.45323	0.000139193	0.000370174	up	1.52508	6.58214e-05	0.00051803	up	2.08643	8.01381e-08	1.22788e-06	up	Major facilitator superfamily protein
	Potri.012G004500	LSU2		1.99615	3.29014e-07	1.25643e-06	up	2.72739	1.01703e-11	3.407e-10	up	2.63362	4.31549e-11	1.20492e-09	up	response to low sulfur 2
	Potri.003G087600	AT4G18030		1.1659	0.00204273	0.00447884	up	1.14958	0.00234999	0.0108144	up	1.16504	0.00205771	0.00997339	up	S-adenosyl-L-methionine-dependent methyltransferases superfamily protein
	Potri.008G132700	GH9B1		2.79532	2.97931e-12	2.17632e-11	up	3.59491	4.15392e-18	3.78224e-16	up	2.89206	6.37035e-13	2.3709e-11	up	glycosyl hydrolase 9B1
	Potri.001G179400	SULTR3;4		4.51587	2.23561e-25	1.26357e-23	up	4.55126	1.1327e-25	3.56961e-23	up	4.4244	1.28465e-24	3.00668e-22	up	sulfate transporter 3;4
	Potri.003G034200	DOF2	Dof	1.89348	1.07578e-06	3.82657e-06	up	1.96386	4.45028e-07	6.18059e-06	up	1.60677	3.01674e-05	0.000254975	up	DOF zinc finger protein 2
	Potri.011G040100	AT1G11380		1.36214	0.000345136	0.000858299	up	1.56697	4.20519e-05	0.000352095	up	1.05758	0.00516136	0.0213438	up	PLAC8 family protein
	Potri.008G053100	UXS6		1.35213	0.000376619	0.000931478	up	1.3831	0.000277885	0.00178597	up	1.44461	0.000150314	0.00104901	up	UDP-XYL synthase 6
	Potri.015G126800	BAG7		1.45124	0.000137079	0.000364775	up	1.50673	7.70075e-05	0.00059038	up	1.4274	0.00017465	0.00119893	up	BCL-2-associated athanogene 7
	Potri.009G094800	MTK		1.1489	0.00240504	0.00519195	up	1.23581	0.00111829	0.00582321	up	1.60105	2.87311e-05	0.000244078	up	S-methyl-5-thioribose kinase
	Potri.012G089300	WR3		2.15325	3.7079e-08	1.59715e-07	up	2.4063	1.07943e-09	2.52976e-08	up	2.60524	5.67348e-11	1.55788e-09	up	nitrate transmembrane transporter
	Potri.014G197100	RPL5B		1.53195	6.17727e-05	0.000172529	up	1.46492	0.000124125	0.000885199	up	1.49287	9.31148e-05	0.000692248	up	ribosomal protein L5 B
	Potri.012G094000	AT5G50335		2.94966	1.0569e-12	8.18142e-12	up	2.88167	3.0258e-12	1.12016e-10	up	2.24776	3.09529e-08	5.15237e-07	up	hypothetical protein
	Potri.019G042600	ENH1		1.58139	3.64645e-05	0.000104842	up	1.45669	0.000135548	0.000955909	up	1.19833	0.00158997	0.00803349	up	rubredoxin family protein
	Potri.005G205800	PSY		1.58493	3.4582e-05	9.9684e-05	up	1.74398	5.73007e-06	5.98636e-05	up	1.43445	0.000168131	0.00115783	up	PHYTOENE SYNTHASE
	Potri.002G207093	GSTF6		2.43029	8.1552e-10	4.32213e-09	up	2.53027	1.86583e-10	5.05467e-09	up	2.28733	6.24024e-09	1.19242e-07	up	glutathione S-transferase 6
	Potri.009G149400	HDA3	C2H2	1.76569	4.56353e-06	1.49347e-05	up	1.60656	2.7863e-05	0.000244506	up	1.36131	0.000353537	0.00220553	up	histone deacetylase 3
	Potri.001G002500	Cpn60beta2		1.37981	0.000282963	0.000717135	up	1.28205	0.000721216	0.00400812	up	1.10966	0.00330753	0.0148352	up	TCP-1/cpn60 chaperonin family protein
	Potri.007G035600	PGY1		1.11807	0.00316091	0.00669362	up	1.09766	0.0037383	0.0159992	up	1.1256	0.00296663	0.0135715	up	Ribosomal protein L1p/L10e family
	Potri.008G068400	PLC2		-1.1244	0.00290195	0.00617561	down	-1.09501	0.00370541	0.0158784	down	-1.07254	0.00445842	0.0190748	down	phospholipase C 2
	Potri.019G054800	TRXF1		1.41903	0.000199196	0.000515478	up	1.16294	0.00216372	0.0100648	up	1.11979	0.00312515	0.0141427	up	thioredoxin F-type 1
	Potri.001G453900	AT1G33120		1.21439	0.00138539	0.00311755	up	1.29422	0.00066772	0.00375389	up	1.15754	0.00227546	0.0108405	up	Ribosomal protein L6 family
	Potri.003G098800	STRS1		1.58507	3.41324e-05	9.84859e-05	up	1.38002	0.000286085	0.00182923	up	1.19549	0.00160111	0.00808272	up	DEA(D/H)-box RNA helicase family protein
	Potri.010G156700	RGP3		1.18147	0.00181498	0.00401177	up	1.01278	0.00729886	0.0275588	up	1.03217	0.00627606	0.0251685	up	reversibly glycosylated polypeptide 3
	Potri.014G120600	AT2G47390		1.07834	0.00426507	0.00880718	up	1.18934	0.00166154	0.0080813	up	1.09006	0.00387344	0.016959	up	Prolyl oligopeptidase family protein
	Potri.006G133500	GSTL3		1.19773	0.00160103	0.00356621	up	1.20751	0.00146581	0.00730352	up	1.39925	0.000242459	0.00159053	up	Glutathione S-transferase family protein
	Potri.001G018300	UCNL		1.62699	2.19699e-05	6.54332e-05	up	1.88104	1.11574e-06	1.41413e-05	up	1.12792	0.00290559	0.0133184	up	AGC (cAMP-dependent, cGMP-dependent and protein kinase C) kinase family protein
	Potri.011G068900	RPL16A		1.23348	0.0011925	0.00270989	up	1.29646	0.000668051	0.00375515	up	1.32835	0.000495913	0.00295724	up	ribosomal protein large subunit 16A
	Potri.011G052600	PHO2		1.26575	0.000836523	0.00195563	up	1.37563	0.000293446	0.00186653	up	2.01705	1.89455e-07	2.69119e-06	up	phosphate 2
	Potri.003G063400	AT1G54200		3.31192	6.11473e-16	7.42994e-15	up	3.23824	2.14471e-15	1.31677e-13	up	2.77897	3.98178e-12	1.30137e-10	up	DNA mismatch repair Msh6-like protein
	Potri.008G094300	UGD2		-1.17178	0.00193935	0.00426504	down	-1.29459	0.000638692	0.00361988	down	-1.20225	0.00148415	0.00757452	down	UDP-glucose 6-dehydrogenase family protein
	Potri.003G030900	NHO1		1.22802	0.00118828	0.00270091	up	1.31039	0.000554827	0.00323607	up	1.04372	0.00567951	0.0231814	up	Actin-like ATPase superfamily protein
	Potri.006G211100	AT3G11500		1.49333	0.000110901	0.000298276	up	1.56977	4.9454e-05	0.000404933	up	1.60162	3.5349e-05	0.000293318	up	Small nuclear ribonucleoprotein family protein
	Potri.006G021500	AT4G15000		1.27871	0.000752412	0.00176979	up	1.22376	0.00124145	0.0063509	up	1.0205	0.00685604	0.027154	up	Ribosomal L27e protein family
	Potri.008G162000	AT1G04280		1.01571	0.00712699	0.0140848	up	1.13003	0.00281358	0.0126132	up	1.0344	0.00615279	0.024751	up	P-loop containing nucleoside triphosphate hydrolases superfamily protein
	Potri.006G161400	PAP2		1.26346	0.000873923	0.0020376	up	1.34655	0.000399087	0.00243268	up	1.10042	0.00362886	0.0160412	up	phytochrome-associated protein 2
	Potri.015G086800	SOBIR1		2.70772	1.11674e-11	7.54733e-11	up	3.29042	8.02754e-16	5.22284e-14	up	2.90496	4.92918e-13	1.86235e-11	up	Leucine-rich repeat protein kinase family protein
	Potri.011G098600	AT3G12290		1.10021	0.00366198	0.00766669	up	1.1456	0.00249835	0.0113889	up	1.01332	0.00734398	0.0288246	up	Amino acid dehydrogenase family protein
	Potri.005G194500	RP1		1.47825	0.000108779	0.000292907	up	1.4796	0.000107067	0.000782426	up	1.41591	0.000204937	0.00137201	up	ribosomal protein 1
	Potri.001G141801	AT3G23450		3.66005	1.78825e-18	3.20296e-17	up	4.34319	6.01103e-24	1.34374e-21	up	4.39805	2.12673e-24	4.72392e-22	up	transmembrane protein
	Potri.017G136000	AT1G06620		1.82122	2.26368e-06	7.72948e-06	up	1.76099	4.63492e-06	4.97181e-05	up	1.38448	0.000274151	0.00176849	up	2-oxoglutarate (2OG) and Fe(II)-dependent oxygenase superfamily protein
	Potri.003G201400	AT2G38800		2.01309	2.01502e-07	7.92131e-07	up	2.0241	1.74538e-07	2.66375e-06	up	1.63377	1.96506e-05	0.000173972	up	Plant calmodulin-binding protein-like protein
	Potri.010G003800	DHNAT1		1.78977	3.70891e-06	1.22948e-05	up	1.5027	9.01451e-05	0.000676341	up	1.55537	5.19164e-05	0.000413446	up	Thioesterase superfamily protein
	Potri.010G195100	AT5G05830		1.31377	0.000550644	0.00132633	up	1.29998	0.000626016	0.00355902	up	1.19247	0.00166461	0.00836091	up	RING/FYVE/PHD zinc finger superfamily protein
	Potri.010G209200	UMAMIT14		3.79043	2.06099e-19	4.19818e-18	up	4.68048	1.15458e-26	4.47374e-24	up	4.35268	6.13483e-24	1.31252e-21	up	nodulin MtN21 /EamA-like transporter family protein
	Potri.010G081200	APS1		-1.32075	0.000500912	0.00121536	down	-2.33775	2.49974e-09	5.45175e-08	down	-2.03956	1.45905e-07	2.11478e-06	down	ATP sulfurylase 1
	Potri.004G140900	CYP707A4		2.77082	4.30866e-12	3.07209e-11	up	2.4527	5.36565e-10	1.32707e-08	up	2.84505	1.32679e-12	4.70215e-11	up	cytochrome P450, family 707, subfamily A, polypeptide 4
	Potri.004G033300	AT4G05070		2.28699	7.52177e-09	3.53085e-08	up	2.72762	1.1465e-11	3.82603e-10	up	1.96153	5.56453e-07	7.16852e-06	up	Wound-responsive family protein
	Potri.006G228200	SLD2		1.20554	0.00146497	0.00328414	up	1.28909	0.000683754	0.00383168	up	1.31369	0.000542992	0.00320348	up	Fatty acid/sphingolipid desaturase
	Potri.001G002300	AT5G56460		1.01117	0.00743337	0.0146388	up	1.35711	0.000361353	0.00223074	up	1.03776	0.00603684	0.0243294	up	Protein kinase superfamily protein
	Potri.002G007300	AT4G29360		1.47129	0.000114555	0.000307543	up	1.6854	1.1162e-05	0.000108973	up	1.91138	7.50667e-07	9.39964e-06	up	O-Glycosyl hydrolases family 17 protein
	Potri.015G111000	GDH2		2.20008	1.86453e-08	8.32013e-08	up	2.04402	1.49201e-07	2.32073e-06	up	2.4854	3.20493e-10	7.70797e-09	up	glutamate dehydrogenase 2
	Potri.001G422301			1.98197	3.4909e-07	1.32627e-06	up	1.88798	1.12591e-06	1.42519e-05	up	2.08962	8.64056e-08	1.31467e-06	up
	Potri.005G254100	GAPB		2.66652	2.04145e-11	1.33718e-10	up	2.22064	1.37425e-08	2.61309e-07	up	1.91248	7.85963e-07	9.77841e-06	up	glyceraldehyde-3-phosphate dehydrogenase B subunit
	Potri.008G110100	AT5G08180		1.21088	0.00148901	0.00333395	up	1.26363	0.000923888	0.00496055	up	1.30826	0.000613143	0.00357024	up	Ribosomal protein L7Ae/L30e/S12e/Gadd45 family protein
	Potri.003G196100	LRP1	SRS	1.88317	1.07659e-06	3.82906e-06	up	2.50674	2.13814e-10	5.73124e-09	up	2.4057	9.45455e-10	2.08281e-08	up	Lateral root primordium (LRP) protein-like protein
	Potri.001G216600	BLH1	TALE	1.77151	4.04804e-06	1.33643e-05	up	1.50648	7.83248e-05	0.000598602	up	1.37035	0.000312191	0.00198343	up	BEL1-like homeodomain 1
	Potri.016G006600	AT5G50740		1.86154	1.56374e-06	5.45215e-06	up	2.42116	8.66802e-10	2.06475e-08	up	2.14318	4.2342e-08	6.86788e-07	up	Heavy metal transport/detoxification superfamily protein
	Potri.009G093400	AT2G15000		1.91345	9.07958e-07	3.26661e-06	up	1.874	1.46389e-06	1.79375e-05	up	1.74663	6.67402e-06	6.69764e-05	up	caspase-6 protein
	Potri.006G044100	NAP57		1.84325	1.76612e-06	6.11496e-06	up	1.69621	1.00014e-05	9.86367e-05	up	1.54884	5.12657e-05	0.000409008	up	homologue of NAP57
	Potri.001G100000	AT4G23500		2.23894	1.02662e-08	4.73751e-08	up	2.16399	2.86457e-08	5.1387e-07	up	1.87773	1.16744e-06	1.3984e-05	up	Pectin lyase-like superfamily protein
	Potri.004G078200	ARF8	ARF	1.245	0.001012	0.0023388	up	1.22842	0.00117534	0.00607777	up	1.11239	0.00322406	0.0145149	up	auxin response factor 8
	Potri.005G246800	AT4G35750		1.80619	3.08448e-06	1.03339e-05	up	1.92713	7.04513e-07	9.33098e-06	up	1.36352	0.000368511	0.00228302	up	SEC14 cytosolic factor family protein / phosphoglyceride transfer family protein
	Potri.006G065700	DIN10		1.75768	4.9254e-06	1.60317e-05	up	2.36526	1.7108e-09	3.85156e-08	up	2.17872	2.33311e-08	3.98836e-07	up	Raffinose synthase family protein
	Potri.010G255200	AGAL1		1.32614	0.000491843	0.0011951	up	1.43749	0.000164467	0.00113212	up	1.30733	0.000587439	0.00343433	up	alpha-galactosidase 1
	Potri.015G077600	AT3G62270		2.57888	7.08481e-11	4.3353e-10	up	2.4546	4.51916e-10	1.13624e-08	up	2.79233	2.59616e-12	8.72213e-11	up	HCO3- transporter family
	Potri.017G110000	AT5G59240		1.337	0.000460972	0.00112518	up	1.39575	0.000259895	0.00168307	up	1.2607	0.0009385	0.00514192	up	Ribosomal protein S8e family protein
	Potri.006G098300	AUX1		1.73138	6.60664e-06	2.10906e-05	up	1.6703	1.32993e-05	0.000127555	up	1.54282	5.41982e-05	0.000429265	up	Transmembrane amino acid transporter family protein
	Potri.013G022500	AT5G62440		1.35414	0.000408174	0.00100446	up	1.14503	0.00267964	0.0121092	up	1.18028	0.00198876	0.0096958	up	EMB514 (DUF3223)
	Potri.012G054000	AT3G18250		1.8951	1.33556e-06	4.70025e-06	up	2.09343	1.0835e-07	1.74285e-06	up	2.04879	1.9483e-07	2.75743e-06	up	Putative membrane lipoprotein
	Potri.008G132850	PCR2		-1.90002	8.93537e-07	3.21804e-06	down	-2.04012	1.50696e-07	2.3367e-06	down	-1.06049	0.0049866	0.0207087	down	PLANT CADMIUM RESISTANCE 2
	Potri.003G105500	AT4G19460		2.33109	3.1558e-09	1.55265e-08	up	2.40963	1.02095e-09	2.4024e-08	up	2.30504	4.56316e-09	8.93493e-08	up	UDP-Glycosyltransferase superfamily protein
	Potri.006G226700	CYP711A1		1.34618	0.00039896	0.000983038	up	1.17782	0.00187026	0.00888637	up	1.26574	0.000851466	0.00473273	up	cytochrome P450, family 711, subfamily A, polypeptide 1
	Potri.005G170500	TGA7	bZIP	1.31711	0.000538742	0.00130045	up	1.51736	7.25073e-05	0.000561276	up	1.5	8.7154e-05	0.000653899	up	bZIP transcription factor family protein
	Potri.008G221000	AT3G06890		1.14003	0.00273037	0.0058422	up	1.19471	0.0017012	0.00824886	up	1.13213	0.00291516	0.0133553	up	transmembrane protein
	Potri.001G299400	AT2G15220		2.07326	1.24253e-07	5.01054e-07	up	1.98809	3.6968e-07	5.22996e-06	up	2.74625	7.87548e-12	2.45655e-10	up	Plant basic secretory protein (BSP) family protein
	Potri.002G010700	AT3G26040		1.66661	1.4143e-05	4.32564e-05	up	1.28133	0.000747932	0.00412961	up	1.24125	0.00108148	0.00581385	up	HXXXD-type acyl-transferase family protein
	Potri.001G332800	LYK2		1.31677	0.000536801	0.00129693	up	2.17381	2.49987e-08	4.52873e-07	up	2.06932	1.01433e-07	1.5175e-06	up	Protein kinase superfamily protein
	Potri.015G092900	NOP56		1.91856	7.09578e-07	2.58489e-06	up	1.80278	2.91529e-06	3.30296e-05	up	1.54949	5.15704e-05	0.00041116	up	NOP56-like pre RNA processing ribonucleoprotein
	Potri.016G041200	NAP57		2.16865	2.7122e-08	1.18942e-07	up	1.90145	8.73961e-07	1.13384e-05	up	1.86717	1.33604e-06	1.57618e-05	up	homologue of NAP57
	Potri.006G097100	IRX12		-1.56773	4.12504e-05	0.000118009	down	-1.46853	0.000116835	0.000841469	down	-1.01164	0.00730184	0.028698	down	Laccase/Diphenol oxidase family protein
	Potri.009G138900	AT2G16990		1.12909	0.00287178	0.00611625	up	1.27736	0.000772501	0.00424711	up	1.08828	0.00402961	0.0175656	up	Major facilitator superfamily protein
	Potri.003G222400	Cpn60beta2		1.6111	2.59707e-05	7.64154e-05	up	1.51595	7.23616e-05	0.000560521	up	1.11553	0.00320693	0.0144602	up	TCP-1/cpn60 chaperonin family protein
	Potri.010G111600	AT1G23100		1.53806	8.8894e-05	0.000242415	up	1.78599	5.86132e-06	6.10884e-05	up	1.61496	3.95887e-05	0.000324688	up	GroES-like family protein
	Potri.001G335700	PHB3		1.19991	0.00158083	0.00352437	up	1.08415	0.00421323	0.0177321	up	1.06442	0.00495102	0.0205887	up	prohibitin 3
	Potri.002G201600	EBP	ERF	1.78663	3.89167e-06	1.28773e-05	up	2.20384	1.89108e-08	3.49955e-07	up	2.01932	2.1962e-07	3.06843e-06	up	ethylene-responsive element binding protein
	Potri.002G248900	AGC2-1		1.1052	0.00345556	0.00726727	up	1.05519	0.00519525	0.0209935	up	1.5266	6.365e-05	0.000495793	up	AGC (cAMP-dependent, cGMP-dependent and protein kinase C) kinase family protein
	Potri.013G138690			3.75605	6.13911e-18	1.00417e-16	up	4.23726	1.01692e-21	1.7215e-19	up	3.01652	1.36153e-12	4.81061e-11	up
	Potri.009G110800	HB1		1.53574	7.55048e-05	0.000208676	up	2.60057	8.21454e-11	2.35e-09	up	2.85626	1.58905e-12	5.55817e-11	up	hemoglobin 1
	Potri.002G249500	RABA5E		1.10454	0.00363448	0.0076137	up	1.44509	0.000157988	0.00109338	up	1.35628	0.000381032	0.00234104	up	Rab GTPase-like A5A protein
	Potri.007G017100	ALDH3F1		1.18468	0.00177614	0.00393042	up	1.12737	0.0029012	0.0129461	up	1.00761	0.00764367	0.0298313	up	aldehyde dehydrogenase 3F1
	Potri.001G170500	AT1G54200		2.64572	3.17162e-11	2.03204e-10	up	2.83924	1.54258e-12	5.97716e-11	up	2.18375	2.52121e-08	4.28262e-07	up	DNA mismatch repair Msh6-like protein
	Potri.009G121200	PAP10		2.77781	4.20587e-12	3.00556e-11	up	3.15864	8.54724e-15	4.62838e-13	up	2.86739	1.01557e-12	3.64361e-11	up	purple acid phosphatase 10
	Potri.013G106700	AT1G22540		1.84116	1.81061e-06	6.25516e-06	up	1.66308	1.4574e-05	0.000138296	up	1.28546	0.000716713	0.00406802	up	Major facilitator superfamily protein
	Potri.006G123100	AT3G53220		1.86482	1.88165e-06	6.48407e-06	up	1.98659	4.16233e-07	5.79684e-06	up	1.80572	3.80032e-06	4.02578e-05	up	Thioredoxin superfamily protein
	Potri.012G089900	CYP71B2		2.32488	3.32898e-09	1.63371e-08	up	2.50773	2.33658e-10	6.21536e-09	up	1.88082	1.19524e-06	1.42599e-05	up	cytochrome P450, family 71, subfamily B, polypeptide 2
	Potri.001G129600	HGL1		1.32757	0.000469265	0.00114438	up	1.32427	0.000483905	0.00287924	up	1.19859	0.00153862	0.00780685	up	heteroglycan glucosidase 1
	Potri.009G076100	LSH6		2.46424	7.33198e-10	3.9126e-09	up	2.57284	1.46525e-10	4.04252e-09	up	2.43557	1.10518e-09	2.40281e-08	up	LIGHT-DEPENDENT SHORT HYPOCOTYLS-like protein (DUF640)
	Potri.005G214300	AT4G14720		1.39882	0.000247708	0.000632797	up	1.27893	0.000778538	0.00427491	up	1.33858	0.00044494	0.00269148	up	TIFY domain/Divergent CCT motif family protein
	Potri.009G104300	CXE12		2.45387	6.30387e-10	3.39065e-09	up	2.50045	3.16264e-10	8.19032e-09	up	2.10533	7.98396e-08	1.22384e-06	up	alpha/beta-Hydrolases superfamily protein
	Potri.007G071100	NUC-L1		1.92221	6.82491e-07	2.49116e-06	up	1.92403	6.65241e-07	8.87829e-06	up	1.80268	2.94026e-06	3.20123e-05	up	nucleolin like 1
	Potri.019G014386	PLP1		1.09698	0.00375315	0.0078458	up	1.04007	0.00593629	0.0234526	up	1.1902	0.00169704	0.00848473	up	Acyl transferase/acyl hydrolase/lysophospholipase superfamily protein
	Potri.011G123300	RD26	NAC	2.85347	1.25995e-12	9.67803e-12	up	2.47346	4.24849e-10	1.07205e-08	up	2.29696	5.37783e-09	1.04134e-07	up	NAC (No Apical Meristem) domain transcriptional regulator superfamily protein
	Potri.006G207900	AT2G24280		2.23503	1.17115e-08	5.36471e-08	up	2.28144	6.11808e-09	1.22901e-07	up	2.1553	3.47327e-08	5.73501e-07	up	alpha/beta-Hydrolases superfamily protein
	Potri.011G066000	AT3G53740		1.26042	0.00101893	0.0023535	up	1.26864	0.00094063	0.00503725	up	1.35132	0.0004376	0.00265377	up	Ribosomal protein L36e family protein
	Potri.006G166000	ATKRS-1		1.25118	0.000976064	0.00226003	up	1.13562	0.00269482	0.0121652	up	1.10941	0.00336137	0.0150303	up	lysyl-tRNA synthetase 1
	Potri.005G202300	AT2G42900		1.48867	0.000102751	0.000277408	up	1.47493	0.000117994	0.000846669	up	1.0619	0.00517945	0.0214084	up	Plant basic secretory protein (BSP) family protein
	Potri.017G012800	AAC3		1.12822	0.00286594	0.00610456	up	1.10023	0.00361672	0.0155461	up	1.05566	0.0052049	0.0214882	up	ADP/ATP carrier 3
	Potri.001G116500	SMO1-1		1.34195	0.000429564	0.00105309	up	1.37323	0.000316534	0.00199366	up	1.17777	0.00192436	0.00942531	up	sterol-4alpha-methyl oxidase 1-1
	Potri.016G003400	HSP81-3		1.30655	0.000585773	0.00140136	up	2.17966	2.27433e-08	4.14166e-07	up	1.13929	0.00262165	0.0121835	up	heat shock protein 81-3
	Potri.004G064700	AT5G46230		1.30846	0.0006155	0.00146594	up	1.02508	0.00696968	0.0265458	up	1.11781	0.00331574	0.0148644	up	hypothetical protein (Protein of unknown function, DUF538)
	Potri.001G099400	ACS6		3.28061	1.18329e-15	1.38426e-14	up	3.28409	1.11057e-15	7.08025e-14	up	3.23197	2.70915e-15	1.43363e-13	up	1-aminocyclopropane-1-carboxylic acid (acc) synthase 6
	Potri.004G140100	PUB26		2.91916	4.10606e-13	3.35068e-12	up	2.72417	9.01059e-12	3.04778e-10	up	3.28008	1.01219e-15	5.71165e-14	up	plant U-box 26
	Potri.001G141400	TRN2		1.71052	9.31776e-06	2.91111e-05	up	1.95343	4.98055e-07	6.83268e-06	up	1.98649	3.28746e-07	4.4281e-06	up	Tetraspanin family protein
	Potri.008G164466	AHL20		1.04093	0.00621157	0.0124064	up	1.16485	0.0022415	0.0103823	up	1.22571	0.001321	0.00681671	up	AT-hook motif nuclear-localized protein 20
	Potri.008G154600	AT3G22550		2.41533	8.94944e-10	4.72654e-09	up	2.17171	2.72967e-08	4.9068e-07	up	1.86232	1.48056e-06	1.72796e-05	up	NAD(P)H-quinone oxidoreductase subunit, putative (DUF581)
	Potri.007G057200	FNR1		1.67478	1.33374e-05	4.09397e-05	up	1.33851	0.000446764	0.00268542	up	1.40119	0.000243345	0.00159515	up	ferredoxin-NADP[+]-oxidoreductase 1
	Potri.008G071300	AT5G05550	Trihelix	1.31804	0.000546702	0.00131738	up	1.36347	0.000353001	0.0021846	up	1.01616	0.00733914	0.0288153	up	sequence-specific DNA binding transcription factor
	Potri.008G051300	AT5G13660		1.22791	0.00120477	0.00273546	up	1.13407	0.00273025	0.012306	up	1.09933	0.00365439	0.0161295	up	N-lysine methyltransferase
	Potri.008G112700	CR88		1.8003	2.9567e-06	9.9363e-06	up	1.62402	2.25168e-05	0.000203525	up	1.40135	0.00023466	0.00154518	up	Chaperone protein htpG family protein
	Potri.005G045800	CYP706A4		3.14546	1.22579e-14	1.23516e-13	up	3.18617	6.16691e-15	3.43544e-13	up	2.79393	3.68473e-12	1.20882e-10	up	cytochrome P450, family 706, subfamily A, polypeptide 4
	Potri.019G009800	AT3G14840		1.06567	0.00476751	0.00970165	up	1.13992	0.00257223	0.0116814	up	1.22503	0.00122195	0.00644186	up	Leucine-rich repeat transmembrane protein kinase
	Potri.002G129700	GA3		2.15912	3.44961e-08	1.49272e-07	up	2.48071	3.66408e-10	9.40232e-09	up	2.23072	1.2982e-08	2.31571e-07	up	GA requiring 3
	Potri.006G152200	AT5G56980		3.02104	1.31592e-13	1.14782e-12	up	3.59505	7.45028e-18	6.46303e-16	up	2.82119	3.22538e-12	1.07122e-10	up	cotton fiber protein
	Potri.013G060800	EXPA10		2.16261	3.79435e-08	1.63338e-07	up	3.07075	4.25052e-14	2.08186e-12	up	2.54411	1.697e-10	4.32284e-09	up	expansin A10
	Potri.012G125900	SDRB		1.06337	0.00506333	0.0102522	up	1.06311	0.00506452	0.0205533	up	1.10862	0.00350087	0.0155563	up	short-chain dehydrogenase-reductase B
	Potri.002G220566	GAPA		2.16258	3.11522e-08	1.35644e-07	up	1.73068	7.09192e-06	7.25481e-05	up	1.5597	4.7925e-05	0.000384204	up	glyceraldehyde 3-phosphate dehydrogenase A subunit
	Potri.002G112100	AAP6		4.66906	2.68922e-26	1.82454e-24	up	4.45968	1.46883e-24	3.71178e-22	up	4.46927	1.2315e-24	2.92284e-22	up	amino acid permease 6
	Potri.011G057300	AT1G28395		1.14909	0.00258087	0.00554204	up	1.09747	0.0039501	0.0167622	up	1.1466	0.00263324	0.0122311	up	hypothetical protein
	Potri.010G062600	AT4G13540		3.6323	5.51334e-18	9.07774e-17	up	3.36552	5.66662e-16	3.75688e-14	up	3.42578	2.0364e-16	1.2704e-14	up	golgin family A protein
	Potri.002G033000	CYP722A1		2.37944	1.67203e-09	8.54589e-09	up	2.348	2.60453e-09	5.6485e-08	up	2.68	1.9096e-11	5.63397e-10	up	cytochrome P450, family 722, subfamily A, polypeptide 1
	Potri.015G102000	TIM8		1.36961	0.00039198	0.000966658	up	1.43854	0.000198533	0.00132659	up	1.3424	0.000506488	0.00301207	up	translocase inner membrane subunit 8
	Potri.014G049100			1.50089	9.50804e-05	0.000257814	up	1.57507	4.32232e-05	0.000360087	up	1.78455	4.0921e-06	4.3126e-05	up
	Potri.018G142800	AT5G57200		-1.04401	0.00569892	0.0114448	down	-1.08393	0.00412373	0.0173953	down	-1.32081	0.000510936	0.00303593	down	ENTH/ANTH/VHS superfamily protein
	Potri.018G057000	PAP1		2.13018	5.95306e-08	2.49401e-07	up	2.48583	4.08413e-10	1.03507e-08	up	1.54316	6.60673e-05	0.000511083	up	phytochrome-associated protein 1
	Potri.007G142400	AT5G16990		2.16038	3.5548e-08	1.53443e-07	up	1.99356	3.14912e-07	4.51745e-06	up	1.89703	1.05885e-06	1.28001e-05	up	Zinc-binding dehydrogenase family protein
	Potri.010G239300	AT4G34555		1.49677	0.000147062	0.00038991	up	1.79578	5.81386e-06	6.06482e-05	up	1.70689	1.60238e-05	0.000145218	up	Ribosomal protein S25 family protein
	Potri.008G120050			1.73214	9.51972e-06	2.97101e-05	up	1.42396	0.000245952	0.00160289	up	1.14391	0.00311807	0.0141216	up
	Potri.012G091100	PMSR1		1.08578	0.00429463	0.0088546	up	1.24699	0.00107501	0.00563151	up	1.28486	0.000762211	0.0042865	up	peptidemethionine sulfoxide reductase 1
	Potri.014G029100	CYP707A4		4.56979	4.88058e-25	2.61044e-23	up	4.91438	6.31999e-28	2.83675e-25	up	5.26151	7.10261e-31	4.95379e-28	up	cytochrome P450, family 707, subfamily A, polypeptide 4
	Potri.005G112900	FNR1		1.8349	2.06987e-06	7.09272e-06	up	1.22941	0.00123505	0.00632637	up	1.00566	0.00797476	0.0309142	up	ferredoxin-NADP[+]-oxidoreductase 1
	Potri.010G040400	AT5G62620		1.76838	4.41538e-06	1.44879e-05	up	1.77614	4.01827e-06	4.38315e-05	up	1.60023	2.98824e-05	0.000252992	up	Galactosyltransferase family protein
	Potri.008G145700	AT5G55350		1.20187	0.00158346	0.00352934	up	1.07315	0.00467921	0.0192837	up	1.07368	0.00466867	0.0198259	up	MBOAT (membrane bound O-acyl transferase) family protein
	Potri.017G108700	AT5G38720		1.48826	0.000103929	0.000280499	up	1.46943	0.000125636	0.000895055	up	1.38309	0.000298955	0.00190768	up	ribosomal RNA-processing 7 protein
	Potri.015G065500	AT5G62720		1.3187	0.000550011	0.00132499	up	1.49413	9.6343e-05	0.000715715	up	1.46734	0.000127249	0.000904317	up	Integral membrane HPP family protein
	Potri.006G045601	ARP		1.6972	2.64954e-05	7.77822e-05	up	2.06269	3.74345e-07	5.28524e-06	up	1.70422	2.4518e-05	0.000212321	up	apurinic endonuclease-redox protein
	Potri.018G033700	TIFY8		1.57384	4.10474e-05	0.000117447	up	1.56012	4.74243e-05	0.000390071	up	1.36825	0.000338309	0.00212344	up	TIFY domain protein 8
	Potri.007G062262	AT2G07674		2.50079	2.08414e-09	1.04938e-08	up	3.38091	2.49253e-15	1.50645e-13	up	2.72894	7.72927e-11	2.06546e-09	up	transmembrane protein
	Potri.010G149600			2.33068	2.56137e-08	1.12654e-07	up	2.30258	3.49019e-08	6.18462e-07	up	1.49336	0.000323632	0.00204293	up
	Potri.014G179300	BSK2		1.30996	0.000568111	0.00136372	up	1.31991	0.000516233	0.00304561	up	1.05802	0.00513562	0.0212525	up	BR-signaling kinase 2
	Potri.004G201400	NLP1		1.25274	0.00102137	0.00235867	up	1.22416	0.00131637	0.0066617	up	1.07779	0.00457524	0.0194861	up	nitrilase-like protein 1
	Potri.007G022600	AT4G36520		1.06311	0.00484504	0.00984679	up	1.44099	0.000153084	0.00106421	up	1.09471	0.00374156	0.0164601	up	Chaperone DnaJ-domain superfamily protein
	Potri.007G061921			2.88764	3.46384e-12	2.50352e-11	up	3.50172	1.38094e-16	1.02029e-14	up	3.35413	1.74195e-15	9.55143e-14	up
	Potri.011G066500	AT1G29195		1.74655	7.72136e-06	2.44366e-05	up	1.14806	0.00291428	0.0129978	up	1.14508	0.00300087	0.0136913	up	phosphatidylinositol 4-phosphate 5-kinase MSS4-like protein
	Potri.017G120201			4.70791	7.39837e-26	4.54177e-24	up	4.65075	2.16573e-25	6.40046e-23	up	3.97565	6.29423e-20	6.77465e-18	up
	Potri.014G143300	ASP1		1.22242	0.00130153	0.00293869	up	1.09132	0.00399011	0.016903	up	1.09786	0.00378782	0.0166238	up	aspartate aminotransferase 1
	Potri.007G036400	OBP1	Dof	1.19259	0.00177019	0.00391798	up	1.79528	3.48972e-06	3.87077e-05	up	1.56753	4.58985e-05	0.000370171	up	OBF binding protein 1
	Potri.018G143400	SLP3		1.28662	0.000713105	0.00168312	up	1.90075	8.76469e-07	1.13667e-05	up	1.41511	0.000206104	0.00137876	up	subtilisin-like serine protease 3
	Potri.008G114300	NUDX1		3.29334	1.89556e-15	2.15042e-14	up	2.95545	4.92771e-13	2.05586e-11	up	2.66851	4.37457e-11	1.22043e-09	up	nudix hydrolase 1
	Potri.016G027600	PSRP5		1.67386	2.00786e-05	6.00825e-05	up	1.72794	1.08506e-05	0.00010623	up	1.27471	0.00107476	0.00578575	up	plastid-specific 50S ribosomal protein 5
	Potri.006G138500	ARF19	ARF	1.66906	1.34554e-05	4.12692e-05	up	1.58077	3.58131e-05	0.000306481	up	1.55635	4.66987e-05	0.000375668	up	auxin response factor 19
	Potri.008G188700	KNAT6	TALE	4.16114	8.28068e-22	2.49803e-20	up	4.54229	6.31699e-25	1.73458e-22	up	4.65833	6.93471e-26	2.23921e-23	up	homeobox protein knotted-1-like 6
	Potri.005G176700	LYM1		1.1608	0.00222183	0.00482363	up	1.14322	0.00257627	0.0116982	up	1.17751	0.00192144	0.00941233	up	lysm domain GPI-anchored protein 1 precursor
	Potri.002G225600	AT5G55140		1.07061	0.00525186	0.0106074	up	1.34418	0.000482673	0.00287387	up	1.09013	0.00448812	0.0191668	up	ribosomal protein L30 family protein
	Potri.009G057600	AT5G19440		1.23683	0.00117134	0.00266406	up	1.33964	0.000450241	0.00270478	up	1.17629	0.00199557	0.00972084	up	NAD(P)-binding Rossmann-fold superfamily protein
	Potri.013G162800			2.82486	3.00231e-12	2.19128e-11	up	3.46243	7.43949e-17	5.68941e-15	up	2.87634	1.32403e-12	4.69714e-11	up
	Potri.008G046200	PRR7		1.13598	0.00269806	0.00577909	up	1.16895	0.00203123	0.00952725	up	1.25171	0.000973819	0.00530625	up	pseudo-response regulator 7
	Potri.018G114100	KNAT4	TALE	2.56058	1.28524e-10	7.58508e-10	up	2.38656	1.63337e-09	3.69635e-08	up	2.23223	1.43231e-08	2.53677e-07	up	homeobox protein knotted-1-like 4
	Potri.008G159500	AT3G55760		1.58976	3.36262e-05	9.70655e-05	up	1.67383	1.31804e-05	0.000126518	up	1.41093	0.000217323	0.00144411	up	hypothetical protein
	Potri.011G149800	TIM13		1.31383	0.000674234	0.00159689	up	1.41866	0.000246316	0.00160497	up	1.36855	0.000402756	0.00246323	up	translocase of the inner mitochondrial membrane 13
	Potri.005G186400	MYB52	MYB	-1.29822	0.000642735	0.00152695	down	-2.2091	1.69848e-08	3.17423e-07	down	-1.40662	0.000226936	0.00149999	down	myb domain protein 52
	Potri.015G085100	WR3		2.43429	1.07174e-09	5.60928e-09	up	2.99893	1.81242e-13	8.09279e-12	up	2.38979	2.02676e-09	4.20709e-08	up	nitrate transmembrane transporter
	Potri.011G166500	AT3G13310		1.38365	0.00034234	0.000851892	up	1.56161	5.59734e-05	0.000450799	up	1.60909	3.40403e-05	0.00028345	up	Chaperone DnaJ-domain superfamily protein
	Potri.010G120100	AT2G01210		1.62682	2.2347e-05	6.65079e-05	up	1.60628	2.796e-05	0.000245296	up	1.70917	8.80696e-06	8.536e-05	up	Leucine-rich repeat protein kinase family protein
	Potri.005G229600	MAN7		2.62342	5.19283e-11	3.2297e-10	up	3.07716	3.83844e-14	1.89869e-12	up	2.73469	9.38882e-12	2.88473e-10	up	Glycosyl hydrolase superfamily protein
	Potri.013G058400	AT3G03920		1.82452	2.63525e-06	8.92225e-06	up	1.82868	2.49142e-06	2.86649e-05	up	1.6101	3.05164e-05	0.000257364	up	H/ACA ribonucleoprotein complex, subunit Gar1/Naf1 protein
	Potri.001G422800	AT4G27190		1.71708	7.69867e-06	2.43781e-05	up	1.9285	5.99002e-07	8.07773e-06	up	1.55169	4.87094e-05	0.000389955	up	NB-ARC domain-containing disease resistance protein
	Potri.001G043600	ENODL17		1.03319	0.00710274	0.0140424	up	1.50753	9.69408e-05	0.000719325	up	1.70713	1.12339e-05	0.000106024	up	early nodulin-like protein 17
	Potri.001G133800	AT1G32090		1.20255	0.00153162	0.00342343	up	1.67897	1.22906e-05	0.000119025	up	1.41228	0.000212449	0.00141469	up	early-responsive to dehydration stress protein (ERD4)
	Potri.016G139700	AT2G38600		4.98556	5.32213e-28	5.12703e-26	up	6.15919	3.9106e-38	1.00268e-34	up	5.82869	3.05959e-35	3.67921e-32	up	HAD superfamily, subfamily IIIB acid phosphatase
	Potri.019G056601			3.15637	6.87085e-13	5.44067e-12	up	3.44629	6.32738e-15	3.50246e-13	up	2.26025	1.9997e-07	2.82445e-06	up
	Potri.012G144800	FIB2		1.68635	1.27015e-05	3.91046e-05	up	1.60931	2.97634e-05	0.000259355	up	1.34284	0.00045628	0.00275149	up	fibrillarin 2
	Potri.004G004100	AT4G22160		2.288	1.07659e-08	4.95631e-08	up	2.05095	2.44394e-07	3.61133e-06	up	1.93209	1.08864e-06	1.31183e-05	up	hypothetical protein
	Potri.011G156300	AT1G25260		1.22459	0.00137598	0.00309757	up	1.24607	0.00113163	0.00588304	up	1.21102	0.00155033	0.00786053	up	Ribosomal protein L10 family protein
	Potri.012G107400	AT1G65030		1.25505	0.00101952	0.0023547	up	1.3311	0.000501673	0.00296926	up	1.2501	0.00106494	0.00574355	up	Transducin/WD40 repeat-like superfamily protein
	Potri.004G084100	ZFP4	C2H2	2.02567	2.21963e-07	8.66897e-07	up	2.26952	8.4621e-09	1.66817e-07	up	2.00999	2.71318e-07	3.72948e-06	up	zinc finger protein 4
	Potri.015G058600	AT5G08050		1.74403	7.50416e-06	2.38032e-05	up	1.50431	0.000101467	0.000748244	up	1.0353	0.00702296	0.02773	up	wiskott-aldrich syndrome family protein, putative (DUF1118)
	Potri.018G141700	AT5G57150	bHLH	1.98751	4.5522e-07	1.70386e-06	up	2.92919	5.73272e-13	2.34788e-11	up	2.41087	1.53063e-09	3.25672e-08	up	basic helix-loop-helix (bHLH) DNA-binding superfamily protein
	Potri.013G043700	AN3		1.84117	2.16752e-06	7.41348e-06	up	1.73787	7.27636e-06	7.41936e-05	up	1.87174	1.49579e-06	1.74282e-05	up	SSXT family protein
	Potri.014G129800	AT3G62810		1.67932	1.80522e-05	5.42515e-05	up	1.75714	7.4247e-06	7.55093e-05	up	1.5515	7.10552e-05	0.000543759	up	complex 1 family protein / LVR family protein
	Potri.010G239000	AT4G24830		1.34436	0.000425184	0.00104301	up	1.30106	0.000639423	0.00362265	up	1.01643	0.00732408	0.0287659	up	arginosuccinate synthase family
	Potri.007G134700	PHB1		1.37587	0.000335811	0.000836362	up	1.42319	0.000209659	0.00139027	up	1.4025	0.000258359	0.00167873	up	prohibitin 1
	Potri.014G077100	PFC1		1.40204	0.000256866	0.000655378	up	1.82033	2.65253e-06	3.02886e-05	up	1.27035	0.000895088	0.00494055	up	Ribosomal RNA adenine dimethylase family protein
	Potri.006G135600	LRL3	bHLH	1.78317	4.01974e-06	1.32784e-05	up	1.93542	6.27558e-07	8.43345e-06	up	1.67583	1.3848e-05	0.000127588	up	LJRHL1-like 3
	Potri.009G166932	AT4G35270	Nin-like	1.35125	0.000380516	0.000940115	up	1.14585	0.00246777	0.0112672	up	1.02294	0.00675306	0.0267887	up	Plant regulator RWP-RK family protein
	Potri.002G248500	AT5G48560	bHLH	1.30989	0.000588985	0.00140847	up	1.36366	0.00035138	0.00217715	up	1.59409	3.27443e-05	0.000273638	up	basic helix-loop-helix (bHLH) DNA-binding superfamily protein
	Potri.001G141600	AT1G32690		4.66424	7.71938e-24	3.33993e-22	up	4.39075	1.15097e-21	1.9297e-19	up	5.06082	4.14175e-27	1.66017e-24	up	DUF740 family protein
	Potri.012G080900	DXR		1.82754	2.30712e-06	7.87087e-06	up	1.51925	7.43768e-05	0.000572823	up	1.63838	2.05753e-05	0.000181238	up	1-deoxy-D-xylulose 5-phosphate reductoisomerase
	Potri.015G056100	AT5G61170		2.06488	1.75589e-07	6.95278e-07	up	1.89081	1.52741e-06	1.86242e-05	up	1.92636	9.98903e-07	1.21375e-05	up	Ribosomal protein S19e family protein
	Potri.006G137401	AT1G19240		1.41131	0.000387723	0.000956769	up	1.1256	0.0045252	0.0187579	up	1.30238	0.00104569	0.00565193	up	transmembrane protein
	Potri.008G020700	ACR12		1.26142	0.000898054	0.00208953	up	1.35173	0.000383053	0.00234495	up	1.16089	0.00219426	0.0105154	up	ACT domain-containing protein
	Potri.010G169700	AT3G19900		1.63193	2.43978e-05	7.21832e-05	up	1.71759	9.28147e-06	9.2346e-05	up	1.21917	0.00146541	0.00748877	up	hypothetical protein
	Potri.013G142336			1.76452	1.45114e-05	4.43092e-05	up	2.18756	9.00175e-08	1.47865e-06	up	1.93414	2.08896e-06	2.34552e-05	up
	Potri.005G257700	CRL1		1.51546	7.64599e-05	0.000211166	up	1.55927	4.7928e-05	0.000393918	up	1.5547	5.04436e-05	0.000402821	up	NAD(P)-binding Rossmann-fold superfamily protein
	Potri.011G135000	PMEPCRA		1.02603	0.00691679	0.0136973	up	1.61761	2.6052e-05	0.000230353	up	1.68843	1.18415e-05	0.000111157	up	methylesterase PCR A
	Potri.003G021934	AT2G01080		1.16817	0.00214757	0.00467843	up	1.04438	0.00594187	0.0234706	up	1.14057	0.00271509	0.0125525	up	Late embryogenesis abundant (LEA) hydroxyproline-rich glycoprotein family
	Potri.004G200100	ABA2		2.62741	5.98106e-11	3.69622e-10	up	2.39047	1.92069e-09	4.28811e-08	up	1.50391	0.000109724	0.000799669	up	NAD(P)-binding Rossmann-fold superfamily protein
	Potri.005G033500	PGSIP5		-1.07185	0.00463596	0.00945493	down	-1.30376	0.000612858	0.00349733	down	-1.13748	0.00269739	0.0124749	down	plant glycogenin-like starch initiation protein 5
	Potri.009G047700	AGT		1.54452	5.34379e-05	0.000150201	up	1.43109	0.000173523	0.00118605	up	1.13817	0.00264774	0.0122769	up	alanine:glyoxylate aminotransferase
	Potri.005G254200	AT1G42960		1.36946	0.000366501	0.000908256	up	1.43997	0.000182516	0.00123975	up	1.1656	0.00233097	0.0110626	up	inner membrane localized protein
	Potri.011G050800	DES-1-LIKE		1.35284	0.000390541	0.00096345	up	1.72348	7.61339e-06	7.7233e-05	up	1.76978	4.44572e-06	4.63346e-05	up	fatty acid desaturase family protein
	Potri.003G128800	AT4G23420		1.67886	1.43653e-05	4.38786e-05	up	1.99416	3.25617e-07	4.64808e-06	up	1.66447	1.68856e-05	0.000152158	up	NAD(P)-binding Rossmann-fold superfamily protein
	Potri.005G252800	WOX13	WOX	1.81426	3.41486e-06	1.13621e-05	up	2.23756	1.52224e-08	2.86327e-07	up	1.94624	6.89371e-07	8.68271e-06	up	WUSCHEL related homeobox 13
	Potri.002G105300	AT1G68810	bHLH	1.63198	2.55431e-05	7.52653e-05	up	1.8288	2.66577e-06	3.043e-05	up	1.7949	4.00843e-06	4.23465e-05	up	basic helix-loop-helix (bHLH) DNA-binding superfamily protein
	Potri.007G102100	AIR3		1.20987	0.00145972	0.00327426	up	1.782	3.82194e-06	4.18732e-05	up	1.52975	6.48897e-05	0.00050309	up	Subtilisin-like serine endopeptidase family protein
	Potri.007G053200	AT5G67385		1.95138	5.08849e-07	1.892e-06	up	1.9015	9.44148e-07	1.21669e-05	up	1.36847	0.000345572	0.00216203	up	Phototropic-responsive NPH3 family protein
	Potri.013G004801	AT5G26749	C3H	1.24591	0.00147218	0.00329901	up	1.39768	0.000366762	0.00225974	up	1.47101	0.000181737	0.00124026	up	C2H2 and C2HC zinc fingers superfamily protein
	Potri.008G130500	AT1G23100		1.7061	1.37043e-05	4.19845e-05	up	1.81197	4.03481e-06	4.39843e-05	up	1.42873	0.000250705	0.00163632	up	GroES-like family protein
	Potri.004G167500	A/N-InvB		1.72102	8.18984e-06	2.58162e-05	up	1.76337	4.97796e-06	5.28613e-05	up	1.72189	8.09462e-06	7.92094e-05	up	Plant neutral invertase family protein
	Potri.012G095400	NOP56		1.95528	4.95177e-07	1.84392e-06	up	1.79178	3.63613e-06	4.01529e-05	up	1.61416	2.76506e-05	0.000236512	up	NOP56-like pre RNA processing ribonucleoprotein
	Potri.005G214800	HSFA6B	HSF	1.66201	1.91106e-05	5.72793e-05	up	2.17586	3.41309e-08	6.06031e-07	up	1.08737	0.00468245	0.0198692	up	heat shock transcription factor A6B
	Potri.018G020600	ALDH11A3		1.69485	1.10477e-05	3.42368e-05	up	1.34023	0.000452449	0.00271571	up	1.25559	0.000997515	0.00542483	up	aldehyde dehydrogenase 11A3
	Potri.003G177600	ATSDI1		2.55028	2.45775e-10	1.39251e-09	up	2.86163	2.0904e-12	7.89799e-11	up	3.06562	7.98442e-14	3.4333e-12	up	Tetratricopeptide repeat (TPR)-like superfamily protein
	Potri.010G217500	AT2G35830		1.39792	0.000288261	0.000728724	up	1.47164	0.00013744	0.000967878	up	1.0588	0.00573351	0.0233315	up	ureidoglycolate hydrolase
	Potri.014G038000	CYP82C4		1.14039	0.00275722	0.00589278	up	1.37351	0.000331205	0.00207326	up	1.3245	0.00053117	0.00314171	up	cytochrome P450, family 82, subfamily C, polypeptide 4
	Potri.007G082400	SERK2		1.48227	0.000107244	0.000289066	up	1.5624	4.59425e-05	0.000379656	up	1.29434	0.000679572	0.00390277	up	somatic embryogenesis receptor-like kinase 2
	Potri.018G112000	ChiC		2.4057	1.56814e-09	8.04555e-09	up	2.48724	4.77048e-10	1.19426e-08	up	2.30492	6.48701e-09	1.23618e-07	up	Glycosyl hydrolase family protein with chitinase insertion domain-containing protein
	Potri.008G031700	AT5G58330		1.75876	5.38809e-06	1.74174e-05	up	1.52056	7.52758e-05	0.000579284	up	1.1511	0.00252567	0.0118066	up	lactate/malate dehydrogenase family protein
	Potri.013G138612			2.50908	4.31721e-09	2.09074e-08	up	2.68011	3.68897e-10	9.45228e-09	up	2.57087	1.77608e-09	3.73115e-08	up
	Potri.005G177600	AT1G21830		2.48043	6.86813e-10	3.68141e-09	up	2.6822	3.39879e-11	1.03336e-09	up	2.07602	1.74089e-07	2.49221e-06	up	hypothetical protein
	Potri.001G140500	AT4G17940		2.33907	3.59732e-09	1.75946e-08	up	2.0616	1.52495e-07	2.35829e-06	up	1.78559	4.63523e-06	4.81084e-05	up	Tetratricopeptide repeat (TPR)-like superfamily protein
	Potri.004G101800	AT5G16040		1.27045	0.000888656	0.00206946	up	1.14191	0.00273752	0.0123293	up	1.21508	0.00146006	0.00746359	up	Regulator of chromosome condensation (RCC1) family protein
	Potri.013G014400	SWEET17		-1.24824	0.00107424	0.00246493	down	-1.47916	0.000116614	0.000840225	down	-1.39748	0.000265651	0.00172098	down	Nodulin MtN3 family protein
	Potri.017G145400			1.18921	0.00248028	0.00534579	up	1.02676	0.00880234	0.0322984	up	1.12988	0.0039994	0.0174513	up
	Potri.002G046300	AT3G22970		1.52401	7.25039e-05	0.000200956	up	1.72335	8.03229e-06	8.10738e-05	up	1.40536	0.000243263	0.0015949	up	hypothetical protein (DUF506)
	Potri.002G158300	AT2G45860		1.10567	0.0044559	0.00912023	up	1.08924	0.00501658	0.0203975	up	1.12768	0.00371706	0.0163751	up	hypothetical protein
	Potri.001G369600	AT4G26600		1.61673	2.61035e-05	7.67783e-05	up	1.42127	0.00020254	0.00134922	up	1.26157	0.000934867	0.00512443	up	S-adenosyl-L-methionine-dependent methyltransferases superfamily protein
	Potri.015G004100	NAC062	NAC	1.15551	0.00238278	0.00514646	up	1.2905	0.000713389	0.00396968	up	1.30812	0.000607275	0.00353961	up	NAC domain containing protein 62
	Potri.004G224300	AT4G37660		1.00183	0.0090922	0.017543	up	1.12461	0.00343894	0.0149032	up	1.11878	0.0036257	0.0160333	up	Ribosomal protein L12/ ATP-dependent Clp protease adaptor protein ClpS family protein
	Potri.017G053500	WIN1		1.47202	0.000123793	0.000330858	up	1.22123	0.00135928	0.00685092	up	1.13908	0.00277445	0.0127929	up	HOPW1-1-interacting 1
	Potri.005G135500	SQN		3.1051	4.15151e-14	3.88764e-13	up	3.22738	5.3559e-15	3.02717e-13	up	2.54327	2.69226e-10	6.57474e-09	up	peptidyl-prolyl cis-trans isomerase / cyclophilin-40 (CYP40) / rotamase
	Potri.006G262100	RR12	ARR-B	1.90616	8.64668e-07	3.12052e-06	up	1.50473	8.52949e-05	0.000645085	up	1.53273	6.36995e-05	0.000496068	up	response regulator 12
	Potri.014G016500	AT3G03990		1.28447	0.0008222	0.00192395	up	1.10738	0.00379335	0.0162055	up	1.511	8.98018e-05	0.000670447	up	alpha/beta-Hydrolases superfamily protein
	Potri.001G054400	HSP60		1.65449	1.72149e-05	5.18692e-05	up	1.70011	1.02403e-05	0.000100737	up	1.73315	7.02444e-06	7.00095e-05	up	heat shock protein 60
	Potri.005G032800	LOX1		2.67211	2.33217e-11	1.51763e-10	up	2.97855	1.81514e-13	8.09457e-12	up	2.80705	2.84924e-12	9.55401e-11	up	lipoxygenase 1
	Potri.005G057500	AT5G09800		1.41598	0.000238462	0.000610879	up	2.13302	5.5773e-08	9.53417e-07	up	1.57478	4.65692e-05	0.000374887	up	ARM repeat superfamily protein
	Potri.010G076900	AT5G09510		1.72237	1.1263e-05	3.48638e-05	up	1.55845	6.61518e-05	0.000520278	up	1.49806	0.000124108	0.000884896	up	Ribosomal protein S19 family protein
	Potri.002G095100	AT1G78140		1.39618	0.000271982	0.000691365	up	1.2561	0.0010158	0.00537149	up	1.16318	0.00230637	0.0109652	up	S-adenosyl-L-methionine-dependent methyltransferases superfamily protein
	Potri.001G369500	RPAC43		1.39389	0.000283624	0.000718601	up	1.37455	0.000340414	0.00212214	up	1.45084	0.000160647	0.00111156	up	RNA polymerase I subunit 43
	Potri.015G147700	AT3G58660		1.90232	1.09414e-06	3.88869e-06	up	2.00838	2.8815e-07	4.17649e-06	up	1.61402	3.08635e-05	0.000260039	up	Ribosomal protein L1p/L10e family
	Potri.014G078900	AT3G61200		1.54528	7.45665e-05	0.00020623	up	1.57237	5.56532e-05	0.000448946	up	1.75525	7.5005e-06	7.41397e-05	up	Thioesterase superfamily protein
	Potri.005G123200	AT1G75170		1.49385	0.000109599	0.000294978	up	1.57502	4.64713e-05	0.000383572	up	1.53644	7.0171e-05	0.000537582	up	Sec14p-like phosphatidylinositol transfer family protein
	Potri.015G020500	RCAR3		1.64624	2.14722e-05	6.40383e-05	up	1.45664	0.000158362	0.00109575	up	1.24534	0.00118487	0.00627675	up	regulatory components of ABA receptor 3
	Potri.006G040600	AT3G57000		1.67442	1.73448e-05	5.22336e-05	up	2.09448	1.05943e-07	1.70885e-06	up	1.97986	4.62588e-07	6.07374e-06	up	nucleolar essential protein-like protein
	Potri.009G010800	LOG1		1.75666	6.80154e-06	2.16632e-05	up	1.59946	3.88587e-05	0.000328753	up	1.30758	0.000721637	0.00409131	up	Putative lysine decarboxylase family protein
	Potri.011G011101	STM	TALE	1.57751	4.17877e-05	0.000119467	up	1.75332	5.78739e-06	6.03901e-05	up	1.85247	1.78904e-06	2.04219e-05	up	KNOX/ELK homeobox transcription factor
	Potri.001G395200	AT2G20562		1.51207	0.000270713	0.000688288	up	1.75873	2.20557e-05	0.000199779	up	1.56055	0.000168224	0.00115824	up	taximin
	Potri.008G061700	AT3G55646		4.71122	7.9444e-23	2.87689e-21	up	4.07616	6.09525e-18	5.40864e-16	up	4.78647	1.94528e-23	3.87645e-21	up	TPRXL
	Potri.010G198600	AT3G55605		1.6685	1.7631e-05	5.30451e-05	up	1.58208	4.49058e-05	0.000372654	up	1.40829	0.000267461	0.0017311	up	Mitochondrial glycoprotein family protein
	Potri.010G063600	AT3G16840		1.59404	3.31116e-05	9.56909e-05	up	1.59547	3.2497e-05	0.000280373	up	1.42323	0.000197322	0.0013315	up	P-loop containing nucleoside triphosphate hydrolases superfamily protein
	Potri.008G040100	PDIL1-3		3.01209	1.87382e-13	1.59535e-12	up	3.10048	4.36779e-14	2.1363e-12	up	2.8126	4.48037e-12	1.45479e-10	up	PDI-like 1-3
	Potri.015G071700	AT5G35530		1.47265	0.000157214	0.000413591	up	1.34295	0.000545529	0.00319038	up	1.02818	0.00789019	0.0306306	up	Ribosomal protein S3 family protein
	Potri.018G120800	RLP15		2.32191	3.77966e-09	1.84244e-08	up	2.98164	1.58082e-13	7.11327e-12	up	2.57307	9.67696e-11	2.56043e-09	up	receptor like protein 15
	Potri.002G094500	TPPJ		1.67792	1.55744e-05	4.73148e-05	up	1.13348	0.0031478	0.0138672	up	2.16849	3.65057e-08	6.00501e-07	up	Haloacid dehalogenase-like hydrolase (HAD) superfamily protein
	Potri.013G147200	NDB1		1.19693	0.00166266	0.00369595	up	1.30091	0.000646396	0.00365286	up	1.0104	0.00772207	0.0300716	up	NAD(P)H dehydrogenase B1
	Potri.014G141000	ERF1-3		1.87889	1.29883e-06	4.57746e-06	up	1.7585	5.44932e-06	5.72391e-05	up	1.77201	4.66882e-06	4.8385e-05	up	eukaryotic release factor 1-3
	Potri.003G149000	LBD4	LBD	2.10493	1.08643e-07	4.40703e-07	up	2.68611	2.81141e-11	8.67632e-10	up	2.54018	2.53477e-10	6.20316e-09	up	LOB domain-containing protein 4
	Potri.001G092800	AT5G41850		1.05212	0.00594367	0.0119041	up	1.31827	0.000598312	0.00343117	up	1.22078	0.00145609	0.00744437	up	alpha/beta-Hydrolases superfamily protein
	Potri.017G101200	AT5G15750		1.09678	0.00424431	0.00876692	up	1.11306	0.00369873	0.0158557	up	1.15414	0.00264119	0.0122547	up	Alpha-L RNA-binding motif/Ribosomal protein S4 family protein
	Potri.017G094100	scpl25		1.83298	2.44395e-06	8.31411e-06	up	2.0708	1.23613e-07	1.95411e-06	up	1.35192	0.000436921	0.00265125	up	serine carboxypeptidase-like 25
	Potri.016G024300	EDA14		1.31248	0.000639522	0.00151994	up	1.22901	0.0013559	0.00683595	up	1.34926	0.000451794	0.00272925	up	embryo sac development arrest 14
	Potri.018G023200	AT2G25270		1.04336	0.00599916	0.0120097	up	1.38681	0.000285249	0.00182556	up	1.54752	5.52068e-05	0.000436362	up	transmembrane protein
	Potri.006G280100	NAGK		1.0576	0.00562076	0.0113002	up	1.1078	0.00373362	0.0159856	up	1.08747	0.004422	0.0189538	up	N-acetyl-l-glutamate kinase
	Potri.002G104300	REN1		1.79184	3.51044e-06	1.16623e-05	up	1.86046	1.53125e-06	1.86645e-05	up	1.70553	9.58591e-06	9.19112e-05	up	Rho GTPase activation protein (RhoGAP) with PH domain-containing protein
	Potri.015G071900	UGT74B1		2.51981	2.69919e-10	1.52066e-09	up	2.34407	3.38153e-09	7.15993e-08	up	1.66545	1.84487e-05	0.000164374	up	UDP-glucosyl transferase 74B1
	Potri.013G005300	NIMIN-3		2.05535	1.85791e-07	7.33342e-07	up	2.4807	5.30697e-10	1.31442e-08	up	2.65227	4.1569e-11	1.1653e-09	up	NIM1-interacting 3
	Potri.012G017300	AT5G53070		1.03458	0.00680655	0.0134974	up	1.31138	0.000636337	0.00360887	up	1.02842	0.00713214	0.028107	up	Ribosomal protein L9/RNase H1
	Potri.007G061861			1.47134	0.000129938	0.000346538	up	2.06857	1.20625e-07	1.91295e-06	up	2.17032	3.13283e-08	5.20989e-07	up
	Potri.013G057900	APK3		1.15587	0.00250994	0.00540471	up	1.13567	0.00296131	0.0131688	up	1.0791	0.00472292	0.0199906	up	adenosine-5'-phosphosulfate (APS) kinase 3
	Potri.019G029600	AT5G18310		1.2436	0.00127678	0.00288749	up	1.8149	3.38105e-06	3.77062e-05	up	1.79801	4.1581e-06	4.36763e-05	up	ubiquitin hydrolase
	Potri.004G179877			2.44998	1.45927e-09	7.51797e-09	up	2.47058	1.06401e-09	2.49698e-08	up	2.44586	1.53528e-09	3.26461e-08	up
	Potri.002G009300	ASG5		1.63142	2.57642e-05	7.5827e-05	up	2.37803	1.95877e-09	4.37033e-08	up	1.63957	2.35315e-05	0.000204642	up	Protein kinase superfamily protein
	Potri.010G131900	ABCG21		2.58132	1.00395e-10	6.00426e-10	up	2.13321	5.70156e-08	9.72276e-07	up	2.89446	7.74204e-13	2.84198e-11	up	ABC-2 type transporter family protein
	Potri.005G157400	REN1		1.18952	0.00173991	0.0038561	up	1.40756	0.00022592	0.00148735	up	1.35083	0.000394347	0.00241739	up	Rho GTPase activation protein (RhoGAP) with PH domain-containing protein
	Potri.016G036300	MAP70-1		1.32536	0.000535379	0.00129367	up	1.49284	0.000101691	0.000749268	up	1.48181	0.000114319	0.000827279	up	microtubule-associated proteins 70-1
	Potri.006G233600	AT5G25950		-1.48594	0.00010397	0.000280588	down	-1.99005	3.13244e-07	4.49723e-06	down	-1.13891	0.00267672	0.0123997	down	AslB, putative (DUF239)
	Potri.016G111400	OPS		1.02015	0.00704768	0.0139422	up	1.16273	0.00218609	0.0101561	up	1.21646	0.00136807	0.0070377	up	LOW protein: UPF0503-like protein, putative (DUF740)
	Potri.005G158800	HB22	ZF-HD	3.27416	8.61726e-15	8.85937e-14	up	3.96109	5.36281e-20	6.67919e-18	up	3.76667	1.77862e-18	1.5315e-16	up	homeobox protein 22
	Potri.003G087400	AT4G21700		2.30771	6.22263e-09	2.95321e-08	up	3.9701	7.90242e-21	1.12943e-18	up	3.01755	1.30219e-13	5.39967e-12	up	DUF2921 family protein, putative (DUF2921)
	Potri.002G236700	AT3G26760		3.58631	5.76247e-17	8.07047e-16	up	3.55427	9.61756e-17	7.27534e-15	up	3.9731	5.98227e-20	6.49905e-18	up	NAD(P)-binding Rossmann-fold superfamily protein
	Potri.010G109200	GH9B1		3.45031	3.25134e-16	4.11259e-15	up	3.84085	3.33706e-19	3.59177e-17	up	4.0283	1.1343e-20	1.40271e-18	up	glycosyl hydrolase 9B1
	Potri.010G066600	ATS1		1.65337	2.16663e-05	6.4562e-05	up	1.54455	6.91242e-05	0.000537713	up	1.44051	0.000201107	0.0013526	up	peroxygenase 1
	Potri.002G059100	WRKY28	WRKY	3.07576	8.35327e-14	7.49624e-13	up	3.23162	6.25305e-15	3.47233e-13	up	3.00154	2.77606e-13	1.08409e-11	up	WRKY DNA-binding protein 28
	Potri.004G144300	SQN		2.31049	6.20242e-09	2.94442e-08	up	2.23992	1.62145e-08	3.04004e-07	up	2.00717	3.48745e-07	4.68301e-06	up	peptidyl-prolyl cis-trans isomerase / cyclophilin-40 (CYP40) / rotamase
	Potri.001G157700	AT2G45120	C2H2	-1.01752	0.00726496	0.0143371	down	-1.38599	0.000288559	0.00184033	down	-1.4899	0.000103255	0.000758704	down	C2H2-like zinc finger protein
	Potri.004G080100	MIND		1.25303	0.00109183	0.00250249	up	1.02215	0.0074587	0.0280802	up	1.07867	0.00480827	0.0202071	up	septum site-determining protein (MIND)
	Potri.014G101700	AT2G46600		1.58947	5.86093e-05	0.000164167	up	1.0942	0.00533217	0.0214672	up	1.13415	0.00392703	0.0171721	up	Calcium-binding EF-hand family protein
	Potri.009G004200	AT3G47490		1.6632	2.2588e-05	6.71936e-05	up	1.37075	0.000440931	0.00266123	up	1.13943	0.00341374	0.0152312	up	HNH endonuclease
	Potri.007G062542			2.35904	1.19006e-08	5.44705e-08	up	2.62697	2.64382e-10	6.95309e-09	up	2.64937	1.96413e-10	4.92416e-09	up
	Potri.013G059600	GATA12	GATA	2.64069	6.77549e-11	4.1555e-10	up	2.53464	3.21384e-10	8.31426e-09	up	2.51455	4.35346e-10	1.01823e-08	up	GATA transcription factor 12
	Potri.004G108440	GDU2		2.80752	3.22513e-10	1.79808e-09	up	3.6144	1.18828e-15	7.54804e-14	up	2.44268	4.29712e-08	6.96022e-07	up	glutamine dumper 2
	Potri.010G144900	RTM1		1.445	0.000219153	0.000564108	up	1.6332	3.09891e-05	0.000268626	up	1.25334	0.00129969	0.00674665	up	Mannose-binding lectin superfamily protein
	Potri.001G003200	RLP46		3.93253	5.21485e-20	1.1665e-18	up	4.77647	6.76541e-27	2.68102e-24	up	3.69515	3.71102e-18	3.00963e-16	up	receptor like protein 46
	Potri.006G270401	STM	TALE	1.73595	7.53331e-06	2.38909e-05	up	1.62379	2.63894e-05	0.000232923	up	2.00709	2.78123e-07	3.81099e-06	up	KNOX/ELK homeobox transcription factor
	Potri.001G266000	NF-YA1	NF-YA	1.64965	2.1397e-05	6.38304e-05	up	2.29616	6.37807e-09	1.27829e-07	up	1.82317	2.92398e-06	3.18923e-05	up	nuclear factor Y, subunit A1
	Potri.014G012100	AT5G65840		1.76503	6.62983e-06	2.11549e-05	up	1.78163	5.42849e-06	5.70375e-05	up	1.60179	4.04967e-05	0.000331046	up	Thioredoxin superfamily protein
	Potri.008G190900	SHW1		1.41034	0.000289256	0.000730693	up	1.2902	0.000882049	0.00476894	up	1.37656	0.000398754	0.00244303	up	short hypocotyl in white light1
	Potri.014G143000	AT2G42710		1.22447	0.001387	0.00312016	up	1.12692	0.00318853	0.0140219	up	1.17129	0.00219937	0.0105225	up	Ribosomal protein L1p/L10e family
	Potri.006G132100	AT2G37050		1.98064	3.56376e-07	1.35204e-06	up	1.79036	3.67241e-06	4.0515e-05	up	1.51398	8.04972e-05	0.000609329	up	Leucine-rich repeat protein kinase family protein
	Potri.012G053600	AT1G73740		1.09145	0.00435391	0.00896568	up	1.5684	4.89999e-05	0.000401592	up	1.4042	0.000264791	0.00171605	up	UDP-Glycosyltransferase superfamily protein
	Potri.016G088000	MLO6		2.36477	3.43505e-09	1.68293e-08	up	3.67733	2.13715e-18	2.05313e-16	up	2.32335	6.12424e-09	1.17218e-07	up	Seven transmembrane MLO family protein
	Potri.012G033700	AT5G52960		2.15616	1.42881e-07	5.7167e-07	up	2.13563	1.78596e-07	2.71973e-06	up	1.95411	1.69734e-06	1.94837e-05	up	tRNA dimethylallyltransferase
	Potri.007G088700	SULTR2;1		3.68604	2.73571e-18	4.76297e-17	up	3.89427	6.44428e-20	7.88531e-18	up	3.46913	1.226e-16	7.85924e-15	up	slufate transporter 2;1
	Potri.004G084000	TMK1		1.35646	0.000383593	0.000947382	up	1.48549	0.000105328	0.000772308	up	1.3734	0.000325103	0.00205126	up	transmembrane kinase 1
	Potri.013G003200	AT3G62200		1.16612	0.00216088	0.00470565	up	1.23764	0.00114835	0.00595661	up	1.11141	0.0034281	0.0152875	up	Putative endonuclease or glycosyl hydrolase
	Potri.001G164300	AT1G72430		-1.22286	0.00184515	0.0040751	down	-1.42411	0.000301561	0.00191194	down	-1.3643	0.000542106	0.00319988	down	SAUR-like auxin-responsive protein family
	Potri.003G025100	RLP1		2.47517	4.98415e-10	2.71581e-09	up	2.40522	1.35539e-09	3.12804e-08	up	3.05754	5.66631e-14	2.49496e-12	up	receptor like protein 1
	Potri.007G011700	AT5G65530		1.20794	0.00160292	0.00356975	up	1.49351	0.000104355	0.000766462	up	1.43597	0.000188237	0.00127886	up	Protein kinase superfamily protein
	Potri.010G136800	CR88		1.36905	0.000337516	0.000840488	up	1.11018	0.00346296	0.0149843	up	1.0369	0.00627049	0.025149	up	Chaperone protein htpG family protein
	Potri.001G173300	AT1G15420		1.74407	7.54349e-06	2.39149e-05	up	1.51131	9.4902e-05	0.000706903	up	1.40006	0.000291157	0.00186714	up	WD repeat protein
	Potri.001G027700	LRP1	SRS	1.65665	2.12389e-05	6.3375e-05	up	1.95348	6.4293e-07	8.61018e-06	up	1.65571	2.13858e-05	0.00018762	up	Lateral root primordium (LRP) protein-like protein
	Potri.005G143200	AT2G23200		1.81021	2.97124e-06	9.98133e-06	up	1.74836	6.12544e-06	6.35563e-05	up	1.3142	0.000593119	0.00346637	up	Protein kinase superfamily protein
	Potri.005G247100	ROPGEF1		1.37811	0.000317107	0.00079413	up	1.40935	0.000232294	0.00152328	up	1.30116	0.000659547	0.00380108	up	rho guanyl-nucleotide exchange factor 1
	Potri.001G068500	AT5G64680		1.82306	3.49533e-06	1.16132e-05	up	1.58897	4.75898e-05	0.000391323	up	1.68215	1.74574e-05	0.000156663	up	mediator-associated protein
	Potri.005G150450			2.25942	2.5883e-08	1.13766e-07	up	2.36861	5.65499e-09	1.14389e-07	up	2.35182	7.28946e-09	1.37112e-07	up
	Potri.002G252900	HSP60		1.33265	0.000501606	0.00121695	up	1.19506	0.00174573	0.00842498	up	1.3623	0.000377236	0.00232838	up	heat shock protein 60
	Potri.001G211500	AT1G71180		1.92459	9.10426e-07	3.27481e-06	up	1.5894	4.28593e-05	0.000358256	up	1.51986	8.9856e-05	0.000670708	up	6-phosphogluconate dehydrogenase family protein
	Potri.004G029900	AT1G55890		2.13262	7.06406e-08	2.93547e-07	up	2.10915	9.49483e-08	1.54943e-06	up	1.66559	2.03415e-05	0.000179633	up	Tetratricopeptide repeat (TPR)-like superfamily protein
	Potri.004G222500	AT2G40360		1.72555	8.3382e-06	2.62577e-05	up	1.61554	2.84481e-05	0.000249014	up	1.43707	0.000185373	0.00126285	up	Transducin/WD40 repeat-like superfamily protein
	Potri.013G140850			3.59813	1.72709e-17	2.62649e-16	up	4.25616	1.1042e-22	2.16329e-20	up	3.47491	1.46581e-16	9.31096e-15	up
	Potri.003G075900	HSP23.6-MITO		2.14145	7.73469e-08	3.20043e-07	up	1.4646	0.000189043	0.00127539	up	1.75766	8.49552e-06	8.26169e-05	up	mitochondrion-localized small heat shock protein 23.6
	Potri.005G234800	AT3G49990		1.23941	0.00118858	0.00270133	up	1.21114	0.00152047	0.00753921	up	1.10596	0.00373185	0.0164298	up	Low temperature viability protein
	Potri.016G010900	AT5G47530		-1.22669	0.00126333	0.00285838	down	-1.33929	0.00044591	0.00268316	down	-1.25824	0.000950908	0.00519765	down	Auxin-responsive family protein
	Potri.012G139500	RPL24A		1.27466	0.00111668	0.00255274	up	1.46949	0.000176398	0.00120194	up	1.04994	0.00711294	0.0280377	up	ribosomal protein L24
	Potri.001G056300	AT1G27930		1.44369	0.000209769	0.000541272	up	1.53214	8.4829e-05	0.000642258	up	1.53859	7.98322e-05	0.000604805	up	glucuronoxylan 4-O-methyltransferase-like protein (DUF579)
	Potri.008G019800	AT2G25100		1.09814	0.0041236	0.00856526	up	1.01439	0.00793672	0.0296018	up	1.01409	0.00798804	0.0309525	up	Polynucleotidyl transferase, ribonuclease H-like superfamily protein
	Potri.002G251700	TMKL1		1.22252	0.00141589	0.00318146	up	1.48687	0.000112373	0.000814639	up	1.68523	1.33001e-05	0.000123004	up	transmembrane kinase-like 1
	Potri.002G184700	EXPA17		7.24025	8.75921e-36	5.41345e-33	up	7.99021	2.58485e-42	1.28774e-38	up	6.27996	1.01166e-27	4.52302e-25	up	expansin A17
	Potri.002G055500	AT1G06690		2.29459	8.0908e-09	3.77943e-08	up	2.02665	2.80947e-07	4.08739e-06	up	1.76955	6.40267e-06	6.45692e-05	up	NAD(P)-linked oxidoreductase superfamily protein
	Potri.010G157500	AT2G03690		1.94805	6.85202e-07	2.50079e-06	up	1.80343	3.90503e-06	4.27031e-05	up	1.53015	8.12198e-05	0.000614399	up	coenzyme Q biosynthesis Coq4 family protein / ubiquinone biosynthesis Coq4 family protein
	Potri.001G410400	DFL1		2.09264	1.21035e-07	4.88637e-07	up	2.55993	1.76893e-10	4.81936e-09	up	2.79707	4.8443e-12	1.55988e-10	up	Auxin-responsive GH3 family protein
	Potri.010G175300	AT5G44680		1.7169	1.06645e-05	3.30698e-05	up	1.79542	4.26026e-06	4.60819e-05	up	2.08376	1.21312e-07	1.78427e-06	up	DNA glycosylase superfamily protein
	Potri.018G147400	AT5G35400		1.63248	2.69429e-05	7.89762e-05	up	1.36883	0.000398038	0.00242756	up	1.24329	0.00126895	0.00664246	up	Pseudouridine synthase family protein
	Potri.010G182700	AT5G05365		1.66544	2.49648e-05	7.37294e-05	up	2.03515	3.17899e-07	4.55095e-06	up	1.53147	0.000101695	0.000748664	up	Heavy metal transport/detoxification superfamily protein
	Potri.008G078900	BIR1		1.98007	4.07316e-07	1.53328e-06	up	2.40277	1.32593e-09	3.06424e-08	up	1.51617	8.6025e-05	0.000646683	up	BAK1-interacting receptor-like kinase 1
	Potri.006G073500	AT1G07400		2.05703	2.9071e-07	1.11836e-06	up	2.15184	8.49339e-08	1.40213e-06	up	1.03967	0.00854349	0.0327803	up	HSP20-like chaperones superfamily protein
	Potri.004G231000	AT5G49800		3.23339	1.50582e-14	1.50036e-13	up	2.8565	6.11125e-12	2.12905e-10	up	2.89228	3.59738e-12	1.18462e-10	up	Polyketide cyclase/dehydrase and lipid transport superfamily protein
	Potri.015G036500	DAC		1.5361	9.21321e-05	0.000250462	up	1.61679	3.90472e-05	0.000330108	up	1.69509	1.69017e-05	0.000152224	up	transmembrane protein
	Potri.008G182900	AT1G13160		1.42767	0.000197363	0.000511112	up	1.19452	0.00174298	0.00841635	up	1.28384	0.000784674	0.00439793	up	ARM repeat superfamily protein
	Potri.003G173900	HSP60		1.93627	7.11916e-07	2.59178e-06	up	1.74222	7.22888e-06	7.38105e-05	up	1.57573	4.62144e-05	0.00037246	up	heat shock protein 60
	Potri.015G006100	AT2G12190		4.1701	1.48524e-21	4.30189e-20	up	3.21979	2.46947e-14	1.24989e-12	up	4.08536	7.04723e-21	9.20442e-19	up	Cytochrome P450 superfamily protein
	Potri.010G215900	EMB3136		1.78835	6.11992e-06	1.9605e-05	up	1.71714	1.34481e-05	0.000128839	up	1.5675	6.84179e-05	0.000525769	up	Ribosomal protein L10 family protein
	Potri.003G073200	AT5G49170		2.53854	3.35781e-10	1.86877e-09	up	2.71012	2.54638e-11	7.91442e-10	up	2.14877	7.52044e-08	1.15993e-06	up	hypothetical protein
	Potri.001G053400	AT2G33170		1.8356	2.04448e-06	7.01054e-06	up	1.98198	3.30748e-07	4.71553e-06	up	1.56472	4.51427e-05	0.000365088	up	Leucine-rich repeat receptor-like protein kinase family protein
	Potri.009G068800	CLE22		1.96303	1.13411e-06	4.02337e-06	up	2.55991	3.85518e-10	9.82762e-09	up	2.25643	2.71133e-08	4.5788e-07	up	CLAVATA3/ESR-RELATED 22
	Potri.001G217700	TMK1		2.39796	1.52139e-09	7.81835e-09	up	3.02562	9.52024e-14	4.40902e-12	up	2.59258	8.69701e-11	2.31343e-09	up	transmembrane kinase 1
	Potri.017G039200	APM1		3.37293	5.27552e-16	6.46427e-15	up	3.30511	1.65222e-15	1.02705e-13	up	3.2814	2.49132e-15	1.32641e-13	up	aminopeptidase M1
	Potri.013G048700	emb2458		1.17635	0.00196392	0.00431527	up	1.21227	0.00142958	0.00714137	up	1.10518	0.0035841	0.0158715	up	FtsH extracellular protease family
	Potri.003G073300	ATL3		2.69184	1.16428e-10	6.9016e-10	up	3.84534	6.6055e-19	6.83542e-17	up	3.24734	1.96324e-14	9.15293e-13	up	RING/U-box superfamily protein
	Potri.001G208000	AT2G01080		2.36769	3.89809e-09	1.89752e-08	up	2.46467	9.67215e-10	2.28676e-08	up	1.94551	9.85503e-07	1.2004e-05	up	Late embryogenesis abundant (LEA) hydroxyproline-rich glycoprotein family
	Potri.007G034500	AT2G23450		2.19526	2.39494e-08	1.05653e-07	up	2.24592	1.19041e-08	2.28848e-07	up	1.38307	0.000325361	0.00205163	up	Protein kinase superfamily protein
	Potri.001G024800	ANNAT3		-2.20638	2.58762e-08	1.1375e-07	down	-2.52231	3.13141e-10	8.12513e-09	down	-1.70883	1.08034e-05	0.000102244	down	annexin 3
	Potri.004G057500	AT1G29195		3.5698	8.41067e-16	1.00104e-14	up	3.50999	2.15308e-15	1.31859e-13	up	3.73243	5.2216e-17	3.52893e-15	up	phosphatidylinositol 4-phosphate 5-kinase MSS4-like protein
	Potri.004G018000	PPR336		1.55727	6.48371e-05	0.000180611	up	1.35817	0.000466416	0.0027885	up	1.32795	0.000622655	0.00361657	up	pentatricopeptide repeat 336
	Potri.002G160300	AT2G45910		1.37496	0.000345503	0.000859056	up	1.70951	1.00716e-05	9.92162e-05	up	1.58344	4.09289e-05	0.00033403	up	U-box domain-containing protein kinase family protein
	Potri.006G120000	AT3G53140		2.28881	1.24492e-08	5.6832e-08	up	2.27806	1.41073e-08	2.67371e-07	up	1.98156	6.75394e-07	8.53989e-06	up	O-methyltransferase family protein
	Potri.001G463200	CCB1		1.70391	1.57011e-05	4.76456e-05	up	1.74779	9.47996e-06	9.38656e-05	up	1.26483	0.00124295	0.00652596	up	cofactor assembly of complex C
	Potri.010G188600	CCR3		-1.53512	6.37743e-05	0.000177792	down	-1.25284	0.000998192	0.00529962	down	-1.23815	0.00114594	0.00609835	down	CRINKLY4 related 3
	Potri.007G062322			1.85494	4.16636e-05	0.000119122	up	2.74059	1.04937e-09	2.46702e-08	up	2.38359	1.14059e-07	1.68827e-06	up
	Potri.004G150200	AT4G34360		1.24714	0.00139655	0.00314085	up	1.16464	0.00279068	0.0125314	up	1.04595	0.00722084	0.0284084	up	S-adenosyl-L-methionine-dependent methyltransferases superfamily protein
	Potri.005G236800	AT1G75670		1.31922	0.000743608	0.00175085	up	1.44371	0.000226353	0.00148964	up	1.45282	0.000208984	0.00139428	up	DNA-directed RNA polymerase
	Potri.011G098800	CYP72A15		3.97241	5.93917e-20	1.31754e-18	up	3.82321	8.50786e-19	8.62484e-17	up	3.40054	1.33127e-15	7.34577e-14	up	cytochrome P450, family 72, subfamily A, polypeptide 15
	Potri.006G284100	AT5G36930		1.4491	0.00032324	0.000807069	up	1.97822	1.03207e-06	1.31644e-05	up	1.78247	1.03531e-05	9.84309e-05	up	Disease resistance protein (TIR-NBS-LRR class) family
	Potri.004G058100	MRH1		-1.30154	0.00063887	0.00151849	down	-1.62057	2.49246e-05	0.000221733	down	-1.58072	3.88076e-05	0.000319123	down	Leucine-rich repeat protein kinase family protein
	Potri.014G105101	AT2G46780		1.84036	2.44864e-06	8.32762e-06	up	1.76249	6.06017e-06	6.29539e-05	up	1.72387	9.51305e-06	9.13908e-05	up	RNA-binding (RRM/RBD/RNP motifs) family protein
	Potri.008G099100	CYP89A5		2.01769	3.30205e-07	1.26056e-06	up	2.20003	3.01179e-08	5.3917e-07	up	2.31934	5.97821e-09	1.14796e-07	up	cytochrome P450, family 89, subfamily A, polypeptide 5
	Potri.005G181600	AAP3		4.45011	1.08236e-23	4.54762e-22	up	4.21943	7.80429e-22	1.35402e-19	up	4.90762	1.71883e-27	7.4926e-25	up	amino acid permease 3
	Potri.001G435100	AT4G27190		5.28457	7.30251e-29	8.48869e-27	up	5.31999	3.60396e-29	2.02711e-26	up	4.94664	4.84489e-26	1.6091e-23	up	NB-ARC domain-containing disease resistance protein
	Potri.007G006800	PSK4		2.10683	1.88651e-06	6.49888e-06	up	1.97736	7.27831e-06	7.41936e-05	up	1.62112	0.0002616	0.00169807	up	phytosulfokine 4 precursor
	Potri.015G083900	AT5G50175		2.64875	3.4792e-10	1.9314e-09	up	2.95395	3.46376e-12	1.26616e-10	up	3.29116	1.63946e-14	7.74699e-13	up	transmembrane protein
	Potri.002G014100	ROPGEF1		1.40337	0.000264344	0.000673176	up	1.78627	4.18979e-06	4.54183e-05	up	1.41214	0.000242145	0.00158877	up	rho guanyl-nucleotide exchange factor 1
	Potri.010G140100	AT1G69070		1.9845	3.8422e-07	1.45167e-06	up	1.63705	2.34376e-05	0.000210492	up	1.75625	6.11776e-06	6.19467e-05	up	nucleolar-like protein
	Potri.006G137700	AT5G20790		1.88636	2.87336e-06	9.67581e-06	up	2.08869	2.3952e-07	3.54382e-06	up	1.55045	0.000110455	0.000804321	up	transmembrane protein
	Potri.005G087700	AT5G08520	MYB	1.74105	6.83043e-06	2.17532e-05	up	1.46643	0.000135056	0.000954259	up	1.17956	0.00201606	0.00980288	up	Duplicated homeodomain-like superfamily protein
	Potri.014G016300	VDAC2		1.86285	2.86651e-06	9.65563e-06	up	1.92494	1.34589e-06	1.66733e-05	up	1.78332	7.17084e-06	7.13056e-05	up	voltage dependent anion channel 2
	Potri.014G044500	AT1G02180		1.71174	1.64964e-05	4.98899e-05	up	1.64462	3.34697e-05	0.000287982	up	1.70734	1.71461e-05	0.000154226	up	ferredoxin-like protein
	Potri.010G128200	AT1G25510		1.78252	5.24371e-06	1.69711e-05	up	1.98222	4.62634e-07	6.39708e-06	up	1.40876	0.000284273	0.00182905	up	Eukaryotic aspartyl protease family protein
	Potri.006G077100	AT2G19080		1.34046	0.000556836	0.0013393	up	1.18988	0.0021097	0.00985158	up	1.25315	0.0012279	0.0064632	up	metaxin-like protein
	Potri.006G026600	AT3G56810		1.19226	0.00212506	0.00463402	up	1.53372	8.36264e-05	0.000634393	up	1.27885	0.000991948	0.0053966	up	hypothetical protein
	Potri.001G426030	AT1G61310		1.24806	0.00107412	0.00246481	up	1.55102	5.40305e-05	0.000437577	up	1.15692	0.00238711	0.0112922	up	LRR and NB-ARC domains-containing disease resistance protein
	Potri.001G146800	AT5G45540		1.1995	0.00167767	0.00372812	up	1.5658	4.71129e-05	0.000388042	up	1.2485	0.00108506	0.00583132	up	transmembrane protein, putative (DUF594)
	Potri.010G149400	scpl33		1.75294	6.44071e-06	2.0591e-05	up	1.44007	0.000186977	0.00126414	up	1.70387	1.12663e-05	0.000106222	up	serine carboxypeptidase-like 33
	Potri.019G043300	SIGA		2.45585	7.52922e-10	4.00987e-09	up	1.93686	8.04244e-07	1.05279e-05	up	1.70277	1.28814e-05	0.000119646	up	sigma factor A
	Potri.014G166200	AT3G07750		1.40931	0.000315312	0.000790217	up	1.49836	0.000129551	0.00091919	up	1.47303	0.000168607	0.00116064	up	3'-5'-exoribonuclease family protein
	Potri.009G114800			-1.30952	0.000764901	0.00179759	down	-1.31527	0.000699678	0.00390398	down	-1.77079	7.71767e-06	7.60063e-05	down
	Potri.006G021100	AT3G22210		1.6526	4.40062e-05	0.000125333	up	1.70203	2.55984e-05	0.000226802	up	1.71237	2.33316e-05	0.000203106	up	transmembrane protein
	Potri.008G106600	AT3G16990		1.60627	4.62545e-05	0.00013128	up	1.69718	1.7049e-05	0.000158928	up	1.0155	0.00945374	0.0355566	up	heme oxygenase-like, multi-helical
	Potri.015G107925			1.21079	0.00501686	0.0101652	up	1.52703	0.000358179	0.0022135	up	1.34917	0.00168438	0.00843716	up
	Potri.012G134200	AT1G06010		1.0399	0.00877658	0.017032	up	1.08568	0.0061473	0.024144	up	1.39768	0.000437985	0.0026554	up	basic leucine zipper/W2 domain protein
	Potri.015G038300	AT5G42150		1.31471	0.000720007	0.00169815	up	1.49207	0.000128259	0.000911139	up	1.29877	0.000829717	0.00462881	up	Glutathione S-transferase family protein
	Potri.005G181200	AT1G77400		1.7178	1.8438e-05	5.53538e-05	up	2.52296	6.23642e-10	1.52512e-08	up	1.04661	0.00864812	0.0331085	up	extensin-like protein
	Potri.007G062302			1.43229	0.000215576	0.000555514	up	2.00299	3.31575e-07	4.72539e-06	up	1.95573	6.04632e-07	7.73207e-06	up
	Potri.018G118062	RLP56		4.42769	7.56323e-23	2.75604e-21	up	5.86962	5.15556e-35	8.17226e-32	up	5.27285	7.11214e-30	4.20885e-27	up	receptor like protein 56
	Potri.008G073500	CHR38		1.7963	3.45632e-06	1.14891e-05	up	1.61361	2.76967e-05	0.000243169	up	1.55433	5.27725e-05	0.000419306	up	chromatin remodeling 38
	Potri.003G083700	CAT6		1.56935	5.12215e-05	0.000144448	up	1.52356	8.22687e-05	0.000625317	up	1.11539	0.0036841	0.0162442	up	cationic amino acid transporter 6
	Potri.008G179401	AT3G48140		1.2774	0.00127708	0.00288799	up	1.44543	0.000270481	0.00174385	up	1.31171	0.000940182	0.00514683	up	B12D protein
	Potri.009G077500	UGT87A2		1.54016	7.80405e-05	0.000215275	up	1.81209	3.80111e-06	4.16843e-05	up	1.49185	0.000127759	0.000907218	up	UDP-Glycosyltransferase superfamily protein
	Potri.016G040500	BOP2		1.80281	3.15285e-06	1.05518e-05	up	1.73197	7.20643e-06	7.36332e-05	up	1.10318	0.00373698	0.0164441	up	Ankyrin repeat family protein / BTB/POZ domain-containing protein
	Potri.016G128400	AT5G01720		2.81942	3.87114e-12	2.78519e-11	up	2.19594	3.38134e-08	6.00701e-07	up	2.51052	4.16098e-10	9.76486e-09	up	RNI-like superfamily protein
	Potri.010G152900	AT3G17350		2.24391	3.94736e-08	1.69444e-07	up	2.40623	4.23091e-09	8.79289e-08	up	2.54275	6.25403e-10	1.41346e-08	up	wall-associated receptor kinase carboxy-terminal protein
	Potri.014G154200	2023-04-03		5.09483	4.69942e-23	1.77747e-21	up	6.47698	1.51576e-34	2.29823e-31	up	6.92478	2.01677e-38	4.13711e-35	up	APS reductase 3
	Potri.012G007400	ILL3		1.53134	7.44076e-05	0.00020584	up	1.62908	2.59284e-05	0.000229318	up	1.30505	0.000692274	0.00395765	up	IAA-leucine-resistant (ILR1)-like 3
	Potri.018G121700	AT5G20400		1.56981	6.00781e-05	0.000168092	up	1.26536	0.00114042	0.00591988	up	1.205	0.00194743	0.00951689	up	2-oxoglutarate (2OG) and Fe(II)-dependent oxygenase superfamily protein
	Potri.015G129900	AT5G62290		1.28405	0.00102541	0.00236752	up	1.21219	0.00189426	0.00896195	up	1.22939	0.00165244	0.00830817	up	nucleotide-sensitive chloride conductance regulator (ICln) family protein
	Potri.001G184100	GL2	HD-ZIP	2.13144	6.45081e-08	2.69315e-07	up	1.99343	3.81547e-07	5.36519e-06	up	1.73211	8.90313e-06	8.61776e-05	up	HD-ZIP IV family of homeobox-leucine zipper protein with lipid-binding START domain-containing protein
	Potri.005G211600	TRM82		1.3695	0.000419785	0.00103078	up	1.53759	7.80695e-05	0.000597147	up	1.27967	0.000961996	0.00524988	up	Transducin/WD40 repeat-like superfamily protein
	Potri.014G034200	HO2		2.01296	3.56847e-07	1.35367e-06	up	1.91976	1.11647e-06	1.41426e-05	up	1.48639	0.000141943	0.000996973	up	heme oxygenase 2
	Potri.001G016700	AT5G65360		1.72872	1.85518e-05	5.56715e-05	up	1.33441	0.000897532	0.0048384	up	1.12564	0.00514101	0.0212697	up	Histone superfamily protein
	Potri.001G190100	AT3G21360		2.17393	7.17864e-08	2.98024e-07	up	2.55166	3.79451e-10	9.69422e-09	up	2.77344	1.39533e-11	4.19466e-10	up	2-oxoglutarate (2OG) and Fe(II)-dependent oxygenase superfamily protein
	Potri.010G219200	GTE6		1.41094	0.0002861	0.000723979	up	1.3351	0.000584064	0.00337108	up	1.12859	0.00356622	0.0158044	up	general transcription factor group E6
	Potri.002G213200	AT2G03430		1.26621	0.000937437	0.00217492	up	1.19038	0.00183284	0.00876326	up	1.2272	0.0013321	0.00687194	up	Ankyrin repeat family protein
	Potri.013G142232			4.18097	4.68919e-22	1.47188e-20	up	4.24116	1.5059e-22	2.88546e-20	up	3.20295	1.5051e-14	7.12174e-13	up
	Potri.012G084700	AT5G47740		2.65109	2.08054e-10	1.1902e-09	up	2.79355	2.41587e-11	7.54916e-10	up	2.15581	1.7666e-07	2.52693e-06	up	Adenine nucleotide alpha hydrolases-like superfamily protein
	Potri.014G108100	TIP	NAC	1.83844	4.04222e-06	1.33489e-05	up	2.49456	7.51323e-10	1.8107e-08	up	2.14936	8.77965e-08	1.33351e-06	up	TCV-interacting protein
	Potri.010G189500	ELO1		2.32894	6.65037e-09	3.14636e-08	up	1.77813	7.00795e-06	7.18578e-05	up	1.75985	8.75365e-06	8.48904e-05	up	Paxneb protein-like protein
	Potri.016G090400	AT5G03250		-1.03766	0.00643507	0.0128168	down	-1.41654	0.000227578	0.00149629	down	-1.24863	0.00110668	0.00591922	down	Phototropic-responsive NPH3 family protein
	Potri.014G090000			1.41731	0.00114185	0.00260431	up	1.92624	8.69388e-06	8.70962e-05	up	1.61223	0.000207823	0.0013876	up
	Potri.017G050200	AGP7		1.42844	0.000473023	0.0011525	up	1.59036	9.69291e-05	0.000719325	up	1.87876	4.49891e-06	4.6875e-05	up	arabinogalactan protein 7
	Potri.004G055300	AT2G31130		2.4315	1.65771e-09	8.47396e-09	up	1.96249	8.20476e-07	1.07243e-05	up	1.44762	0.000242888	0.00159305	up	hypothetical protein
	Potri.010G082500	AT4G14746		2.02245	4.49224e-07	1.68178e-06	up	1.9475	1.10557e-06	1.40352e-05	up	1.50107	0.000155647	0.00108233	up	neurogenic locus notch-like protein
	Potri.005G043750	AT4G14900		1.35259	0.000425286	0.00104319	up	1.46208	0.000143831	0.00100659	up	1.26811	0.000933921	0.00512064	up	FRIGIDA-like protein
	Potri.010G115600	AT2G01275		1.5341	8.92442e-05	0.000243275	up	1.76773	6.89963e-06	7.0893e-05	up	1.02676	0.00826025	0.031865	up	RING/FYVE/PHD zinc finger superfamily protein
	Potri.001G267400	AT-HF		1.45609	0.000157516	0.000414227	up	1.19174	0.00186686	0.00888637	up	1.00289	0.00867693	0.0331982	up	HIS HF
	Potri.009G127900	PIP1B		2.97868	1.31845e-12	1.01073e-11	up	2.47787	2.21548e-09	4.88122e-08	up	2.49948	1.6772e-09	3.53408e-08	up	plasma membrane intrinsic protein 1B
	Potri.005G109100	AT5G66090		1.65251	2.95693e-05	8.60816e-05	up	1.21063	0.00204948	0.00959995	up	1.12507	0.00419187	0.0181639	up	cell wall integrity/stress response component
	Potri.019G080600	AT1G72060		1.0982	0.0141441	0.0262129	up	2.92819	3.50926e-11	1.06139e-09	up	2.04779	3.42727e-06	3.67752e-05	up	serine-type endopeptidase inhibitor
	Potri.002G032600	AT2G21520		1.96632	5.22012e-07	1.93599e-06	up	1.53712	7.24712e-05	0.000561121	up	1.38444	0.000338988	0.00212732	up	Sec14p-like phosphatidylinositol transfer family protein
	Potri.007G062442			1.4449	0.000826472	0.00193342	up	2.302	8.43073e-08	1.39405e-06	up	2.01432	2.76915e-06	3.03388e-05	up
	Potri.008G023500	AT5G04700		1.23249	0.00134603	0.00303524	up	1.33939	0.000504544	0.00298473	up	1.50829	9.53482e-05	0.000706411	up	Ankyrin repeat family protein
	Potri.015G109800	RHD2		1.94734	7.99117e-07	2.89654e-06	up	2.87491	1.47867e-12	5.74229e-11	up	2.71099	1.93161e-11	5.68927e-10	up	NADPH/respiratory burst oxidase protein D
	Potri.001G414700	BBX28		2.99763	7.75552e-13	6.09964e-12	up	2.2003	7.66198e-08	1.27601e-06	up	2.15645	1.39245e-07	2.02667e-06	up	B-box type zinc finger family protein
	Potri.004G144400	AT2G26520		1.72186	4.5542e-05	0.000129373	up	1.2851	0.00232987	0.0107374	up	1.14627	0.00691055	0.0273512	up	transmembrane protein
	Potri.016G029700	AT5G19750		1.87916	2.01233e-06	6.90572e-06	up	1.60771	4.26413e-05	0.000356773	up	1.50392	0.000126498	0.000900095	up	Peroxisomal membrane 22 kDa (Mpv17/PMP22) family protein
	Potri.005G114700	WUS	WOX	1.41865	0.000330174	0.000823263	up	1.50125	0.000144822	0.00101311	up	1.81807	4.78558e-06	4.93458e-05	up	Homeodomain-like superfamily protein
	Potri.013G142124			3.73621	1.10225e-17	1.72525e-16	up	4.27254	6.78346e-22	1.19475e-19	up	3.67448	3.15376e-17	2.19962e-15	up
	Potri.015G137600	AT4G26810		1.4724	0.000185056	0.000481135	up	1.39646	0.000378938	0.00232163	up	1.21072	0.00203182	0.00986847	up	SWIB/MDM2 domain superfamily protein
	Potri.009G039300	AT2G29510		1.28565	0.000812617	0.00190344	up	1.37248	0.000356219	0.00220334	up	1.49183	0.000109071	0.000795242	up	hypothetical protein (DUF3527)
	Potri.003G113600	AT1G62760		4.73383	7.09227e-23	2.60072e-21	up	4.17253	1.59454e-18	1.55761e-16	up	4.07865	8.30794e-18	6.32583e-16	up	Plant invertase/pectin methylesterase inhibitor superfamily protein
	Potri.007G110201	AT3G18680		2.74009	4.62838e-07	1.72941e-06	up	3.15479	3.19369e-09	6.79521e-08	up	2.83911	1.46792e-07	2.12586e-06	up	Amino acid kinase family protein
	Potri.001G128600	AT1G31460		1.94325	1.23866e-06	4.37471e-06	up	1.7502	1.14214e-05	0.000111225	up	1.63402	4.09841e-05	0.000334403	up	vitellogenin-2 protein
	Potri.010G250100	AT1G73090		1.28107	0.00111467	0.00254846	up	1.21307	0.00197811	0.00930437	up	1.24087	0.00157616	0.00797292	up	WD repeat protein
	Potri.002G102300	AT4G33600		1.77626	7.71086e-06	2.441e-05	up	1.87571	2.38221e-06	2.74719e-05	up	1.56333	7.72636e-05	0.000587019	up	transmembrane protein
	Potri.008G057800	RTFL8		1.13028	0.0135359	0.0251982	up	1.90419	2.09443e-05	0.000190952	up	1.39338	0.00206928	0.0100209	up	ROTUNDIFOLIA like 8
	Potri.006G151100	AT5G56850		2.03803	2.15022e-07	8.41202e-07	up	1.59028	4.20231e-05	0.000351948	up	1.11652	0.00373389	0.0164326	up	hypothetical protein
	Potri.001G201500	AT1G52510		3.06446	1.41423e-13	1.22743e-12	up	2.71557	3.2747e-11	9.99112e-10	up	2.37228	4.89408e-09	9.54004e-08	up	alpha/beta-Hydrolases superfamily protein
	Potri.007G062001	AT2G07751		1.35989	0.00175894	0.00389482	up	1.69353	8.60726e-05	0.000649559	up	1.44101	0.000895878	0.00494413	up	NADH:ubiquinone/plastoquinone oxidoreductase, chain 3 protein
	Potri.004G124800	CLPB3		1.43935	0.000186128	0.000483634	up	1.29995	0.000707801	0.0039424	up	1.12485	0.00330055	0.0148134	up	casein lytic proteinase B3
	Potri.005G227900	HB33	ZF-HD	3.23127	3.93119e-14	3.69222e-13	up	3.36573	4.07369e-15	2.39969e-13	up	3.33941	6.58043e-15	3.27828e-13	up	homeobox protein 33
	Potri.009G089500	NPY2		1.37463	0.000368879	0.0009135	up	1.58071	4.51621e-05	0.000374272	up	1.48199	0.000127111	0.000903717	up	Phototropic-responsive NPH3 family protein
	Potri.009G075900	AT5G58520		1.14201	0.0031102	0.00659303	up	1.33677	0.000553052	0.00322788	up	1.5017	0.000110972	0.000807245	up	Protein kinase superfamily protein
	Potri.003G209000	AT4G31980		1.29674	0.000828218	0.00193647	up	1.85425	2.27177e-06	2.63726e-05	up	1.52739	8.7686e-05	0.000657324	up	PPPDE thiol peptidase family protein
	Potri.010G053100	ARR11	ARR-B	1.62476	2.92865e-05	8.53295e-05	up	1.7715	5.56739e-06	5.83038e-05	up	1.47324	0.000143117	0.001004	up	response regulator 11
	Potri.010G061600	GSTU8		3.7679	4.05449e-17	5.82341e-16	up	2.91448	3.44544e-11	1.04481e-09	up	3.14302	1.10739e-12	3.95677e-11	up	glutathione S-transferase TAU 8
	Potri.001G204100	ROD1		1.51148	0.00015144	0.000399816	up	1.84205	4.20809e-06	4.55742e-05	up	1.99992	6.51791e-07	8.26542e-06	up	phosphatidic acid phosphatase-related / PAP2-like protein
	Potri.013G026700	AT5G27395		1.77651	9.68945e-06	3.02077e-05	up	1.42784	0.00034596	0.00214903	up	1.92835	1.65158e-06	1.90272e-05	up	Mitochondrial inner membrane translocase complex, subunit Tim44-related protein
	Potri.012G052300	AT1G18060		1.80682	5.49396e-06	1.77317e-05	up	1.76117	9.05958e-06	9.03445e-05	up	1.42289	0.000314135	0.00199396	up	microbial collagenase
	Potri.003G092700	AT1G32690		4.70631	6.85378e-21	1.78634e-19	up	4.51304	1.85466e-19	2.08637e-17	up	4.73317	4.08894e-21	5.63611e-19	up	DUF740 family protein
	Potri.005G130601			2.44701	5.42462e-09	2.59496e-08	up	2.39053	1.14114e-08	2.20105e-07	up	1.94318	3.08874e-06	3.34841e-05	up
	Potri.011G110200	AT1G78860		2.78502	1.81003e-11	1.19231e-10	up	2.51309	9.66311e-10	2.28617e-08	up	2.21899	5.53283e-08	8.75834e-07	up	D-mannose binding lectin protein with Apple-like carbohydrate-binding domain-containing protein
	Potri.006G213500	AT5G02580		1.23263	0.00296773	0.00630712	up	1.53634	0.000199425	0.00133153	up	1.80942	1.26636e-05	0.000117859	up	argininosuccinate lyase
	Potri.T010901	FC2		1.10872	0.00410302	0.00852507	up	1.06583	0.00573644	0.0228026	up	1.37451	0.000394361	0.00241739	up	ferrochelatase 2
	Potri.005G083400	NF-YB7	NF-YB	1.64217	4.70836e-05	0.000133492	up	1.44965	0.000312705	0.00197303	up	1.20781	0.00269141	0.0124579	up	nuclear factor Y, subunit B7
	Potri.006G044700	BPG2		1.06544	0.00550441	0.0110816	up	1.1353	0.00310885	0.0137182	up	1.07878	0.00494513	0.0205691	up	P-loop containing nucleoside triphosphate hydrolases superfamily protein
	Potri.005G140700	AP2	AP2	3.43258	3.32117e-16	4.19635e-15	up	2.81873	7.34921e-12	2.5166e-10	up	2.14901	1.04408e-07	1.56e-06	up	Integrase-type DNA-binding superfamily protein
	Potri.005G136900	AT3G50620		1.65222	2.46979e-05	7.29908e-05	up	1.43795	0.000224718	0.00148028	up	1.47267	0.000160594	0.00111156	up	P-loop containing nucleoside triphosphate hydrolases superfamily protein
	Potri.002G042700	AT1G06730		1.15367	0.00289536	0.00616272	up	1.17704	0.00236301	0.0108686	up	1.06898	0.00571884	0.0233173	up	pfkB-like carbohydrate kinase family protein
	Potri.002G185200	ROC4		1.01464	0.00992827	0.0189881	up	1.33646	0.000691752	0.00387028	up	1.41011	0.000352408	0.00220006	up	rotamase CYP 4
	Potri.002G161500	RHB1A		1.00948	0.0124804	0.0234095	up	1.03424	0.0102203	0.0364429	up	1.11412	0.00579937	0.0235548	up	RING-H2 finger B1A
	Potri.014G061400	SPX3		5.43692	5.11258e-25	2.722e-23	up	5.62809	1.40808e-26	5.28001e-24	up	4.66323	5.27928e-19	4.90945e-17	up	SPX domain protein 3
	Potri.019G132601	AT1G20670		1.72125	9.98589e-06	3.10622e-05	up	1.22961	0.00142336	0.00711231	up	1.33022	0.000575473	0.00337512	up	DNA-binding bromodomain-containing protein
	Potri.002G231250	AT1G23720		2.90324	1.47418e-12	1.12222e-11	up	3.02684	2.01594e-13	8.92154e-12	up	2.94198	7.94109e-13	2.90587e-11	up	Proline-rich extensin-like family protein
	Potri.013G143400			4.09766	1.84727e-21	5.26306e-20	up	4.5701	2.52935e-25	7.35052e-23	up	3.63262	8.20005e-18	6.25734e-16	up
	Potri.002G149700	AT1G01940		2.05689	7.74479e-07	2.81103e-06	up	1.68862	4.50564e-05	0.000373751	up	1.74918	2.50406e-05	0.000215988	up	Cyclophilin-like peptidyl-prolyl cis-trans isomerase family protein
	Potri.017G101800	AT4G14090		2.31488	1.10027e-08	5.05999e-08	up	1.89674	2.22389e-06	2.5903e-05	up	1.74291	1.32654e-05	0.000122739	up	UDP-Glycosyltransferase superfamily protein
	potri.novel.036159	AT1G79620		1.19724	0.00165743	0.00368549	up	1.48446	0.000106075	0.000776647	up	1.11099	0.00345318	0.0153836	up	Leucine-rich repeat protein kinase family protein
	Potri.007G102250	AIR3		2.70486	3.10193e-11	1.98995e-10	up	2.60967	1.27034e-10	3.54121e-09	up	2.32325	7.81176e-09	1.45991e-07	up	Subtilisin-like serine endopeptidase family protein
	Potri.006G179001			2.87613	9.88564e-10	5.18799e-09	up	2.59523	3.45303e-08	6.12499e-07	up	2.71765	7.9483e-09	1.48067e-07	up
	Potri.009G125600	ASE1		1.60754	3.77639e-05	0.000108354	up	1.45731	0.000177322	0.00120706	up	1.38864	0.000349739	0.00218535	up	GLN phosphoribosyl pyrophosphate amidotransferase 1
	Potri.007G011300	NET2D		1.64628	2.30924e-05	6.8618e-05	up	1.53768	7.33082e-05	0.000565993	up	1.79784	4.12983e-06	4.34841e-05	up	Kinase interacting (KIP1-like) family protein
	Potri.005G192000	AT1G76880	Trihelix	3.28402	4.46647e-15	4.79259e-14	up	2.51515	7.30548e-10	1.76307e-08	up	2.50821	8.22823e-10	1.8265e-08	up	Duplicated homeodomain-like superfamily protein
	Potri.017G009500	PR5K		5.04095	1.64265e-25	9.61141e-24	up	5.85854	2.21537e-32	2.14601e-29	up	4.82051	1.01678e-23	2.12324e-21	up	PR5-like receptor kinase
	Potri.007G061981			1.9902	3.56921e-05	0.000102756	up	2.40961	3.86462e-07	5.42556e-06	up	2.14055	7.69949e-06	7.58915e-05	up
	Potri.004G212500	RRP41L		2.20006	8.19993e-08	3.3833e-07	up	2.07794	3.71793e-07	5.25346e-06	up	1.50285	0.000217212	0.00144365	up	3'-5'-exoribonuclease family protein
	Potri.013G075400	SIGA		1.37541	0.000414019	0.00101777	up	1.26954	0.00108391	0.00567301	up	1.2696	0.00109376	0.00586144	up	sigma factor A
	Potri.001G162000	ATL3		1.82015	5.07428e-06	1.64702e-05	up	2.14091	9.7365e-08	1.58422e-06	up	1.56546	8.09875e-05	0.000612907	up	RING/U-box superfamily protein
	Potri.012G135700	AT5G36930		1.68436	1.49437e-05	4.55056e-05	up	1.46765	0.000148703	0.00103839	up	1.43496	0.000207667	0.00138695	up	Disease resistance protein (TIR-NBS-LRR class) family
	Potri.017G138800	GSTF12		-1.06404	0.00647962	0.0128982	down	-1.12599	0.00391677	0.0166431	down	-1.99826	8.66115e-07	1.06804e-05	down	glutathione S-transferase phi 12
	Potri.012G007445			1.78867	1.87277e-05	5.6176e-05	up	2.20786	1.35615e-07	2.12589e-06	up	2.00598	1.60769e-06	1.85707e-05	up
	Potri.002G014400	AT1G20370		1.82882	4.13815e-06	1.36489e-05	up	1.6238	4.00876e-05	0.000337757	up	1.75755	9.33792e-06	8.99561e-05	up	Pseudouridine synthase family protein
	Potri.001G343800	NAC044	NAC	1.45683	0.000217242	0.000559477	up	1.89915	1.70389e-06	2.0532e-05	up	1.30298	0.000914084	0.00502552	up	NAC domain containing protein 44
	Potri.002G159400	GL3	bHLH	1.37518	0.000395221	0.000974308	up	1.25288	0.00120733	0.00621723	up	1.06441	0.00586428	0.0237658	up	basic helix-loop-helix (bHLH) DNA-binding superfamily protein
	Potri.010G069100	FAO3		-1.08168	0.00466257	0.00950643	down	-1.9698	5.42065e-07	7.37839e-06	down	-1.3016	0.000711095	0.0040414	down	fatty alcohol oxidase 3
	Potri.005G029900	SNF4		-1.03146	0.0106727	0.0202795	down	-1.3775	0.00073336	0.0040635	down	-1.03945	0.00996107	0.0369035	down	sucrose nonfermenting-like protein
	Potri.009G054200	emb2738		1.431	0.000240311	0.000615162	up	1.6464	2.55367e-05	0.000226371	up	1.25456	0.00123845	0.00650642	up	GTP-binding family protein
	Potri.001G334700	CYP82C4		4.05479	2.70702e-19	5.40675e-18	up	4.04296	3.25609e-19	3.53737e-17	up	4.03869	3.58133e-19	3.42169e-17	up	cytochrome P450, family 82, subfamily C, polypeptide 4
	Potri.001G035500	CPR1		1.30757	0.00081195	0.00190213	up	1.26096	0.00121509	0.006248	up	1.32513	0.000689517	0.00394383	up	F-box and associated interaction domains-containing protein
	Potri.011G073291			2.2319	1.68103e-07	6.67226e-07	up	2.6657	4.82863e-10	1.20536e-08	up	1.91052	7.18613e-06	7.14169e-05	up
	Potri.002G181800	NTL9	NAC	2.6451	1.40637e-10	8.25942e-10	up	2.8367	7.63818e-12	2.60632e-10	up	2.513	9.49594e-10	2.08929e-08	up	NAC transcription factor-like 9
	Potri.003G127600	AT4G11440		1.56265	6.09904e-05	0.0001705	up	1.239	0.00137546	0.00691957	up	1.14247	0.00315663	0.0142648	up	Mitochondrial substrate carrier family protein
	potri.novel.074152			3.01156	1.46172e-13	1.26488e-12	up	3.07788	4.87966e-14	2.37334e-12	up	2.61756	7.06841e-11	1.89905e-09	up
	Potri.010G203400	PK1B		2.77668	3.04326e-11	1.95555e-10	up	2.72251	6.63309e-11	1.92442e-09	up	2.81474	1.70188e-11	5.05533e-10	up	protein kinase 1B
	Potri.008G065101	AT3G55820		1.9876	7.83681e-07	2.84236e-06	up	2.01082	5.77955e-07	7.81505e-06	up	1.66952	3.01754e-05	0.000254981	up	Fasciclin-like arabinogalactan family protein
	Potri.014G134750			1.07102	0.0144612	0.0267409	up	2.45227	1.42878e-08	2.70498e-07	up	2.07459	1.58649e-06	1.83501e-05	up
	Potri.002G230900	AT5G48040		1.5046	0.000117699	0.00031544	up	1.2724	0.00106835	0.00560164	up	1.2568	0.00123848	0.00650642	up	Ubiquitin carboxyl-terminal hydrolase family protein
	Potri.005G054100	DRIP2		1.16971	0.00320886	0.00678937	up	1.73172	1.42087e-05	0.00013525	up	1.54887	0.000100468	0.000740882	up	DREB2A-interacting protein 2
	Potri.010G154601	CPR1		1.95342	3.9994e-06	1.3215e-05	up	1.47091	0.000505185	0.0029875	up	1.34879	0.0014888	0.0075938	up	F-box and associated interaction domains-containing protein
	Potri.011G127400			1.80803	5.99332e-06	1.92241e-05	up	1.38343	0.000481548	0.00286766	up	1.2581	0.00149918	0.0076356	up
	Potri.008G095600	UPS1		1.22549	0.00183649	0.00405624	up	1.79753	5.76245e-06	6.01478e-05	up	1.22241	0.00187264	0.00920429	up	ureide permease 1
	Potri.001G239000	AT5G59360		1.46913	0.000396157	0.000976477	up	2.2876	4.05967e-08	7.11065e-07	up	1.96409	2.29079e-06	2.55112e-05	up	hypothetical protein
	Potri.002G028500	SRS5	SRS	3.86026	1.38493e-18	2.50762e-17	up	3.89066	7.70139e-19	7.87597e-17	up	4.02478	7.14484e-20	7.66652e-18	up	SHI-related sequence 5
	Potri.016G036600	SIB1		1.39111	0.000806258	0.00188931	up	1.94603	2.89528e-06	3.28241e-05	up	1.53359	0.000224503	0.00148556	up	sigma factor binding protein 1
	Potri.001G465800	GHR1		1.3415	0.000498939	0.00121133	up	1.4528	0.000167226	0.00114887	up	1.31831	0.000618363	0.00359762	up	Leucine-rich receptor-like protein kinase family protein
	Potri.001G359000	IAMT1		1.85371	4.90308e-06	1.5962e-05	up	2.76383	2.37101e-11	7.42228e-10	up	1.85301	4.91413e-06	5.05667e-05	up	IAA carboxylmethyltransferase 1
	Potri.014G070500	AT1G01970		1.66753	3.03501e-05	8.81852e-05	up	1.62882	4.46896e-05	0.000371151	up	1.2571	0.00157881	0.00798172	up	Tetratricopeptide repeat (TPR)-like superfamily protein
	Potri.004G032700	AT4G00990		1.27042	0.000989686	0.0022902	up	1.02372	0.00768356	0.0287931	up	1.33759	0.000531547	0.0031434	up	Transcription factor jumonji (jmjC) domain-containing protein
	Potri.010G248800	AT1G10865		1.28422	0.00215459	0.00469254	up	1.48083	0.000381679	0.0023376	up	1.43079	0.000608941	0.00354755	up	cytochrome C oxidase assembly factor
	Potri.014G025550	AT5G42830		1.41744	0.00038604	0.000952886	up	1.86526	3.39221e-06	3.77734e-05	up	1.55208	0.000103819	0.000762049	up	HXXXD-type acyl-transferase family protein
	Potri.012G027400	RLP33		5.32219	1.59965e-26	1.12924e-24	up	6.3491	3.25865e-35	5.41138e-32	up	5.13842	5.29175e-25	1.39802e-22	up	receptor like protein 33
	Potri.008G024601			3.69019	5.52645e-09	2.63933e-08	up	3.91213	3.4382e-10	8.86181e-09	up	3.22435	7.85729e-07	9.77841e-06	up
	Potri.013G031800	GRP23		2.1504	5.47151e-07	2.0217e-06	up	2.34164	4.90155e-08	8.45359e-07	up	1.51996	0.000406539	0.00248462	up	glycine-rich protein 23
	Potri.018G152200	AGAL2		2.99682	4.2893e-12	3.06016e-11	up	3.87397	2.00317e-18	1.92974e-16	up	3.06208	1.50541e-12	5.29292e-11	up	alpha-galactosidase 2
	Potri.004G152100	AT1G49350		2.9422	2.91601e-12	2.1359e-11	up	2.24053	6.32817e-08	1.06971e-06	up	2.08886	4.44234e-07	5.85257e-06	up	pfkB-like carbohydrate kinase family protein
	Potri.001G280700	AT5G58520		1.34744	0.000488951	0.00118865	up	1.92602	8.67172e-07	1.12629e-05	up	1.40071	0.00029249	0.00187087	up	Protein kinase superfamily protein
	Potri.005G027100	AT3G05410		3.63677	1.40926e-15	1.62948e-14	up	2.99714	2.90006e-11	8.91831e-10	up	2.68293	2.5768e-09	5.27044e-08	up	Photosystem II reaction center PsbP family protein
	Potri.004G151100	AT4G36750		1.75184	1.43404e-05	4.38254e-05	up	1.43634	0.000351485	0.00217715	up	1.35904	0.00072248	0.00409542	up	Quinone reductase family protein
	Potri.008G037100	AT3G10350		1.03444	0.00850255	0.0165777	up	1.13078	0.00399638	0.0169236	up	1.04421	0.00788924	0.0306303	up	P-loop containing nucleoside triphosphate hydrolases superfamily protein
	Potri.010G046225			1.14169	0.00479739	0.00975791	up	1.30834	0.00120619	0.0062133	up	1.04704	0.00969971	0.0360808	up
	Potri.018G118116	AT4G32060		4.47208	6.21594e-20	1.37282e-18	up	4.99396	4.62395e-24	1.04708e-21	up	4.68757	1.30369e-21	1.9183e-19	up	calcium-binding EF hand family protein
	Potri.005G118200	STY1	SRS	2.94489	5.70487e-12	4.01667e-11	up	2.92815	7.01273e-12	2.41178e-10	up	2.91134	9.44218e-12	2.89857e-10	up	Lateral root primordium (LRP) protein-like protein
	Potri.010G228300	AT3G47570		1.43496	0.000246746	0.000630617	up	2.11601	1.00428e-07	1.62894e-06	up	2.09942	1.26175e-07	1.85034e-06	up	Leucine-rich repeat protein kinase family protein
	Potri.013G145300	NAF1		2.70124	7.73495e-11	4.7035e-10	up	2.58561	4.0795e-10	1.03465e-08	up	2.33894	1.31834e-08	2.34325e-07	up	nuclear assembly factor 1
	Potri.011G140700	GSTU19		1.64586	4.7611e-05	0.000134877	up	1.28062	0.00147687	0.00735333	up	1.33276	0.000955227	0.0052188	up	glutathione S-transferase TAU 19
	Potri.001G281000	LSH6		4.76493	1.75146e-20	4.21675e-19	up	4.17043	3.72898e-16	2.55985e-14	up	4.40698	8.04585e-18	6.15314e-16	up	LIGHT-DEPENDENT SHORT HYPOCOTYLS-like protein (DUF640)
	Potri.006G022000	AT4G20460		3.36037	3.59165e-14	3.39527e-13	up	4.7001	1.88653e-24	4.66589e-22	up	3.11558	1.67872e-12	5.8425e-11	up	NAD(P)-binding Rossmann-fold superfamily protein
	Potri.014G135600	SWA1		2.18831	5.60709e-08	2.35908e-07	up	1.64775	3.5078e-05	0.000300633	up	1.81896	5.32402e-06	5.45431e-05	up	transducin family protein / WD-40 repeat family protein
	Potri.006G184100	ENODL15		1.18458	0.00561507	0.01129	up	1.86992	1.0191e-05	0.00010028	up	2.21588	1.84052e-07	2.62298e-06	up	early nodulin-like protein 15
	Potri.006G195500			2.19955	4.39431e-06	1.44229e-05	up	2.26724	1.9324e-06	2.28669e-05	up	1.61166	0.000946066	0.00517605	up
	Potri.008G166500	PPCK1		1.44373	0.000398284	0.00098151	up	1.46362	0.000324729	0.00203711	up	1.43337	0.000438771	0.00265924	up	phosphoenolpyruvate carboxylase kinase 1
	Potri.007G019300	AT5G66390		-1.31941	0.00079679	0.00186875	down	-1.73755	1.40805e-05	0.000134344	down	-2.16052	1.19604e-07	1.76063e-06	down	Peroxidase superfamily protein
	Potri.017G095000	TRM4		3.50884	3.36603e-16	4.24534e-15	up	4.02679	3.54478e-20	4.54475e-18	up	3.88867	4.37106e-19	4.11979e-17	up	LONGIFOLIA protein
	Potri.011G118166			1.08808	0.0122731	0.0230504	up	1.29467	0.0026466	0.0119826	up	1.44837	0.000786329	0.00440556	up
	Potri.001G309650	AT1G49230		2.15413	8.37629e-07	3.0267e-06	up	3.0463	4.36805e-12	1.56233e-10	up	2.41689	3.20296e-08	5.32396e-07	up	RING/U-box superfamily protein
	Potri.003G145500	OPT7		-1.5727	5.37209e-05	0.000150984	down	-1.35637	0.000438849	0.00265004	down	-1.15707	0.00258856	0.0120554	down	oligopeptide transporter 7
	Potri.010G123300	AT3G25930		3.73369	7.71475e-13	6.07169e-12	up	4.27322	1.47245e-16	1.0856e-14	up	3.85668	1.09313e-13	4.59838e-12	up	Adenine nucleotide alpha hydrolases-like superfamily protein
	Potri.006G086300	RBL1		-1.32496	0.000751326	0.00176759	down	-1.03304	0.00780025	0.0291677	down	-1.42334	0.000303013	0.00193077	down	RHOMBOID-like 1
	Potri.009G059800	ATAB2		1.66139	4.36493e-05	0.000124453	up	1.63019	5.84125e-05	0.000467636	up	1.26415	0.00182131	0.00902066	up	RNA binding protein
	Potri.016G055600	AT1G60080		1.42009	0.000442205	0.0010818	up	1.39682	0.000533746	0.00313303	up	1.51248	0.000181603	0.00123959	up	3'-5'-exoribonuclease family protein
	Potri.008G112800	MGP3		2.54694	3.13385e-10	1.75027e-09	up	2.18382	4.8797e-08	8.42008e-07	up	1.89609	1.85751e-06	2.10932e-05	up	male gametophyte defective 3
	Potri.018G146602	AT5G41685		1.66921	0.00274768	0.00587456	up	1.99493	0.000233512	0.00153011	up	2.27108	2.26607e-05	0.00019766	up	Mitochondrial outer membrane translocase complex, subunit Tom7
	Potri.008G037401	AT3G57120		1.03122	0.00865059	0.0168377	up	1.29523	0.000984113	0.00523635	up	1.15572	0.00326613	0.0146759	up	Protein kinase superfamily protein
	Potri.002G239700	PSAL		-1.12831	0.00431341	0.00889017	down	-1.72253	1.9079e-05	0.000175691	down	-2.03978	7.10948e-07	8.93437e-06	down	photosystem I subunit l
	Potri.001G414200	AT4G27300		2.86672	3.43332e-11	2.18645e-10	up	4.21915	4.73788e-21	7.03082e-19	up	4.34369	4.93227e-22	8.15181e-20	up	S-locus lectin protein kinase family protein
	Potri.014G143200	PRX52		2.73889	7.63266e-10	4.06186e-09	up	3.5251	4.35914e-15	2.5391e-13	up	2.2242	5.33944e-07	6.90455e-06	up	Peroxidase superfamily protein
	Potri.006G144700	AT3G13980		2.87356	1.8159e-11	1.19551e-10	up	3.34821	9.66778e-15	5.18684e-13	up	2.47013	5.84996e-09	1.12773e-07	up	SKI/DACH domain protein
	Potri.019G030900	SIP1A		-1.1627	0.00330646	0.00697938	down	-1.33264	0.000769605	0.00423253	down	-1.08355	0.00599744	0.0241958	down	small and basic intrinsic protein 1A
	Potri.002G195800	TBL6		1.19452	0.00231774	0.00501406	up	1.47438	0.000175776	0.00119887	up	1.32022	0.000770539	0.00432915	up	TRICHOME BIREFRINGENCE-LIKE 6
	Potri.009G082800	PR1		7.0535	2.12342e-21	6.00081e-20	up	8.22638	1.39982e-30	9.96246e-28	up	7.7563	8.70549e-27	3.33612e-24	up	pathogenesis-related protein 1
	Potri.019G084800	AT1G34420		1.29563	0.000893473	0.0020797	up	1.94466	8.43094e-07	1.09829e-05	up	1.26279	0.0011971	0.0063281	up	leucine-rich repeat transmembrane protein kinase family protein
	Potri.001G236533			2.70978	2.93058e-07	1.1259e-06	up	2.97507	1.11489e-08	2.15518e-07	up	2.98326	1.14508e-08	2.06262e-07	up
	Potri.018G099000	AT5G57770		2.02941	8.13134e-07	2.94581e-06	up	1.76506	1.63631e-05	0.000153231	up	1.85457	6.23774e-06	6.30028e-05	up	auxin canalization protein (DUF828)
	Potri.001G390600	EMB3120		1.43161	0.000284438	0.000720191	up	1.34889	0.000608953	0.00348252	up	1.14565	0.00356397	0.0157985	up	hypothetical protein
	Potri.003G026308	RLP1		3.03946	7.29459e-12	5.04531e-11	up	5.2521	7.64451e-29	4.0392e-26	up	3.43739	1.43703e-14	6.81816e-13	up	receptor like protein 1
	Potri.014G122100	AT4G02090		-1.26775	0.00154116	0.00344254	down	-3.00082	9.81385e-12	3.29709e-10	down	-1.96593	2.08147e-06	2.33925e-05	down	multidrug resistance protein ABC transporter family protein
	Potri.008G130733			1.34616	0.0012908	0.00291674	up	1.17242	0.00500061	0.0203461	up	1.21233	0.00376767	0.0165585	up
	Potri.008G179600	MAD2		1.16294	0.00337362	0.00711189	up	1.0802	0.00635359	0.0247445	up	1.73137	1.43095e-05	0.00013132	up	DNA-binding HORMA family protein
	Potri.013G009400	AVP1		2.70355	6.3452e-11	3.90258e-10	up	2.52639	8.15613e-10	1.95081e-08	up	2.15654	1.27558e-07	1.86983e-06	up	Inorganic H pyrophosphatase family protein
	Potri.003G104000	DUR3		2.60886	2.57201e-10	1.453e-09	up	2.28894	2.20439e-08	4.0227e-07	up	2.04458	5.20434e-07	6.76117e-06	up	urea-proton symporter DEGRADATION OF UREA 3 (DUR3)
	Potri.019G129100	AT1G35710		3.05989	2.98715e-13	2.47614e-12	up	3.18868	3.62294e-14	1.79975e-12	up	2.0003	9.89225e-07	1.20409e-05	up	kinase family with leucine-rich repeat domain-containing protein
	Potri.011G012950	AT5G36930		1.16111	0.00947754	0.0182049	up	1.65185	0.000183181	0.00124361	up	1.77218	5.98569e-05	0.000469393	up	Disease resistance protein (TIR-NBS-LRR class) family
	Potri.014G056800	CCD7		3.21937	8.20126e-13	6.4357e-12	up	3.86083	2.09204e-17	1.72065e-15	up	3.53981	5.05261e-15	2.58737e-13	up	carotenoid cleavage dioxygenase 7
	Potri.004G097200	AT1G66890		3.10851	1.02773e-11	6.97957e-11	up	2.7026	2.85511e-09	6.13092e-08	up	2.11056	4.02466e-06	4.24923e-05	up	50S ribosomal-like protein
	Potri.017G083200	SMC3		1.85752	2.61052e-06	8.84282e-06	up	1.51685	0.000110036	0.000801027	up	1.64792	2.80067e-05	0.000239148	up	structural maintenance of chromosome 3
	Potri.013G028950			1.54896	0.000312856	0.00078457	up	2.06848	1.33297e-06	1.65309e-05	up	1.30544	0.00242744	0.0114488	up
	Potri.001G102501	EMB1586		1.72249	0.000257441	0.0006567	up	1.27207	0.00760566	0.0285411	up	1.51541	0.00138886	0.00713096	up	P-loop containing nucleoside triphosphate hydrolases superfamily protein
	Potri.016G067300	YAB2	YABBY	2.82439	1.77516e-09	9.02407e-09	up	3.31638	1.37068e-12	5.34671e-11	up	2.56508	4.83062e-08	7.7239e-07	up	Plant-specific transcription factor YABBY family protein
	Potri.005G209400	AT4G02800		1.52098	0.000197768	0.000512047	up	1.98179	1.32088e-06	1.63983e-05	up	1.40789	0.000560986	0.00329903	up	GRIP/coiled-coil protein
	Potri.015G105900	AT5G50930		1.95318	5.2735e-06	1.7066e-05	up	1.99707	3.05784e-06	3.44432e-05	up	1.57879	0.00023569	0.00155086	up	Histone superfamily protein
	Potri.010G025500	AT4G27290		3.27502	1.28902e-13	1.12605e-12	up	4.39311	5.08764e-22	9.1928e-20	up	3.10186	1.89306e-12	6.55578e-11	up	S-locus lectin protein kinase family protein
	Potri.002G182700	UMAMIT32		3.44805	1.26686e-14	1.27464e-13	up	2.64141	2.22869e-09	4.90663e-08	up	3.0491	6.59577e-12	2.08724e-10	up	nodulin MtN21 /EamA-like transporter family protein
	Potri.010G211400	SULTR4;1		1.94703	1.7288e-06	5.9923e-06	up	2.20718	6.51295e-08	1.09988e-06	up	2.43263	3.18195e-09	6.39932e-08	up	sulfate transporter 4.1
	Potri.010G061301	GSTU8		5.03412	4.37556e-18	7.31455e-17	up	5.60391	2.13635e-22	4.00543e-20	up	2.73118	2.13248e-05	0.000187179	up	glutathione S-transferase TAU 8
	Potri.008G146100	TBL27		1.87183	3.37882e-06	1.12497e-05	up	1.58671	7.41621e-05	0.000571422	up	2.11235	1.78399e-07	2.54867e-06	up	TRICHOME BIREFRINGENCE-LIKE 27
	potri.novel.031969			2.01931	1.71405e-06	5.94648e-06	up	2.11746	5.0354e-07	6.9025e-06	up	2.26488	8.44641e-08	1.28625e-06	up
	Potri.012G009345			1.51382	0.000428751	0.00105117	up	1.71731	6.00572e-05	0.000479372	up	1.17731	0.0063995	0.0255343	up
	Potri.016G080000	AT2G37400		1.21293	0.00205785	0.00450945	up	1.50025	0.000142823	0.00100094	up	1.14661	0.0035528	0.0157529	up	Tetratricopeptide repeat (TPR)-like superfamily protein
	Potri.008G091900	WRKY3	WRKY	2.12681	1.77855e-07	7.04089e-07	up	1.92691	1.99041e-06	2.34815e-05	up	2.10752	2.25849e-07	3.14856e-06	up	WRKY DNA-binding protein 3
	Potri.003G077300	UMAMIT7		2.34721	2.35548e-08	1.04004e-07	up	2.08194	6.47542e-07	8.66529e-06	up	2.01373	1.50093e-06	1.74764e-05	up	Nodulin MtN21 /EamA-like transporter family protein
	Potri.001G083200	CEL2		6.54744	5.20158e-25	2.76517e-23	up	7.48492	1.03363e-32	1.0923e-29	up	7.13391	8.88645e-30	5.16495e-27	up	cellulase 2
	Potri.006G234400	SIGC		3.02193	7.2007e-13	5.68894e-12	up	2.63993	2.31871e-10	6.17255e-09	up	2.376	9.77051e-09	1.78484e-07	up	RNApolymerase sigma-subunit C
	Potri.002G052100	GA1		2.91418	1.53885e-11	1.02393e-10	up	3.4913	1.4845e-15	9.29427e-14	up	2.67933	4.64918e-10	1.08231e-08	up	Terpenoid cyclases/Protein prenyltransferases superfamily protein
	Potri.006G076700	AT4G31340		2.1478	5.06822e-07	1.88506e-06	up	2.5019	5.18405e-09	1.05907e-07	up	1.91202	7.59875e-06	7.50258e-05	up	myosin heavy chain-like protein
	Potri.009G108700	AT2G26500		1.55724	0.00052893	0.00127906	up	1.28046	0.00442306	0.018424	up	1.32597	0.00332587	0.0149021	up	cytochrome b6f complex subunit (petM)
	Potri.010G237700	AT2G36290		2.09242	3.78315e-07	1.43076e-06	up	1.99376	1.20725e-06	1.51169e-05	up	1.4273	0.000492248	0.00294014	up	alpha/beta-Hydrolases superfamily protein
	Potri.018G135600	AT4G27220		1.89082	2.18014e-06	7.45447e-06	up	2.06326	2.57598e-07	3.78241e-06	up	1.1371	0.00401095	0.0174952	up	NB-ARC domain-containing disease resistance protein
	Potri.009G141800	HCHIB		-1.14355	0.00364457	0.00763392	down	-5.003	3.25677e-23	6.8008e-21	down	-3.67817	5.42395e-16	3.15249e-14	down	basic chitinase
	Potri.001G274200	CLE22		3.66261	1.47861e-13	1.27727e-12	up	3.92661	2.1193e-15	1.30346e-13	up	3.29639	3.35242e-11	9.52802e-10	up	CLAVATA3/ESR-RELATED 22
	Potri.006G220201	PAA2		1.17206	0.00426741	0.00881044	up	1.05665	0.00983845	0.0352653	up	1.15705	0.0047371	0.0200389	up	P-type ATPase of Arabidopsis 2
	Potri.011G065900	AT1G29160	Dof	3.06747	3.94666e-08	1.69435e-07	up	3.90704	5.22977e-13	2.16344e-11	up	1.67075	0.00582364	0.0236273	up	Dof-type zinc finger DNA-binding family protein
	Potri.005G250200	AT5G42310		1.95211	1.81288e-06	6.26181e-06	up	1.73186	2.07769e-05	0.000189575	up	2.13438	1.91373e-07	2.71401e-06	up	Pentatricopeptide repeat (PPR-like) superfamily protein
	Potri.008G173600	AT1G04570		1.96995	1.3514e-06	4.75267e-06	up	1.71362	2.39697e-05	0.000214497	up	2.04784	5.21727e-07	6.77371e-06	up	Major facilitator superfamily protein
	Potri.007G029100	AT2G18540		5.1826	5.03227e-22	1.56968e-20	up	5.97011	2.1832e-28	1.07232e-25	up	5.17884	5.17735e-22	8.5165e-20	up	RmlC-like cupins superfamily protein
	Potri.015G082200	LOB	LBD	3.36614	1.31011e-11	8.78096e-11	up	4.53876	7.0924e-20	8.58796e-18	up	3.08911	5.52934e-10	1.26858e-08	up	Lateral organ boundaries (LOB) domain family protein
	Potri.017G006900	5PTase12		3.43768	7.65526e-15	7.93349e-14	up	4.15587	2.93279e-20	3.78796e-18	up	3.50617	2.44148e-15	1.30386e-13	up	Endonuclease/exonuclease/phosphatase family protein
	Potri.019G098800	AT5G51630		4.39091	5.57941e-18	9.17354e-17	up	4.73655	1.32746e-20	1.80126e-18	up	3.89444	1.76691e-14	8.31543e-13	up	Disease resistance protein (TIR-NBS-LRR class) family
	Potri.001G365432	CYP71B6		7.74815	1.2075e-15	1.40928e-14	up	8.3042	3.33359e-19	3.59177e-17	up	8.01778	2.69243e-17	1.90453e-15	up	cytochrome p450 71b6
	Potri.007G082300	SERK2		2.28932	9.25095e-08	3.78826e-07	up	2.28458	9.36745e-08	1.53295e-06	up	1.6511	0.000114002	0.000825326	up	somatic embryogenesis receptor-like kinase 2
	Potri.002G197400	AT4G02110		1.69033	2.07837e-05	6.20805e-05	up	1.82311	4.56381e-06	4.90156e-05	up	1.18212	0.00272538	0.0125934	up	transcription coactivator
	Potri.006G256100	AT2G45180		3.41993	3.91351e-06	1.29455e-05	up	4.1104	3.67889e-09	7.73321e-08	up	4.94484	1.04931e-13	4.42034e-12	up	Bifunctional inhibitor/lipid-transfer protein/seed storage 2S albumin superfamily protein
	Potri.017G042800	AT5G49690		2.19338	2.08129e-07	8.16523e-07	up	2.03594	1.33738e-06	1.65796e-05	up	2.03945	1.3102e-06	1.55094e-05	up	UDP-Glycosyltransferase superfamily protein
	Potri.001G093300	DFR		5.63556	1.52836e-23	6.27043e-22	up	5.32988	3.0731e-21	4.74196e-19	up	3.95209	9.3169e-12	2.86714e-10	up	dihydroflavonol 4-reductase
	Potri.004G047566			-1.01259	0.0204078	0.0363641	down	-3.04879	2.06616e-09	4.57191e-08	down	-2.44301	5.30099e-07	6.86452e-06	down
	Potri.001G112100	PLDBETA1		3.23629	1.90853e-13	1.62293e-12	up	3.93002	1.63516e-18	1.59282e-16	up	3.0848	2.01257e-12	6.92837e-11	up	phospholipase D beta 1
	Potri.T125504	AT5G13920		2.0604	5.9833e-07	2.19985e-06	up	2.04263	7.08236e-07	9.37317e-06	up	1.88324	4.77105e-06	4.92397e-05	up	GRF zinc finger / Zinc knuckle protein
	Potri.016G075000	AT2G41080		1.89653	1.96987e-06	6.76668e-06	up	1.49604	0.0001548	0.00107515	up	1.61759	4.49461e-05	0.000363583	up	pentatricopeptide (PPR) repeat protein
	potri.novel.019455			1.89402	1.61418e-06	5.6179e-06	up	2.02943	2.97996e-07	4.30311e-06	up	1.68753	1.75095e-05	0.000156969	up
	Potri.003G151000	AT5G07580	ERF	2.47016	2.47749e-07	9.61146e-07	up	2.91544	8.04786e-10	1.92889e-08	up	2.82326	3.09405e-09	6.23692e-08	up	ethylene-responsive transcription factor
	Potri.003G105400	AT1G61590		2.639	3.28109e-09	1.61202e-08	up	2.78848	3.97694e-10	1.01085e-08	up	2.16302	1.25873e-06	1.49459e-05	up	Protein kinase superfamily protein
	Potri.012G108500	AT5G61890	ERF	-1.19123	0.00296367	0.00629966	down	-1.15458	0.0037844	0.0161752	down	-2.13256	3.51935e-07	4.71858e-06	down	Integrase-type DNA-binding superfamily protein
	Potri.003G208300	AT4G31980		1.79176	1.71998e-05	5.18284e-05	up	1.95307	2.7432e-06	3.1232e-05	up	1.66431	6.40543e-05	0.000497941	up	PPPDE thiol peptidase family protein
