# Supplementary material for: Ectopic Expression of PtrLBD39 Retarded Primary and Secondary Growth in Populus trichocarpa
Source: Int J Mol Sci. 2024 Feb 12;25(4):2205. doi: 10.3390/ijms25042205 (PMC10889148; doi:10.3390/ijms25042205)
Supplement: Supplementary file 1 [file ijms-25-02205-s001.zip › Table S6.xlsx]

## Sheet: Table S6
Table S6. Target genes of PtrLBD39 exhibited in yellow, black and brown modules
Module	Gene ID	best arabi Symbol	Family	L39_L1/WT_logFC	L39_L1/WT_PValue	L39_L1/WT_FDR	sig	L39_L2/WT_logFC	L39_L2/WT_PValue	L39_L2/WT_FDR	sig	L39_L3/WT_logFC	L39_L3/WT_PValue	L39_L3/WT_FDR	sig
Yellow module	Potri.009G095800	PtrCAD1		-1.67694	1.17e-05	3.61e-05	down	-1.26721	0.000810006	0.00442542	down	-1.35329	0.000357875	0.0022286	down
	Potri.002G008800	WOX13	WOX	-1.77788	3.63e-06	1.21e-05	down	-1.11335	0.00315787	0.0138976	down	-1.18061	0.00177448	0.00882101	down
	Potri.003G132000	PtrMYB128	MYB	-1.79273	3.08e-06	1.03e-05	down	-1.51819	6.78e-05	0.0005283	down	-1.59888	2.84e-05	0.000241786	down
	Potri.015G017500	GLT1		-1.84402	1.63e-06	5.66e-06	down	-1.57868	3.5e-05	0.000300045	down	-1.23721	0.001068	0.00575471	down
	Potri.007G081000	SK1		-1.51722	6.82e-05	0.000189596	down	-1.19441	0.00157256	0.00771708	down	-1.16469	0.0020408	0.00990242	down
	Potri.001G127100	AT5G45290		-2.07772	8.43e-08	3.47e-07	down	-1.55649	4.48e-05	0.000372126	down	-1.65354	1.54e-05	0.00014012	down
	Potri.004G161500	GATA5	GATA	2.03519	1.54e-07	6.13e-07	up	1.77306	4.01e-06	4.38e-05	up	2.0217	1.83e-07	2.62e-06	up
	Potri.006G015000	AT5G47530		-2.64281	2.77e-11	1.79e-10	down	-1.90709	7.78e-07	1.02e-05	down	-1.78618	3.39e-06	3.64e-05	down
	Potri.009G139400	STY46		2.11064	5.7e-08	2.4e-07	up	1.73957	5.96e-06	6.21e-05	up	1.73897	6.01e-06	6.09e-05	up
	Potri.017G026200	AT1G08760		-1.89091	9.4e-07	3.37e-06	down	-1.46769	0.00011536	0.00083239	down	-1.60351	2.72e-05	0.000232786	down
	Potri.005G236700	MP	ARF	2.09598	6.97e-08	2.9e-07	up	2.11631	5.31e-08	9.11e-07	up	1.93965	5.28e-07	6.84e-06	up
	Potri.001G097600	DAA1		3.50295	2.16e-17	3.23e-16	up	3.59214	4.44e-18	3.99e-16	up	3.04525	5.33e-14	2.35e-12	up
	Potri.014G026500	AT5G67090		2.80937	2.31e-12	1.71e-11	up	2.55839	1.11e-10	3.12e-09	up	2.81543	2.1e-12	7.19e-11	up
	Potri.001G462600	AT4G20840		2.16928	2.76e-08	1.21e-07	up	2.26299	7.59e-09	1.5e-07	up	2.14988	3.59e-08	5.91e-07	up
	Potri.006G193900	AT5G06700		1.17332	0.00196304	0.00431417	up	1.27983	0.000753257	0.00415178	up	1.38093	0.000287181	0.00184504	up
	Potri.002G129600	AT1G47655	Dof	2.32149	4.68e-09	2.26e-08	up	2.66211	3.15e-11	9.64e-10	up	2.2076	2.25e-08	3.85e-07	up
	Potri.015G144700	AAE3		3.59661	5.19e-18	8.57e-17	up	3.46661	5.09e-17	4.01e-15	up	3.22156	3.46e-15	1.81e-13	up
	Potri.002G159800			1.91479	2.38e-06	8.11e-06	up	1.96637	1.26e-06	1.57e-05	up	2.06736	3.78e-07	5.03e-06	up
	Potri.009G123100	SQS1		1.57864	3.96e-05	0.000113399	up	1.36827	0.000341609	0.00212845	up	1.37651	0.000316188	0.0020059	up
	Potri.004G232800	AT5G07620		-1.52343	7.79e-05	0.000215039	down	-1.0194	0.00729658	0.0275532	down	-1.56989	4.78e-05	0.000383657	down
	Potri.002G063500	AT1G71710		1.56051	4.95e-05	0.000139865	up	1.50617	8.75e-05	0.000658714	up	1.53714	6.34e-05	0.000494062	up
	Potri.011G056800	RLP4		2.15027	5.17e-08	2.19e-07	up	2.0712	1.45e-07	2.26e-06	up	2.01502	3e-07	4.08e-06	up
	Potri.001G053000	AT1G04650		-1.69296	1.31e-05	4.04e-05	down	-1.1588	0.00240386	0.0110346	down	-1.15888	0.00242546	0.0114425	down
	Potri.010G097200	AT1G10850		2.30769	8.64e-09	4.02e-08	up	2.45986	9.94e-10	2.34e-08	up	2.25307	1.8e-08	3.15e-07	up
	Potri.017G073700	TBL22		2.62331	3.7e-10	2.05e-09	up	2.66911	1.85e-10	5.02e-09	up	2.38288	1.05e-08	1.91e-07	up
	Potri.006G007300	HYR1		3.16419	2.13e-13	1.8e-12	up	2.71278	1.97e-10	5.32e-09	up	2.38497	1.92e-08	3.33e-07	up
	Potri.005G203200	WRKY28	WRKY	5.04964	5.14e-21	1.37e-19	up	4.38454	3.37e-16	2.32e-14	up	4.92068	4.67e-20	5.17e-18	up
Black module	Potri.002G048300	EOL1		1.29116	0.000654445	0.00155308	up	1.21835	0.00127595	0.00650245	up	1.09894	0.0035793	0.0158543	up
	Potri.001G356200	AT3G20300		3.21561	7.14e-14	6.47e-13	up	2.8017	4.24e-11	1.27e-09	up	2.65201	3.92e-10	9.29e-09	up
	Potri.006G043900	AT5G04020		1.57717	5.16e-05	0.000145433	up	1.27818	0.000960347	0.00512788	up	1.12866	0.00349835	0.0155491	up
Brown module	Potri.012G127500	AT5G62350		2.77661	3.14629e-12	2.28918e-11	up	3.07486	2.48245e-14	1.25464e-12	up	2.62223	3.47124e-11	9.85771e-10	up
	Potri.019G069300	CEL3		1.85482	1.4571e-06	5.09766e-06	up	2.90047	4.40572e-13	1.85109e-11	up	2.4322	6.0507e-10	1.37374e-08	up
	Potri.005G139100	RALFL34		2.4277	7.28887e-10	3.89316e-09	up	2.46205	4.39442e-10	1.10647e-08	up	2.411	9.28165e-10	2.0499e-08	up
	Potri.014G109200	AT2G46890		1.5852	3.38992e-05	9.78356e-05	up	2.33715	2.46776e-09	5.38874e-08	up	2.21794	1.31621e-08	2.34065e-07	up
	Potri.015G087800	AT4G24780		1.56314	4.27261e-05	0.00012206	up	2.28238	5.2911e-09	1.07778e-07	up	1.32382	0.000487943	0.0029187	up
	Potri.006G141200	AT2G05920		2.20774	1.48022e-08	6.68737e-08	up	2.40073	9.64078e-10	2.28244e-08	up	2.23876	9.63388e-09	1.76173e-07	up
	Potri.005G071900	HB6	HD-ZIP	2.00823	2.11739e-07	8.29379e-07	up	1.65867	1.4693e-05	0.000139274	up	1.41066	0.000206988	0.00138387	up
	Potri.015G143700	ACYB-2		1.3548	0.000379601	0.000938056	up	1.38943	0.000270132	0.00174224	up	1.46449	0.000127276	0.000904317	up
	Potri.001G100000	AT4G23500		2.23894	1.02662e-08	4.73751e-08	up	2.16399	2.86457e-08	5.1387e-07	up	1.87773	1.16744e-06	1.3984e-05	up
	Potri.001G170500	AT1G54200		2.64572	3.17162e-11	2.03204e-10	up	2.83924	1.54258e-12	5.97716e-11	up	2.18375	2.52121e-08	4.28262e-07	up
	Potri.012G089900	CYP71B2		2.32488	3.32898e-09	1.63371e-08	up	2.50773	2.33658e-10	6.21536e-09	up	1.88082	1.19524e-06	1.42599e-05	up
	Potri.006G152200	AT5G56980		3.02104	1.31592e-13	1.14782e-12	up	3.59505	7.45028e-18	6.46303e-16	up	2.82119	3.22538e-12	1.07122e-10	up
	Potri.002G033000	CYP722A1		2.37944	1.67203e-09	8.54589e-09	up	2.348	2.60453e-09	5.6485e-08	up	2.68	1.9096e-11	5.63397e-10	up
	Potri.008G120050			1.73214	9.51972e-06	2.97101e-05	up	1.42396	0.000245952	0.00160289	up	1.14391	0.00311807	0.0141216	up
	Potri.007G036400	OBP1	Dof	1.19259	0.00177019	0.00391798	up	1.79528	3.48972e-06	3.87077e-05	up	1.56753	4.58985e-05	0.000370171	up
	Potri.018G143400	SLP3		1.28662	0.000713105	0.00168312	up	1.90075	8.76469e-07	1.13667e-05	up	1.41511	0.000206104	0.00137876	up
	Potri.018G114100	KNAT4	TALE	2.56058	1.28524e-10	7.58508e-10	up	2.38656	1.63337e-09	3.69635e-08	up	2.23223	1.43231e-08	2.53677e-07	up
	Potri.011G166500	AT3G13310		1.38365	0.00034234	0.000851892	up	1.56161	5.59734e-05	0.000450799	up	1.60909	3.40403e-05	0.00028345	up
	Potri.005G229600	MAN7		2.62342	5.19283e-11	3.2297e-10	up	3.07716	3.83844e-14	1.89869e-12	up	2.73469	9.38882e-12	2.88473e-10	up
	Potri.006G135600	LRL3	bHLH	1.78317	4.01974e-06	1.32784e-05	up	1.93542	6.27558e-07	8.43345e-06	up	1.67583	1.3848e-05	0.000127588	up
	Potri.011G135000	PMEPCRA		1.02603	0.00691679	0.0136973	up	1.61761	2.6052e-05	0.000230353	up	1.68843	1.18415e-05	0.000111157	up
	Potri.002G104300	REN1		1.79184	3.51044e-06	1.16623e-05	up	1.86046	1.53125e-06	1.86645e-05	up	1.70553	9.58591e-06	9.19112e-05	up
	Potri.005G157400	REN1		1.18952	0.00173991	0.0038561	up	1.40756	0.00022592	0.00148735	up	1.35083	0.000394347	0.00241739	up
	Potri.010G066600	ATS1		1.65337	2.16663e-05	6.4562e-05	up	1.54455	6.91242e-05	0.000537713	up	1.44051	0.000201107	0.0013526	up
	Potri.002G059100	WRKY28	WRKY	3.07576	8.35327e-14	7.49624e-13	up	3.23162	6.25305e-15	3.47233e-13	up	3.00154	2.77606e-13	1.08409e-11	up
	Potri.010G144900	RTM1		1.445	0.000219153	0.000564108	up	1.6332	3.09891e-05	0.000268626	up	1.25334	0.00129969	0.00674665	up
	Potri.007G011700	AT5G65530		1.20794	0.00160292	0.00356975	up	1.49351	0.000104355	0.000766462	up	1.43597	0.000188237	0.00127886	up
	Potri.005G247100	ROPGEF1		1.37811	0.000317107	0.00079413	up	1.40935	0.000232294	0.00152328	up	1.30116	0.000659547	0.00380108	up
	Potri.001G217700	TMK1		2.39796	1.52139e-09	7.81835e-09	up	3.02562	9.52024e-14	4.40902e-12	up	2.59258	8.69701e-11	2.31343e-09	up
	Potri.001G435100	AT4G27190		5.28457	7.30251e-29	8.48869e-27	up	5.31999	3.60396e-29	2.02711e-26	up	4.94664	4.84489e-26	1.6091e-23	up
	Potri.014G016300	VDAC2		1.86285	2.86651e-06	9.65563e-06	up	1.92494	1.34589e-06	1.66733e-05	up	1.78332	7.17084e-06	7.13056e-05	up
	Potri.001G426030	AT1G61310		1.24806	0.00107412	0.00246481	up	1.55102	5.40305e-05	0.000437577	up	1.15692	0.00238711	0.0112922	up
	Potri.005G181200	AT1G77400		1.7178	1.8438e-05	5.53538e-05	up	2.52296	6.23642e-10	1.52512e-08	up	1.04661	0.00864812	0.0331085	up
	Potri.001G204100	ROD1		1.51148	0.00015144	0.000399816	up	1.84205	4.20809e-06	4.55742e-05	up	1.99992	6.51791e-07	8.26542e-06	up
	Potri.012G135700	AT5G36930		1.68436	1.49437e-05	4.55056e-05	up	1.46765	0.000148703	0.00103839	up	1.43496	0.000207667	0.00138695	up
	Potri.002G028500	SRS5	SRS	3.86026	1.38493e-18	2.50762e-17	up	3.89066	7.70139e-19	7.87597e-17	up	4.02478	7.14484e-20	7.66652e-18	up
	Potri.001G365432	CYP71B6		7.74815	1.2075e-15	1.40928e-14	up	8.3042	3.33359e-19	3.59177e-17	up	8.01778	2.69243e-17	1.90453e-15	up
	Potri.004G047566			-1.01259	0.0204078	0.0363641	down	-3.04879	2.06616e-09	4.57191e-08	down	-2.44301	5.30099e-07	6.86452e-06	down
